# Supplementary material for: Subgiants in NGC 188 reveal that rotationally induced mixing creates the main sequence Li-Dip
Source: Nat Commun. 2025 Nov 4;16:9729. doi: 10.1038/s41467-025-64724-0 (PMC12586687; doi:10.1038/s41467-025-64724-0)
Supplement: Supplementary file 2 — Supplementary Data 1 [file 41467_2025_64724_MOESM2_ESM.xlsx]

## Sheet: supplementary Data 1
Platais ID	RA(Gaia)	DEC(Gaia)	V	B-V	eB-V	Teff	eTeff	log g	V_t	VROT	eVROT	VRAD	eVRAD	mm(G08)	mm_final	A(Li)	eA(Li)	detection	S/N	comments
4671	00 45 49.527	85 14 03.84	14.159	1.064	0.015	4883	31	3.25	1.08	5	1	-42.09	4.51	SM	SM	1.7	--	no	24
9401	01 00 34.863	85 03 19.84	14.24	1.068	0.021	4875	43	3.28	1.07	12	0.3	-42.84	0.83	SM	SM	0.7	--	no	76
5356	00 49 33.024	85 15 16.67	14.295	1.007	0.021	5004	46	3.31	1.07	8	0.2	-46.74	0.52	BM	BM	0.7	--	no	59
9205	00 54 22.950	84 55 39.89	14.316	1.11	0.017	4790	33	3.32	1.07	22	0.8	-44.05	1.31	SM	SM	0.6	--	no	70
4292	00 42 0.888	85 16 25.12	14.381	1.066	0.008	4879	16	3.35	1.07	9	0.1	-42.38	0.44	SM	SM	0.7	--	no	70
5700	00 51 36.994	85 13 44.13	14.463	1.016	0.014	4985	30	3.38	1.06	6	0.1	-39.68	0.44	BM	BM	0.9	--	no	65
3942	00 40 8.726	85 21 58.30	14.466	1.045	0.017	4923	36	3.38	1.06	7	0.2	-42.21	0.59	SM	SM	1	--	no	50
5747	00 51 52.407	85 11 19.23	14.469	1.038	0.014	4937	30	3.39	1.06	11	0.4	-42.16	1.07	SM	SM	0.7	--	no	84
5078	00 47 11.817	85 13 31.56	14.485	0.631	0.023	6121	87	4.24	1.69	7	0.3	-17.37	0.94	BM	BM	2.3	--	no	106
5179	00 47 43.642	85 07 21.03	14.544	1.051	0.006	4910	13	3.42	1.06	9	0.2	-42.31	0.55	SM	SM	0.75	--	no	96
5055	00 47 44.992	85 14 21.22	14.652	1.032	0.011	4950	24	3.47	1.05	15	0.3	-42.67	0.69	SM	SM	1	--	no	51
5489	00 50 5.666	85 09 54.21	14.746	0.694	0.002	5888	7	4.02	1.78	20	0.4	-41.81	0.71	SM	SM	1.95	0.04	yes	174	uncertain measurement
5762	00 52 37.679	85 10 34.66	14.757	0.699	0.018	5870	65	4.01	1.78	11	0.6	124.33	1.3	BM	BM	2	--	no	171
5470	00 49 35.293	85 10 46.57	14.789	1.027	0.014	4961	30	3.54	1.04	18	0.7	-39.12	1.28	BLM	BM?	1	0.22	yes	54
5269	00 49 46.848	85 20 31.60	14.796	0.685	0.009	5921	33	4.05	1.78	16	0.5	-40.68	0.9	SM	SM	1.9	--	no	190
8406	00 45 44.964	85 04 18.24	14.8	1.029	0.009	4957	19	3.55	1.04	9	0.1	-42.11	0.35	SM	SM	0.85	--	no	78
5242	00 51 20.883	85 22 41.50	14.891	0.714	0.008	5816	28	3.98	1.78	15	0.9	-38.65	1.74	BM	BM?	2.3	0.06	yes	106
4656	00 44 36.582	85 14 22.66	14.892	0.73	0.009	5760	32	3.95	1.78	15	0.3	-42.94	0.52	SM?	SM?	1.65	0.06	yes	139
5035	00 48 18.526	85 14 46.73	14.899	0.97	0.011	5087	25	3.78	1.01	8	0.2	-40.68	0.54	SM	SM	1.3	0.16	yes	67
4800	00 47 44.862	85 26 45.15	14.901	0.799	0.025	5525	71	3.87	1	10	0.2	-42.44	0.67	SM	SM	1.85	0.08	yes	160
5383	00 49 48.346	85 14 28.69	14.904	0.735	0.01	5742	35	3.94	1.77	14	0.3	-41.78	0.71	SM	SM	2.4	0.06	yes	147
4673	00 45 40.552	85 14 02.40	14.908	0.739	0.009	5728	31	3.93	1.77	18	1.2	-44.08	2	BM	BM	2.45	0.09	yes	72
4257	00 43 52.861	85 18 35.23	14.909	0.722	0.005	5788	18	3.96	1.78	27	4.9	-45.58	6.52	SM	SM	2.65	--	no	25
5320	00 49 17.361	85 17 06.65	14.915	0.711	0.006	5827	21	3.98	1.78	17	0.4	-43.17	0.79	SM	SM	2.45	0.04	yes	173
8958	00 39 36.720	85 06 04.59	14.917	0.703	0.006	5856	22	4	1.78	8	0.2	-42.76	0.65	SM	SM	2.4	0.04	yes	139
4907	00 47 24.431	85 19 49.81	14.918	0.763	0.012	5645	41	3.9	1.74	4	0.1	-41.57	0.33	SM	SM	2.2	0.08	yes	107
4280	00 43 17.738	85 17 25.19	14.919	0.796	0.005	5534	14	3.88	1	9	0.2	-43.43	0.49	SM	SM	2.05	0.05	yes	105
5530	00 52 50.865	85 26 12.92	14.92	1.06	0.015	4891	31	3.61	1.03	14	0.4	-42.54	0.8	SM	SM	0.8	--	no	107
4200	00 43 18.000	85 23 02.30	14.922	0.775	0.016	5604	54	3.89	1.72	12	0.3	-42.24	0.68	SM	SM	2.6	0.06	yes	137
4268	00 43 31.698	85 17 57.90	14.922	0.743	0.012	5714	42	3.93	1.76	16	0.4	-40.69	0.66	SM	SM	2.15	0.06	yes	157
5018	00 47 37.914	85 15 13.84	14.925	0.782	0.024	5581	81	3.89	1.71	10	0.2	-42.82	0.52	SM	SM	2.1	0.1	yes	91
3694	00 37 29.860	85 23 34.08	14.925	0.754	0.026	5676	90	3.91	1.75	11	0.2	-42.9	0.64	SM	SM	2.35	0.09	yes	127
4580	00 45 32.492	85 17 38.24	14.929	0.721	0.012	5791	42	3.96	1.78	14	0.4	-41.68	0.76	SM	SM	2.2	0.06	yes	162
4625	00 45 55.682	85 15 32.43	14.933	0.737	0.012	5735	42	3.94	1.77	7	0.1	-42.25	0.23	SM	SM	2.4	0.1	yes	70
5612	00 52 25.469	85 19 27.51	14.936	0.704	0.008	5852	29	4	1.78	15	0.3	-42.8	0.67	SM	SM	2.5	0.05	yes	151
4865	00 46 46.872	85 22 26.12	14.937	0.827	0.016	5447	44	3.86	1	12	0.3	-42.53	0.65	BM	BM	2.1	0.11	yes	52
5751	00 52 43.668	85 11 07.24	14.939	0.739	0.005	5728	17	3.93	1.77	7	0.2	-43.36	0.62	SM	SM	2.3	0.06	yes	86
1499	00 49 31.808	85 28 37.08	14.939	1.046	0.026	4920	55	3.62	1.03	13	0.3	-42.47	0.74	SM	SM	0.7	--	no	115
6067	00 55 8.809	85 25 30.71	14.941	0.795	0.007	5537	23	3.88	1.69	12	0.3	-43.21	0.67	SM	SM	2.1	0.05	yes	119
4006	00 39 28.153	85 18 18.73	14.944	1.015	0.01	4987	22	3.62	1.03	9	0.2	-41.82	0.56	SM	SM	1.05	0.08	yes	134
3732	00 38 33.681	85 20 06.97	14.945	0.696	0.008	5881	29	4.02	1.78	7	0.2	-41.93	0.81	BM	BM	2.5	0.03	yes	45
5792	00 51 17.489	85 08 16.03	14.946	1.027	0.015	4961	32	3.62	1.03	8	0.1	-42.15	0.43	SM	SM	0.8	0.2	yes	55
5067	00 47 41.269	85 13 45.71	14.948	0.701	0.005	5863	18	4.01	1.78	15	0.4	-40.36	0.8	SM	SM	2.35	0.04	yes	150
8724	00 49 58.885	85 04 19.40	14.95	0.736	0.01	5739	35	3.94	1.77	8	0.2	-41.36	0.57	SM	SM	1.95	0.07	yes	97
4944	00 47 19.642	85 17 35.98	14.952	0.719	0.004	5799	14	3.97	1.78	14	0.3	-41.15	0.68	SM	SM	2.35	0.04	yes	148
8579	00 47 7.237	85 02 17.74	14.953	0.772	0.009	5615	31	3.89	1.73	10	0.3	-42.74	0.68	SM	SM	2.3	0.11	yes	45
5445	00 48 52.614	85 12 08.54	14.959	0.71	0.007	5831	25	3.99	1.78	17	0.9	-39.97	1.68	SM	SM	2.4	0.07	yes	85
4734	00 45 25.364	85 10 38.08	14.96	1.02	0.008	4976	17	3.63	1.03	10	0.2	-39.48	0.4	BM	BM	1.2	0.17	yes	65
5592	00 52 40.592	85 21 22.76	14.96	0.693	0.005	5892	18	4.02	1.78	13	0.3	-43.83	0.58	SM	SM	2.4	0.04	yes	137
7453	00 30 31.885	84 58 50.95	14.962	0.714	NaN	5816	NaN	3.98	1.78	14	0.4	-42.15	0.74	SM	SM	2.4	0.05	yes	121
5102	00 47 43.313	85 12 27.59	14.963	0.732	0.003	5753	11	3.94	1.77	17	0.5	-41.32	0.97	SM	SM	2.6	0.04	yes	131
5033	00 48 14.211	85 14 48.47	14.966	0.712	0.012	5823	43	3.98	1.78	15	0.4	-41.76	0.71	SM	SM	2.55	0.05	yes	175
4616	00 45 0.104	85 15 55.52	14.974	0.703	0.005	5856	18	4	1.78	7	0.2	-43.77	0.81	BLM	BM	2.4	0.05	yes	88
5309	00 49 53.438	85 17 41.99	14.976	0.723	0.005	5784	18	3.96	1.78	6	0.2	-42.59	0.76	BM	BM	2.25	0.05	yes	93
4926	00 48 19.53	85 18 41.13	14.978	0.831	0.002	5436	5	3.86	1	20	1.3	-44.54	2.17	SM	SM	1.85	0.1	yes	64
5697	00 51 28.591	85 13 52.12	14.979	0.712	0.006	5823	21	3.98	1.78	13	0.7	-42.22	1.52	SM	SM	2.45	0.05	yes	116
4993	00 47 14.768	85 15 50.37	14.979	0.7	0.007	5866	25	4.01	1.78	3	1.1	-41.06	6.59	SM	SM	2.35	0.08	yes	85
9316	00 59 3.720	85 05 52.76	14.984	0.816	0.011	5477	31	3.87	1	13	0.3	-41.45	0.79	SM	SM	2	0.05	yes	148
9160	00 54 43.560	85 01 15.19	14.985	0.795	0.009	5537	30	3.88	1.69	9	0.3	-43.52	0.66	SM	SM	2.1	0.07	yes	91
6520	00 59 33.997	85 08 54.04	14.986	0.7	0.01	5866	36	4.01	1.78	13	0.4	-41.98	0.81	SM	SM	2.4	0.05	yes	189
5699	00 52 16.016	85 13 44.52	15.007	0.711	0.006	5827	21	4.04	1.71	16	0.4	-41.24	0.81	SM	SM	2.4	0.04	yes	114
5463	00 49 28.037	85 11 24.85	15.008	0.684	0.019	5924	69	4.04	1.78	9	0.3	-39.86	0.76	BM	BM	2.55	0.08	yes	99
4559	00 44 21.625	85 18 19.48	15.014	0.696	0.007	5881	25	4.04	1.75	11	0.2	-43.2	0.63	SM	SM	2.6	0.06	yes	103
5770	00 52 57.151	85 09 43.29	15.016	0.723	0.006	5784	21	4.05	1.67	14	0.4	-42.49	0.76	SM	SM	2.4	0.04	yes	148
5040	00 46 40.574	85 14 40.36	15.017	0.7	0.007	5866	25	4.05	1.73	33	1.9	-39.55	2.41	BM	BM	1.8	--	no	113
5812	00 41 50.497	85 09 48.75	15.024	0.843	0.012	5403	32	3.85	1	8	0.3	-42.44	0.92	SM	SM	1.85	0.11	yes	51	uncertain measurement
8387	00 45 15.889	85 05 45.96	15.028	0.711	0.008	5827	29	4.05	1.7	8	0.2	-41.65	0.72	SM	SM	2.45	0.09	yes	67
4554	00 45 44.027	85 18 37.29	15.028	0.694	0.004	5888	14	4.05	1.75	5	0.2	-41.33	0.73	SM	SM	2.45	0.06	yes	81
4890	00 46 46.701	85 21 02.96	15.029	0.712	0.006	5823	21	4.05	1.69	11	0.7	-41.25	1.85	SM	SM	2.25	0.04	yes	107
5767	00 51 33.059	85 09 58.54	15.032	0.874	0.008	5322	21	3.84	1	7	0.1	-42.25	0.41	SM	SM	1.4	--	no	75
4364	00 43 10.038	85 12 24.21	15.033	0.688	0.005	5910	18	4.05	1.76	9	0.4	-42.03	1.04	SM	SM	2.4	0.07	yes	82
5896	00 45 49.757	85 11 03.38	15.037	0.999	0.014	5022	31	3.67	1.02	17	0.7	-41.75	1.21	SM	SM	1.2	0.17	yes	69
4849	00 48 32.894	85 23 12.33	15.037	0.712	0.006	5823	21	4.05	1.69	15	0.5	-43.07	1.09	SM	SM	2.35	0.04	yes	179
5260	00 50 59.952	85 21 09.73	15.046	0.689	0.009	5906	33	4.06	1.75	4	0.8	-41.58	4.73	SM	SM	2.55	0.08	yes	74
5381	00 51 10.575	85 14 28.97	15.049	0.691	0.009	5899	33	4.06	1.74	6	0.2	-46.42	0.83	BM	BM	2.55	0.08	yes	71
4670	00 45 6.805	85 14 04.73	15.053	0.88	0.006	5306	15	3.84	1	6	0.1	-43.65	0.36	SM	SM	1.5	0.13	yes	58
5084	00 48 37.066	85 13 18.04	15.059	0.913	0.013	5223	32	3.83	1	11	0.3	-32.56	0.64	BU	BM	1.45	0.18	yes	66
5332	00 49 0.645	85 16 24.84	15.06	0.69	0.004	5903	15	4.06	1.74	7	0.3	-43.82	0.98	BM	BM	2.35	0.07	yes	72
8070	00 39 45.260	84 49 59.76	15.061	0.833	NaN	5430	NaN	3.86	1	11	0.3	-42.05	0.64	SM	SM	1.8	0.07	yes	97
3017	00 31 17.967	85 11 32.18	15.068	0.719	NaN	5799	NaN	4.07	1.65	13	0.3	-41.52	0.77	SM	SM	2.35	0.05	yes	101
4723	00 44 59.389	85 11 50.63	15.07	0.679	0.008	5943	29	4.07	1.77	16	0.9	-41.99	1.8	SM	SM	2.35	0.08	yes	84
4663	00 44 27.538	85 14 11.15	15.071	0.712	0.004	5823	14	4.07	1.67	8	0.3	-40.68	0.84	SM	SM	2.45	0.06	yes	79
8111	00 39 42.307	85 03 09.35	15.085	0.891	0.043	5278	109	3.84	1	9	0.2	-41.83	0.42	SM	SM	1.65	0.14	yes	79
4502	00 45 51.441	85 21 28.91	15.087	0.684	0.007	5924	25	4.07	1.74	12	0.8	-42.39	1.84	SM	SM	2.45	0.07	yes	81
4628	00 44 45.900	85 15 24.24	15.087	0.707	0.009	5841	32	4.07	1.68	13	0.4	-41.57	0.92	SM	SM	2.45	0.05	yes	154
8622	00 48 12.004	84 58 19.40	15.09	0.724	0.009	5781	32	4.07	1.63	16	0.5	-41.19	0.87	SM	SM	2.55	0.05	yes	132
5019	00 47 17.907	85 15 12.50	15.099	0.681	0.004	5935	15	4.08	1.75	13	0.3	-42.11	0.85	SM	SM	2.5	0.04	yes	150
4736	00 44 52.237	85 10 25.14	15.101	0.997	0.004	5026	9	3.71	1.02	4	0	-41.66	0.21	SM	SM	1.1	0.15	yes	64	uncertain measurement
959	00 42 37.019	85 36 10.28	15.11	0.794	NaN	5540	NaN	3.88	1.69	10	0.3	-41.94	0.8	SM	SM	2.1	0.05	yes	100
5564	00 52 1.651	85 23 19.51	15.115	0.968	0.006	5092	14	3.78	1.01	9	0.1	-42.75	0.41	SM	SM	1.2	0.08	yes	127
5772	00 52 38.997	85 09 36.92	15.13	0.92	0.019	5206	46	3.82	1	5	0.1	-43.18	0.59	SM	SM	1.4	0.1	yes	118
4956	00 46 49.988	85 17 06.53	15.13	0.982	0.009	5060	20	3.73	1.02	10	0.2	-42.12	0.59	SM	SM	1.2	0.29	yes	33
5599	00 52 14.074	85 20 37.45	15.133	0.962	0.015	5106	35	3.79	1.01	16	0.4	-64.12	0.75	BM	BM	1.4	0.18	yes	48
4375	00 44 2.968	85 11 42.28	15.152	1.025	0.018	4965	39	3.74	1.01	13	0.2	-42.6	0.51	SM	SM	1.15	0.23	yes	26
2683	00 27 19.011	85 18 13.69	15.172	0.992	NaN	5038	NaN	3.75	1.01	13	0.3	-42.59	0.78	SM	SM	1.35	0.13	yes	94
4289	00 42 40.483	85 16 49.59	15.316	1.001	0.033	5018	73	3.84	1	21	0.9	-73.03	1.49	BM	BM	1.7	0.11	yes	106
