# Supplementary material for: Subgiants in NGC 188 reveal that rotationally induced mixing creates the main sequence Li-Dip
Source: Nat Commun. 2025 Nov 4;16:9729. doi: 10.1038/s41467-025-64724-0 (PMC12586687; doi:10.1038/s41467-025-64724-0)
Supplement: Supplementary file 3 — Supplementary Data 2 [file 41467_2025_64724_MOESM3_ESM.xlsx]

## Sheet: supplementary Data 2
Platais ID	V	B-V	VRAD	eVRAD	config	VRAD	eVRAD	config	VRAD	eVRAD	config	VRAD	eVRAD	config	VRAD	eVRAD	config	VRAD	eVRAD	config	VRAD	eVRAD	config	VRAD	eVRAD	config	VRAD	eVRAD	config	final mm
			n1	n1	n1	n2	n2	n2	n3	n3	n3	n4	n4	n4	n5	n5	n5	n6	n6	n6	n7	n7	n7	n8	n8	n8	n9	n9	n9
4671	14.159	1.064	-42.12	1.08	1	-41.76	2.27	2	-40.36	3.48	3	--	--	--	--	--	--	--	--	--	--	--	--	--	--	--	--	--	--	SM?
9401	14.24	1.068	-43.08	0.79	18	-42.37	0.9	19	--	--	--	--	--	--	--	--	--	--	--	--	--	--	--	--	--	--	--	--	--	SM
5356	14.295	1.007	-46.2	0.75	1	-47.96	1.43	2	-46.09	1.67	3	-46.49	1.15	4	-46.93	0.72	5	-46.6	0.81	6	--	--	--	--	--	--	--	--	--	SM
9205	14.316	1.11	-43.32	2.2	18	-44.57	1.6	19	--	--	--	--	--	--	--	--	--	--	--	--	--	--	--	--	--	--	--	--	--	SM
4292	14.381	1.066	-41.09	1.09	1	-42.94	1.35	2	-41.01	1.36	3	-42.48	0.62	4	-43.05	0.62	5	-42.79	0.71	6	--	--	--	--	--	--	--	--	--	SM
5700	14.463	1.016	-38.06	0.82	1	-37.95	1.42	2	-34.66	2.2	3	-39.51	0.75	4	-40.79	0.73	5	-39.45	0.78	6	--	--	--	--	--	--	--	--	--	SM
3942	14.466	1.045	-42.44	0.73	1	-41.29	1.29	2	-41.54	1.34	3	-42.13	1.18	4	-42.21	0.91	5	-41.94	0.91	6	--	--	--	--	--	--	--	--	--	SM
5747	14.469	1.038	-42.31	1.13	18	-41.87	1.03	19	--	--	--	--	--	--	--	--	--	--	--	--	--	--	--	--	--	--	--	--	--	SM
5078	14.485	0.631	-58.93	0.5	10	28.73	0.56	11	-2.96	1.21	12	-46.45	1.2	13	-18.1	1.13	14	-86.34	1.2	15	-98.5	0.86	16	-22.02	0.98	17	--	--	--	BM
5179	14.544	1.051	-42.19	0.76	1	-41.51	0.88	2	-40.82	0.82	3	-42.64	0.79	4	-42.82	0.95	5	-42.56	1.25	6	--	--	--	--	--	--	--	--	--	SM
5055	14.652	1.032	-41.98	1.08	7	-42.05	1.03	8	-42.48	3.68	9	--	--	--	--	--	--	--	--	--	--	--	--	--	--	--	--	--	--	SM
5489	14.746	0.694	-41.27	0.92	18	-42.16	1.63	19	--	--	--	--	--	--	--	--	--	--	--	--	--	--	--	--	--	--	--	--	--	SM
5762	14.757	0.699	-92.37	1.75	10	30.24	1.35	11	37.05	1.18	13	-73.73	1.27	14	-109.41	1.51	15	-91.3	0.96	16	-35.16	3.07	17	--	--	--	--	--	--	BM
5470	14.789	1.027	-43.66	0.75	7	-44.51	1.4	8	-33.47	4.62	9	--	--	--	--	--	--	--	--	--	--	--	--	--	--	--	--	--	--	BM?
5269	14.796	0.685	-40.93	0.84	18	-40.56	1.77	19	--	--	--	--	--	--	--	--	--	--	--	--	--	--	--	--	--	--	--	--	--	SM
8406	14.8	1.029	-41.39	0.78	1	-41.36	0.91	2	-40.73	0.88	3	-42.56	0.7	4	-42.38	0.68	5	-42.35	0.67	6	--	--	--	--	--	--	--	--	--	SM
5242	14.891	0.714	-37.46	1.71	7	-37.93	1.22	8	-37.41	5.18	9	--	--	--	--	--	--	--	--	--	--	--	--	--	--	--	--	--	--	BM?
4656	14.892	0.73	-43.28	0.68	18	-42.53	1.05	19	--	--	--	--	--	--	--	--	--	--	--	--	--	--	--	--	--	--	--	--	--	SM?
5035	14.899	0.97	-39.45	1.73	1	-49.94	3.34	2	-40.6	2.12	3	-40.32	1.14	4	-41.09	0.86	5	-40.85	1.13	6	--	--	--	--	--	--	--	--	--	BM
4800	14.901	0.799	-42.14	0.76	18	-42.89	1.45	19	--	--	--	--	--	--	--	--	--	--	--	--	--	--	--	--	--	--	--	--	--	SM
5383	14.904	0.735	-42.17	0.88	18	-41.36	1.3	19	--	--	--	--	--	--	--	--	--	--	--	--	--	--	--	--	--	--	--	--	--	SM
4673	14.908	0.739	-39.65	4.51	7	-43.53	3.03	8	-43.33	5.82	9	--	--	--	--	--	--	--	--	--	--	--	--	--	--	--	--	--	--	BM
4257	14.909	0.722	-44.66	3.36	1	-52.41	9.12	2	--	--	--	--	--	--	--	--	--	--	--	--	--	--	--	--	--	--	--	--	--	SM
5320	14.915	0.711	-43.43	0.99	18	-43.16	1.52	19	--	--	--	--	--	--	--	--	--	--	--	--	--	--	--	--	--	--	--	--	--	SM
8958	14.917	0.703	-43.2	0.82	18	-42.15	1.53	19	--	--	--	--	--	--	--	--	--	--	--	--	--	--	--	--	--	--	--	--	--	SM
4907	14.918	0.763	-41.59	0.44	10	-43.16	0.2	11	-40.6	0.45	12	-42.33	0.51	13	-43.06	0.2	14	-43.16	0.39	15	-42	0.49	16	-42.92	0.37	17	--	--	--	SM
4280	14.919	0.796	-43.79	0.97	1	-41.91	1.37	2	-43.75	1.96	3	-43.64	0.77	4	-43.44	0.76	5	-44.24	1.03	6	--	--	--	--	--	--	--	--	--	SM
5530	14.92	1.06	-42.71	0.78	18	-42.11	0.89	19	--	--	--	--	--	--	--	--	--	--	--	--	--	--	--	--	--	--	--	--	--	SM
4200	14.922	0.775	-42.27	0.76	18	-42.29	1.34	19	--	--	--	--	--	--	--	--	--	--	--	--	--	--	--	--	--	--	--	--	--	SM
4268	14.922	0.743	-40.79	0.83	18	-40.71	1.15	19	--	--	--	--	--	--	--	--	--	--	--	--	--	--	--	--	--	--	--	--	--	SM
5018	14.925	0.782	-42.82	1.12	1	-43.05	0.97	2	-41.14	1.24	3	-42.15	1.05	4	-43.68	1.13	5	-44.06	1.58	6	--	--	--	--	--	--	--	--	--	SM
3694	14.925	0.754	-42.91	0.71	18	-42.84	1.31	19	--	--	--	--	--	--	--	--	--	--	--	--	--	--	--	--	--	--	--	--	--	SM
4580	14.929	0.721	-41.69	1.03	18	-41.54	1.5	19	--	--	--	--	--	--	--	--	--	--	--	--	--	--	--	--	--	--	--	--	--	SM
4625	14.933	0.737	-44.7	0.49	10	-42.1	0.28	11	-42.82	0.2	12	-44.46	0.5	13	-42	0.43	14	-44.1	0.27	15	-43.45	0.6	16	-42.48	0.76	17	--	--	--	SM
5612	14.936	0.704	-43.04	0.74	18	-42.53	1.4	19	--	--	--	--	--	--	--	--	--	--	--	--	--	--	--	--	--	--	--	--	--	SM
4865	14.937	0.827	-34	1.81	1	-39.73	5.3	2	-25.56	5.59	3	-42.02	1.48	4	-43.74	0.87	5	-46.88	1.1	6	--	--	--	--	--	--	--	--	--	BM
5751	14.939	0.739	-43.54	1.48	1	-43.26	1.92	2	-44.04	2.74	3	-43.38	0.96	4	-43.53	0.89	5	-43.56	0.94	6	--	--	--	--	--	--	--	--	--	SM
1499	14.939	1.046	-42.66	0.72	18	-42.19	0.94	19	--	--	--	--	--	--	--	--	--	--	--	--	--	--	--	--	--	--	--	--	--	SM
6067	14.941	0.795	-43.32	0.79	18	-43.2	1.53	19	--	--	--	--	--	--	--	--	--	--	--	--	--	--	--	--	--	--	--	--	--	SM
4006	14.944	1.015	-41.86	0.91	1	-44.55	1.82	2	-42.33	1.86	3	-40.98	1.48	4	-41.95	0.68	5	-42.15	1.45	6	--	--	--	--	--	--	--	--	--	SM
3732	14.945	0.696	-41.05	2.57	1	-41.03	3.61	2	-34.43	3.71	3	-44.68	1.29	4	-40.71	1.63	5	-40.17	1.3	6	--	--	--	--	--	--	--	--	--	SM
5792	14.946	1.027	-41.98	0.92	1	-41.73	0.93	2	-41.46	1.23	3	-42.13	0.79	4	-42.42	0.69	5	-41.58	0.92	6	--	--	--	--	--	--	--	--	--	SM
5067	14.948	0.701	-40.7	1.08	18	-40.13	1.5	19	--	--	--	--	--	--	--	--	--	--	--	--	--	--	--	--	--	--	--	--	--	SM
8724	14.95	0.736	-41.38	1.18	1	-41.06	1.05	2	-40.31	1.21	3	-40.96	1.06	4	-42.88	0.98	5	-41.68	1.07	6	--	--	--	--	--	--	--	--	--	SM
4944	14.952	0.719	-41.29	0.89	18	-41.16	1.28	19	--	--	--	--	--	--	--	--	--	--	--	--	--	--	--	--	--	--	--	--	--	SM
8579	14.953	0.772	-42.89	1.78	1	-42.04	1.83	2	-43.04	2.09	3	-43.21	1.08	4	-41.4	1.54	5	-43.36	1.33	6	--	--	--	--	--	--	--	--	--	SM
5445	14.959	0.71	-41.01	1.37	7	-41.32	1.54	8	-37.16	4.47	9	--	--	--	--	--	--	--	--	--	--	--	--	--	--	--	--	--	--	SM
4734	14.96	1.02	-41.68	1.1	1	-41.63	2.01	2	-41.88	1.5	3	-38.47	0.59	4	-38.71	0.78	5	-39.13	0.73	6	--	--	--	--	--	--	--	--	--	SM
5592	14.96	0.693	-43.82	0.87	18	-43.69	1.18	19	--	--	--	--	--	--	--	--	--	--	--	--	--	--	--	--	--	--	--	--	--	SM
7453	14.962	0.714	-42.31	1.17	18	-41.67	1.72	19	--	--	--	--	--	--	--	--	--	--	--	--	--	--	--	--	--	--	--	--	--	SM
5102	14.963	0.732	-41.51	1.09	18	-41.26	1.21	19	--	--	--	--	--	--	--	--	--	--	--	--	--	--	--	--	--	--	--	--	--	SM
5033	14.966	0.712	-41.3	1.06	18	-41.94	1.51	19	--	--	--	--	--	--	--	--	--	--	--	--	--	--	--	--	--	--	--	--	--	SM
4616	14.974	0.703	-41.54	1.92	1	-41.8	3.64	2	-45.54	6.43	3	-43.43	1.09	4	-44.45	1.28	5	-45.78	1.41	6	--	--	--	--	--	--	--	--	--	SM
5309	14.976	0.723	-43.1	2.06	1	-43.95	2.17	2	-43.25	5.56	3	-43.94	1.11	4	-41.54	1.63	5	-42.37	2.25	6	--	--	--	--	--	--	--	--	--	SM
4926	14.978	0.831	-43.57	2.52	7	-43.62	1.98	8	-41.33	5.83	9	--	--	--	--	--	--	--	--	--	--	--	--	--	--	--	--	--	--	SM
5697	14.979	0.712	-41.49	1.73	7	-42.66	1.03	8	-40.92	4.26	9	--	--	--	--	--	--	--	--	--	--	--	--	--	--	--	--	--	--	SM
4993	14.979	0.7	-40.28	2.42	1	-41.61	3.16	2	-37.57	4.57	3	-40.64	1.26	4	-42.69	1.43	5	-40.9	1.76	6	--	--	--	--	--	--	--	--	--	SM
9316	14.984	0.816	-41.69	0.89	18	-41.1	1.35	19	--	--	--	--	--	--	--	--	--	--	--	--	--	--	--	--	--	--	--	--	--	SM
9160	14.985	0.795	-44.23	0.98	1	-43.51	1.32	2	-45.73	1.87	3	-43.42	0.82	4	-44.03	1.2	5	-43.12	1.57	6	--	--	--	--	--	--	--	--	--	SM
6520	14.986	0.7	-42.18	0.96	18	-41.85	1.43	19	--	--	--	--	--	--	--	--	--	--	--	--	--	--	--	--	--	--	--	--	--	SM
5699	15.007	0.711	-41.17	1.04	18	-41.19	1.43	19	--	--	--	--	--	--	--	--	--	--	--	--	--	--	--	--	--	--	--	--	--	SM
5463	15.008	0.684	-48.71	1.16	1	-47.27	1.8	2	-41.15	3.6	3	-37.1	1.33	4	-37.64	1.21	5	-37.53	1.53	6	--	--	--	--	--	--	--	--	--	BM
4559	15.014	0.696	-42.95	1.07	18	-43.31	1.42	19	--	--	--	--	--	--	--	--	--	--	--	--	--	--	--	--	--	--	--	--	--	SM
5770	15.016	0.723	-42.44	0.91	18	-42.38	1.57	19	--	--	--	--	--	--	--	--	--	--	--	--	--	--	--	--	--	--	--	--	--	SM
5040	15.017	0.7	-39.34	3.51	1	-40.7	4.98	2	-38.9	4.31	3	-39.95	5.19	4	-38.04	5.13	5	--	--	--	--	--	--	--	--	--	--	--	--	SM
5812	15.024	0.843	-42.13	2.81	1	-44.03	4.28	2	-42.27	3.13	3	-42.27	1.01	4	-43.03	1.46	5	-42.24	3.38	6	--	--	--	--	--	--	--	--	--	SM
8387	15.028	0.711	-41.58	2.25	1	-46.29	2.97	2	-40.25	3.34	3	-42.39	1.12	4	-41.7	1.04	5	-39.52	1.49	6	--	--	--	--	--	--	--	--	--	SM
4554	15.028	0.694	-43.07	2.72	1	-41.93	1.11	4	-40.52	1.53	5	-41.9	1.68	6	--	--	--	--	--	--	--	--	--	--	--	--	--	--	--	SM
4890	15.029	0.712	-42.53	1.62	7	-41.05	1.48	8	-39.59	4.24	9	--	--	--	--	--	--	--	--	--	--	--	--	--	--	--	--	--	--	SM
5767	15.032	0.874	-42.65	1.26	1	-44.3	2.88	2	-42.15	0.81	4	-42.6	1.12	5	-42.05	1.12	6	--	--	--	--	--	--	--	--	--	--	--	--	SM
4364	15.033	0.688	-40.95	2.06	1	-37.41	2.29	2	-41.49	2.45	3	-44.51	1.56	4	-43.66	2.31	5	-42.9	2.37	6	--	--	--	--	--	--	--	--	--	SM
5896	15.037	0.999	-41.74	1.51	7	-42.45	1.12	8	-39.43	4.55	9	--	--	--	--	--	--	--	--	--	--	--	--	--	--	--	--	--	--	SM
4849	15.037	0.712	-42.81	0.91	18	-43.26	1.64	19	--	--	--	--	--	--	--	--	--	--	--	--	--	--	--	--	--	--	--	--	--	SM
5260	15.046	0.689	-43.2	1.37	1	-40.41	3.99	2	-42.31	1.43	4	-40.42	1.21	5	-40.85	1.53	6	--	--	--	--	--	--	--	--	--	--	--	--	SM
5381	15.049	0.691	-39.32	2.46	1	-32.13	6.32	2	-28.34	9.27	3	-47.24	1.11	4	-48.04	1.81	5	-47.59	1.43	6	--	--	--	--	--	--	--	--	--	SM
4670	15.053	0.88	-43.79	0.37	10	-43.35	0.55	11	-44.98	0.33	12	-41.87	0.37	13	-43.91	0.3	14	-45.42	0.3	15	-44.27	0.1	16	-43.38	0.41	17	--	--	--	SM
5084	15.059	0.913	-30.13	1.39	1	-28.9	1.8	2	-30.3	1.49	3	-33.98	1.15	4	-33.76	1.31	5	-33.49	1.53	6	--	--	--	--	--	--	--	--	--	SM?
5332	15.06	0.69	-39.25	1.5	1	-39.1	2.95	2	-41.22	3.03	3	-45.73	2.05	4	-45.67	1.47	5	-46.09	1.78	6	--	--	--	--	--	--	--	--	--	SM
8070	15.061	0.833	-42.15	0.8	18	-42.01	1.19	19	--	--	--	--	--	--	--	--	--	--	--	--	--	--	--	--	--	--	--	--	--	SM
3017	15.068	0.719	-41.1	0.92	18	-41.71	1.37	19	--	--	--	--	--	--	--	--	--	--	--	--	--	--	--	--	--	--	--	--	--	SM
4723	15.07	0.679	-42.26	1.7	7	-42.91	1.16	8	-40.89	5.34	9	--	--	--	--	--	--	--	--	--	--	--	--	--	--	--	--	--	--	SM
4663	15.071	0.712	-39.34	1.89	4	-41.4	1.45	5	-42.03	1.21	6	--	--	--	--	--	--	--	--	--	--	--	--	--	--	--	--	--	--	SM
8111	15.085	0.891	-41.67	1.09	1	-41.63	1.11	2	-41.48	1.06	3	-41.82	0.96	4	-42.23	0.74	5	-41.32	1.02	6	--	--	--	--	--	--	--	--	--	SM
4502	15.087	0.684	-43.6	1.92	7	-41.69	1.56	8	-41.28	4.51	9	--	--	--	--	--	--	--	--	--	--	--	--	--	--	--	--	--	--	SM
4628	15.087	0.707	-41.74	1.16	18	-41.32	2.12	19	--	--	--	--	--	--	--	--	--	--	--	--	--	--	--	--	--	--	--	--	--	SM
8622	15.09	0.724	-41.52	1.03	18	-40.86	1.4	19	--	--	--	--	--	--	--	--	--	--	--	--	--	--	--	--	--	--	--	--	--	SM
5019	15.099	0.681	-42.18	1.18	18	-42.07	1.51	19	--	--	--	--	--	--	--	--	--	--	--	--	--	--	--	--	--	--	--	--	--	SM
4736	15.101	0.997	-41.17	0.33	10	-42.19	0.3	11	-42.45	0.32	12	-43.21	0.78	13	-41.53	0.31	14	-42.71	0.38	15	-41.68	0.39	16	-42.78	1.5	17	--	--	--	SM
959	15.11	0.794	-41.57	0.92	18	-42.33	1.53	19	--	--	--	--	--	--	--	--	--	--	--	--	--	--	--	--	--	--	--	--	--	SM
5564	15.115	0.968	-43.14	0.45	10	-44.15	0.56	11	-43.31	0.39	12	-43.04	0.7	13	-44.63	0.37	14	-42.12	0.43	15	-43.89	0.52	16	-42.87	0.34	17	--	--	--	SM
5772	15.13	0.92	-44.18	1.2	1	-43.52	2.09	2	-38.31	3.95	3	-43.5	0.59	4	-43.47	1.25	5	-43.2	0.96	6	--	--	--	--	--	--	--	--	--	SM
4956	15.13	0.982	-40.79	0.95	1	-42.49	1.64	2	-42.36	2.6	3	-42.97	1.52	4	-42.81	0.74	5	-42.72	1.06	6	-44.34	1.29	7	-39.73	1.12	8	-40.38	4.92	9	SM
5599	15.133	0.962	-38.69	5.72	1	-43.41	4.12	2	-60.42	1.49	4	-66.37	1.06	5	-73	0.9	6	--	--	--	--	--	--	--	--	--	--	--	--	SM
4375	15.152	1.025	-42.77	0.78	1	-43.15	1.04	2	-42.84	0.95	3	-42.55	0.61	4	-43.07	0.61	5	-42.42	2.75	6	-43.45	0.67	7	-43.62	0.73	8	-38.31	4.3	9	SM
2683	15.172	0.992	-42.52	0.95	18	-42.53	0.99	19	--	--	--	--	--	--	--	--	--	--	--	--	--	--	--	--	--	--	--	--	--	SM
4289	15.316	1.001	-81.45	1.39	7	-67.8	1.5	8	-72.96	6.18	9	--	--	--	--	--	--	--	--	--	--	--	--	--	--	--	--	--	--	BM
