# Supplementary material for: Subgiants in NGC 188 reveal that rotationally induced mixing creates the main sequence Li-Dip
Source: Nat Commun. 2025 Nov 4;16:9729. doi: 10.1038/s41467-025-64724-0 (PMC12586687; doi:10.1038/s41467-025-64724-0)
Supplement: Supplementary file 5 — Source data [file 41467_2025_64724_MOESM5_ESM.zip]

Archive with 48 entries (36 files):
- Figure_1_source_data/
- Figure_1_source_data/Figure_1_source_data/
- Figure_1_source_data/Figure_1_source_data/Figure_1_source_data1.txt
- Figure_1_source_data/Figure_1_source_data/Figure_1_source_data2.txt
- Figure_1_source_data/Figure_1_source_data/Figure_1_source_data3.txt
- Figure_1_source_data/Figure_1_source_data/Figure_1_source_data4.txt
- Figure_1_source_data/Figure_1_source_data/Figure_1_source_data5.txt
- Figure_1_source_data/Figure_1_source_data/Figure_1_source_data6.txt
- Figure_1_source_data/Figure_1_source_data/README.txt
- Figure_1_source_data/__MACOSX/
- Figure_1_source_data/__MACOSX/Figure_1_source_data/
- Figure_1_source_data/__MACOSX/Figure_1_source_data/._Figure_1_source_data1.txt
- Figure_1_source_data/__MACOSX/Figure_1_source_data/._Figure_1_source_data2.txt
- Figure_1_source_data/__MACOSX/Figure_1_source_data/._Figure_1_source_data3.txt
- Figure_1_source_data/__MACOSX/Figure_1_source_data/._Figure_1_source_data4.txt
- Figure_1_source_data/__MACOSX/Figure_1_source_data/._Figure_1_source_data5.txt
- Figure_1_source_data/__MACOSX/Figure_1_source_data/._Figure_1_source_data6.txt
- Figure_1_source_data/__MACOSX/Figure_1_source_data/._README.txt
- Figure_2_source_data/
- Figure_2_source_data/Figure_2_source_data/
- Figure_2_source_data/Figure_2_source_data/Figure_2_source_data1.xlsx
- Figure_2_source_data/Figure_2_source_data/Figure_2_source_data2.xlsx
- Figure_2_source_data/Figure_2_source_data/Figure_2_source_data3.txt
- Figure_2_source_data/Figure_2_source_data/Figure_2_source_data4.txt
- Figure_2_source_data/Figure_2_source_data/Figure_2_source_data5.txt
- Figure_2_source_data/Figure_2_source_data/Figure_2_source_data6.txt
- Figure_2_source_data/Figure_2_source_data/README.txt
- Figure_2_source_data/__MACOSX/
- Figure_2_source_data/__MACOSX/Figure_2_source_data/
- Figure_2_source_data/__MACOSX/Figure_2_source_data/._Figure_2_source_data1.xlsx
- Figure_2_source_data/__MACOSX/Figure_2_source_data/._Figure_2_source_data2.xlsx
- Figure_2_source_data/__MACOSX/Figure_2_source_data/._Figure_2_source_data3.txt
- Figure_2_source_data/__MACOSX/Figure_2_source_data/._Figure_2_source_data4.txt
- Figure_2_source_data/__MACOSX/Figure_2_source_data/._Figure_2_source_data5.txt
- Figure_2_source_data/__MACOSX/Figure_2_source_data/._Figure_2_source_data6.txt
- Figure_2_source_data/__MACOSX/Figure_2_source_data/._README.txt
- Figure_3_source_data/
- Figure_3_source_data/Figure_3_source_data/
- Figure_3_source_data/Figure_3_source_data/Figure_3_source_data1.xlsx
- Figure_3_source_data/Figure_3_source_data/Figure_3_source_data2.xlsx
- Figure_3_source_data/Figure_3_source_data/Figure_3_source_data3.txt
- Figure_3_source_data/Figure_3_source_data/Figure_3_source_data4.txt
- Figure_3_source_data/Figure_3_source_data/README.txt
- Figure_3_source_data/__MACOSX/
- Figure_3_source_data/__MACOSX/Figure_3_source_data/
- Figure_3_source_data/__MACOSX/Figure_3_source_data/._Figure_3_source_data1.xlsx
- Figure_3_source_data/__MACOSX/Figure_3_source_data/._Figure_3_source_data2.xlsx
- Figure_3_source_data/__MACOSX/Figure_3_source_data/._README.txt
