# Supplementary material for: Subgiants in NGC 188 reveal that rotationally induced mixing creates the main sequence Li-Dip
Source: Nat Commun. 2025 Nov 4;16:9729. doi: 10.1038/s41467-025-64724-0 (PMC12586687; doi:10.1038/s41467-025-64724-0)
Supplement: Supplementary file 5 — Source data [file 41467_2025_64724_MOESM5_ESM.zip › Figure_1_source_data/Figure_1_source_data/Figure_1_source_data1.txt]

A   1      0.567 6048.1  55.9  102.23 1.16 2.945 0.008 0.052  325   ---    7.  32.44  0.21 2 yes
A   2      0.619 5872.6  20.3   93.71 1.35 2.72  0.009 0.020  396   360   11.  32.78  0.42 1 yes
A   6      0.327 7013.7  65.6   52.30 1.85 3.28  0.018 0.058  535   ---   62.  35.0   2.5  3 yes
A  10      0.576 6025.5  68.5   80.94 1.83 2.77  0.014 0.075  287   350   10.  37.80  0.28 1 yes
A  11      0.394 6730.1  92.3   13.62 1.15 2.39  0.042 0.066  610   960   30.  36.52  1.09 1 ---
A  12      0.914 4954.2   ---     --- 1.33 0.41  ---   ---    283   ---    6.  41.49  0.30 2 ---
A  15      0.665 5712.5  46.8   72.30 1.72 2.395 0.015 0.050  330   400   15.  38.16  0.26 1 yes
A  17      0.694 5614.9  56.4   44.48 1.76 1.98  0.025 0.072  311   450   13.  38.60  0.27 1 yes
A  18      0.640 5797.0  20.3   80.06 1.91 2.54  0.015 0.020  272  1200    9.  38.78  0.36 1 yes
A  19      0.517 6245.0  53.6   80.68 1.56 2.96  0.012 0.039  368   200   16.  37.97  0.90 1 yes
A  20      0.398 6713.6  40.4   83.97 5.93 3.33  0.045 0.041  176   ---   68.  36.4   1.2  3 yes
A  26      0.741 5465.1  15.2   30.33 1.79 1.48  0.071 0.031  297   420   11.  38.88  0.33 1 yes
A  27      0.728 5506.3  21.8   33.08 1.70 1.63  0.044 0.030  307   450    6.  38.54  0.28 1 yes
A  31      0.567 6057.2  32.4   87.87 1.35 2.855 0.010 0.033  403   350   13.  37.71  0.30 1 yes
A  42      0.765 5388.7  43.0     --- 1.96 1.13  ---   0.043  276  1700   12.  38.30  0.27 1 yes
A  44      0.462 6456.7  22.7   15.32 1.40 2.235 0.049 0.030  570   ---   40.  35.9   0.5  3 yes
A  48      0.520 6231.7  10.5   91.40 2.15 3.03  0.015 0.021  198   ---   12.  38.94  0.13 2 yes
A  49      0.613 5893.7 116.0   61.46 1.86 2.48  0.018 0.118  283   300   10.  39.68  0.36 1 ---
A  50      0.604 5924.9  53.7   82.73 1.37 2.69  0.011 0.052  390  2340   11.  41.55  0.46 1 yes
A  52      0.611 5899.4  40.1   80.67 1.04 2.65  0.008 0.039  528  1200   13.  38.18  0.33 1 yes
A  59      0.551 6116.4  22.5   82.30 1.51 2.87  0.011 0.021  354   200   11.  39.06  0.78 1 yes
A  64      0.666 5710.5  34.0   64.24 1.68 2.32  0.016 0.037  318  1200   11.  39.14  0.34 1 yes
A  65      0.535 6176.3      * 103.36 2.10 3.07  0.014 ---    198   ---   10.  39.32  0.24 2 ---
A  66      0.551 6118.3  39.8   75.70 1.64 2.82  0.013 0.037  328   400   12.  39.31  0.74 1 yes
A  73      0.605 5921.0  32.2   94.93 1.59 2.775 0.011 0.031  354   350   15.  39.89  0.44 1 yes
A  76      0.752 5427.8  50.9   14.79 0.89 1.24  0.038 0.049  354   ---    3.  39.02  0.17 2 yes
A  78      0.451 6500.2  28.6   22.74 1.34 2.48  0.030 0.024  533  1800   32.  39.18  1.02 1 yes
A  86      0.469 6430.7  28.6   15.32 1.87 2.21  0.066 0.029  378   200   31.  39.90  1.02 1 yes
A  87      0.734 5486.5  44.5   26.48 1.90 1.38  0.078 0.057  275   600    7.  40.00  0.37 1 yes
A  88      0.542 6148.7  13.6   83.09 ---  2.97  ---   0.024  120   ---   ---  40.98  0.31 4 yes
A  90      0.418 6635.0  70.0    3.90 0.59 1.70  ---   0.061 1500 10945   50.  39.76  0.90 1 yes
A  92      0.744 5454.7  16.4   13.00 2.47 1.24  0.094 0.033  212   300   10.  40.29  0.39 1 yes
A  97      0.624 5855.1  32.8   85.80 2.04 2.645 0.016 0.032  269   400   13.  40.82  0.47 1 yes
A 105      0.569 6049.2  30.2   84.42 1.38 2.815 0.010 0.035  240   ---    6.  39.86  0.29 2 yes
A 118      0.573 6036.4  41.0  101.63 1.29 2.93  0.008 0.044  407  1440   10.  41.09  0.46 1 yes
A 127      0.726 5512.1  65.1   31.54 2.19 1.6   0.062 0.114  269   920   18.  43.16  0.27 1 yes
A 128      0.436 6559.8  87.1   12.26 0.88 2.205 0.037 0.073  838   ---   34.  42.5   1.5  3 ---
A 187      0.762 5398.7   7.6   18.26 1.90 1.325 0.059 0.020  198   ---    5.  43.51  0.19 2 yes
A HD35768  0.555 6102.0   ---   60.41 ---  2.670 ---   ---    ---   ---    6.  42.10  0.43 6 ---
A HD14127  0.563 6074.0   ---   68.13 ---  2.715 ---   ---    ---   ---    7.  26.40  0.32 6 ---
A HD240648 0.748 5440.0   ---   42.85 ---  1.716 ---   ---    ---   ---    5.  42.31  0.18 6 ---
A HD19902  0.730 5498.0   ---   30.58 ---  1.520 ---   ---    ---   ---    4.  27.27  0.22 6 ---
A HD242780 0.761 5401.0   ---   30.21 ---  1.308 ---   ---    ---   ---    5.  43.70  0.23 6 ---
B  14      0.310 7090.1 273.8   60.59 1.22 3.41  0.012 0.190  455   720   14.  37.25  0.79 1 ---
B  22a     0.714 5550.3      *  56.00 1.28 2.049 0.017 ---    220   ---    9.  38.18  0.13 2 ---
B  38      0.327 7015.0 373.9   17.61 1.51 2.73  0.015 0.269  467   360   30.  64.53  1.36 1 ---
B  39      0.683 5653.7  48.8   49.81 1.06 2.1   0.014 0.058  500  1800   11.  38.75  0.27 1 yes
B  40      0.563 6072.6      * 105.00 1.66 3.01  0.013 ---    226   ---   ---  37.4   2.9  2 ---
B  45      0.296 7150.2      *  22.89 1.37 2.95  0.029 ---    400   ---   13.  37.7   0.3  5 ---
B  62      0.537 6168.9      * 121.06 1.18 3.18  0.008 ---    220   ---    6.  38.77  0.14 2 ---
B  63      0.643 5787.7  29.9   76.21 1.76 2.50  0.014 0.035  212   ---    8.  39.39  0.31 2 yes
B  69      0.746 5447.7      *  15.26 2.04 1.285 0.077 ---    184   ---    7.  39.91  0.08 2 ---
B  77      0.519 6238.1  46.7   23.00 1.92 2.255 0.045 0.046  385   ---   34.  39.90  0.11 3 yes
B  81      0.479 6389.2  48.4   10.04 0.98 2.01  0.040 0.047  670   ---   26.  38.0   2.5  3 yes
B  83      0.253 7342.6  58.6   15.91 1.68 2.915 0.051 0.042  400   ---   26.7 39.56  0.23 5 yes
B 102      0.595 5956.3  48.3   84.99 1.87 2.73  0.014 0.050  198   ---    8.  42.00  0.33 2 ---
B 106      0.646 5776.0  70.2   78.66 2.17 2.51  0.017 0.071  239   480    9.  39.89  0.38 1 yes
B 113      0.561 6079.5  39.2   88.08 1.77 2.88  0.013 0.041  212   ---    8.  42.47  0.11 2 yes
B 114      0.724 5516.6  18.6   38.99 1.87 1.77  0.035 0.027  311  1200   17.  40.01  0.37 1 ---
B 119      0.559 6087.3      *  69.52 2.61 2.735 0.022 ---    170   ---   11.  41.40  0.16 2 ---
B 121      0.498 6316.0  17.8  108.77 0.87 3.205 0.008 0.026  670   ---   19.  42.74  0.17 3 ---
B 142      0.673 5686.5  43.8   57.85 2.11 2.23  0.023 0.049  256   360   12.  42.00  0.38 1 yes
B 182      0.844 5151.1      *  11.45 0.98 0.55  ---   ---    270   382    7.  40.8   0.2  2 ---
B BD+22    0.940 4886.2   ---   23.0  1.25 0.85  0.030 ---    220   ---   ---  ---    ---  2 ---
B BD+22    1.000 4733.6   ---   13.0  2.80 0.60  0.070 ---    130   ---   ---  ---    ---  2 ---
C   4      0.840 5163.8  13.1    6.31 ---  0.55  ---   ---    247   550   10.  31.79  0.38 1 yes
C   8      0.404 6691.0  39.5    7.31 ---  2.01  ---   ---    408   ---   62.  39.1   1.1  3 yes
C  13      0.411 6663.5  34.2    4.73 ---  1.85  ---   ---    404   150   24.  36.67  0.96 1 yes
C  21      0.819 5224.5  18.0    5.04 ---  0.70  ---   ---    297   600    6.  37.88  0.23 1 yes
C  36      0.434 6568.6  51.9    3.36 ---  1.85  ---   ---    804   ---   51.  40.8   2.4  3 yes
C  37      0.408 6673.0  45.0    5.43 ---  1.93  ---   ---    332   150   20.  38.90  0.77 1 yes
C  46      0.857 5114.6  20.7    4.00 ---  0.55  ---   ---    170   ---    5.  40.29  0.06 2 yes
C  51      0.452 6496.7  57.7    3.76 ---  1.85  ---   ---    637   ---   40.  40.1   0.6  3 yes
C  79      0.820 5220.4  28.2    4.05 ---  1.15  ---   ---    340   ---    6.  40.7   0.06 2 yes
C  85      0.435 6566.6  49.2   10.02 ---  2.10  ---   ---    312   ---   68.  40.9   1.3  3 yes
C  93      0.882 5042.9  36.1    5.81 ---  0.55  ---   ---    269   600   10.  40.38  0.37 1 yes
C  94      0.422 6617.5  22.3    3.22 ---  1.64  ---   ---    838   ---   51.  36.9   0.9  3 yes
C  99      0.861 5101.2  20.1    4.00 ---  0.55  ---   ---    382   ---    5.  41.5   0.1  2 yes
C 109      0.806 5262.9  31.4    5.00 ---  0.70  ---   ---    198   ---    6.  41.34  0.16 2 yes
C 116      0.833 5184.5  40.0    6.19 ---  1.00  ---   ---    249   ---    6.  41.62  0.15 2 yes
C 143      0.527 6207.9  36.4    5.00 ---  1.53  ---   ---    198   ---   10.  42.92  0.19 2 yes
C 153      0.853 5124.3  12.5    3.07 ---  0.55  ---   ---    354   ---    6.  26.62  0.21 2 yes
C 178      0.845 5149.6  58.7    3.28 ---  0.55  ---   ---    354   ---    4.  40.94  0.08 2 yes
C 180      0.858 5109.7  13.2    6.61 ---  0.55  ---   ---    156   ---    5.  40.97  0.06 2 yes
D  91      0.883 5040.4      *   4.00 ---  1.00  ---   ---    297   ---   ---  ---    --- 2 ---
D  96      0.841 5159.8      *   6.00 ---  0.55  ---   ---    212   ---    9.  37.6   1.2  2 ---
D 101      0.433 6573.5  86.6    5.92 ---  1.85  ---   ---    456   ---   51.  33.7   1.2  3 ---
D 115      0.843 5154.0      *   3.00 ---  0.55  ---   ---    382   ---    5.  41.84  0.44 2 ---
D 124      0.497 6320.6      *   8.69 ---  1.75  ---   ---    256   ---   34.  39.83  0.24 3 ---
D 130      0.242 7392.1      *   4.10 ---  2.24  ---   ---    400   ---   13.  44.16  0.14 5 ---
