# Supplementary material for: Subgiants in NGC 188 reveal that rotationally induced mixing creates the main sequence Li-Dip
Source: Nat Commun. 2025 Nov 4;16:9729. doi: 10.1038/s41467-025-64724-0 (PMC12586687; doi:10.1038/s41467-025-64724-0)
Supplement: Supplementary file 5 — Source data [file 41467_2025_64724_MOESM5_ESM.zip › Figure_1_source_data/Figure_1_source_data/Figure_1_source_data2.txt]

A  23      0.699 5627.9  53.8   32.24 ---  1.773 ---   0.080  ---    ---      5.1 35.21  0.23 7 yes
A  27      0.731 5526.4  62.9   28.15 1.23 1.520 0.035 0.070  400     5:59    6.  34.11  0.38 1 yes
A  30      0.681 5686.8 111.3   46.05 1.82 2.085 0.024 0.137  300     5:59    8.  34.61  0.34 1 ---
A  31      0.559 6111.2  39.7   46.17 ---  2.529 ---   0.038  ---    ---     10.5 35.11  0.23 8 ---
A  32      0.796 5325.1  21.7   ---   2.18 0.910 ---   0.027  250    11:21    9.  35.03  0.35 1 yes
A  38      0.307 7115.8 103.7   46.28 3.14 3.280 0.036 0.064  560     0:45  190.  30.33 15.16 1 ---
A  49      0.580 6036.3  75.1   82.94 0.76 2.790 0.006 0.082  635    15:52   10.  34.94  0.49 1 ---
A  58      0.683 5680.8  22.6   49.92 ---  2.127 ---   0.026  ---    ---      5.5 34.55  0.22 7 yes
A  90      0.709 5596.1  27.4   45.41 ---  1.968 ---   0.032  ---    ---      6.7 35.94  0.20 8 ---
A 100      0.583 6023.2  29.8   56.15 1.00 2.550 0.012 0.032  500     5:59   13.  33.28  0.68 1 yes
A 114      0.205 7569.6  31.1   12.58 1.68 2.920 0.080 0.040  715     0:45   90.  34.24 12.84 1 yes
A 124      0.336 6990.8  87.7   50.12 1.62 3.240 0.017 0.061  745     4:32   91.  39.58  1.99 1 ---
A 146      0.407 6696.0  71.0   54.29 3.09 3.070 0.031 0.048  410     0:45  100.  36.31  7.06 1 yes
A 154      0.250 7364.6  83.4   20.20 2.83 3.040 0.068 0.058  580     5:17  166.  28.09 20.55 1 ---
A 155      0.417 6654.3  19.9    9.81 1.45 2.160 0.083 0.015  490     5:17   30.  35.06  1.69 1 yes
A 162      0.571 6068.8  31.2   74.01 0.86 2.760 0.007 0.031  600    10:38   10.  34.88  0.47 1 yes
A 164      0.706 5605.3  14.2   42.37 ---  1.934 ---   0.018  ---    ---      3.9 34.57  0.29 8 yes
A 182      0.660 5758.6  51.7   89.22 ---  2.574 ---   0.053  ---    ---      8.6 34.38  0.15 8 ---
A 196      0.598 5970.5  47.5   64.93 ---  2.584 ---   0.045  ---    ---      8.8 35.13  0.23 8 yes
A 208      0.599 5978.6  50.3   87.79 0.69 2.770 0.005 0.047  715    19:48   12.  33.78  0.57 1 yes
A 213      0.796 5326.6  55.7   ---   1.03 0.800 ---   0.053  500    23:35    8.  34.31  0.35 1 yes
A 217      0.508 6300.9  30.2   47.02 1.06 2.690 0.012 0.024  530     6:27   18.  32.28  0.94 1 yes
A 222      0.490 6367.9  32.9   53.35 1.69 2.810 0.018 0.026  310     0:45   10.  34.13  1.00 1 yes
A 226      0.315 7081.6  57.0   42.93 2.22 3.220 0.024 0.036  600     0:45  115.  34.22 16.50 1 yes
A 238      0.506 6305.6  40.5   37.31 1.39 2.570 0.020 0.032  450     5:17   22.  33.02  1.30 1 yes
A 263      0.816 5268.2  36.0   32.21 1.98 1.080 0.070 0.050  277     5:00   13.  34.51  0.34 1 yes
A 271      0.307 7114.1  43.1   50.98 1.59 3.330 0.017 0.026  705     1:30   78.  35.35  8.87 1 yes
A 286      0.194 7623.0  28.9   ---   1.00 2.600 ---   0.020  675     5:17   35.  32.18  3.10 1 yes
A 288      0.602 5957.3  60.9   81.59 0.96 2.705 0.007 0.058  500    24:48    7.  34.74  0.53 1 yes
A 293      0.469 6447.7  86.8   30.53 ---  2.584 ---   0.081  ---    ---     31.9 36.66  0.56 8 ---
A 295      0.409 6687.3  52.3   48.22 2.19 3.000 0.024 0.036  550     7:12   90.  35.19  8.47 1 yes
A 301      0.670 5723.6  51.6   64.57 ---  2.331 ---   0.056  ---    ---      7.2 34.31  0.35 7 yes
A 304      0.749 5468.5  19.7   28.80 ---  1.439 ---   0.030  ---    ---    ---   33.78  0.26 8 yes
A 318      0.279 7238.2  35.2   24.33 1.37 3.040 0.028 0.026  900     6:27   95.  34.61  5.55 1 yes
A 326      0.707 5601.4  57.4   46.11 0.68 1.980 0.009 0.070  700    24:03    9.  34.05  0.42 1 yes
A 334      0.739 5500.7  33.7   28.62 ---  1.485 ---   0.040  ---    ---      9.4 36.58  0.32 8 ---
A 335      0.653 5781.4  29.9   77.45 1.00 2.500 0.008 0.030  500    10:17    9.  34.30  0.40 1 yes
A 336      0.731 5527.5  46.6   33.50 ---  1.638 ---   0.049  ---    ---      5.4 35.43  0.25 8 yes
A 340      0.264 7305.5  74.2   30.46 2.37 3.200 0.039 0.053  760     0:45  200.  37.01 10.34 1 yes
A 370      0.351 6928.7  43.1   18.00 2.40 2.680 0.066 0.033  440     0:45   70.  35.81  5.14 1 yes
A 371      0.520 6253.8  88.2   24.78 1.37 2.310 0.030 0.074  450     3:25   24.  35.82  0.70 1 ---
A 392      0.594 5984.1  86.9   16.01 1.37 1.760 0.050 0.070  365     8:00   10.  35.01  0.37 1 ---
A 396      0.480 6405.3  88.3   27.56 ---  2.491 ---   0.088  ---    ---     15.8 34.20  0.34 8 ---
A 403      0.786 5355.8  33.8   ---   2.28 0.950 ---   0.040  230     5:00   10.  34.24  0.39 1 yes
A 418      0.566 6084.0  16.7   96.59 ---  2.944 ---   0.016  ---    ---      8.1 33.99  0.27 8 yes
A 421      0.529 6221.8  61.6  110.94 2.44 3.150 0.016 0.043  210     1:55   12.  33.45  0.93 1 yes
A 429      0.292 7179.1  40.7   25.47 3.36 3.020 0.065 0.028  550     0:45  210.  35.06 12.85 1 yes
A 430      0.859 5143.5   6.3   37.30 1.87 1.010 0.035 0.010  280     5:59   10.  35.35  0.37 1 yes
A 432      0.678 5698.3  60.0   69.59 1.27 2.350 0.011 0.066  380    12:15    8.  33.14  0.51 1 yes
A 454      0.477 6419.6  39.8   35.98 1.49 2.600 0.022 0.037  440     2:40   21.  33.98  1.24 1 yes
A 459      0.399 6727.5  37.2   15.44 2.94 2.450 0.097 0.027  530     0:45  150.  36.90 12.27 1 yes
A 466      0.657 5768.6  44.3   86.73 0.83 2.560 0.006 0.045  545    14:10   10.  33.14  0.56 1 yes
A 472      0.452 6514.1  40.0   19.11 3.57 2.100 0.097 0.035  250     2:40   50.  33.74  3.50 1 yes
A 476      0.768 5410.5  26.9   36.60 2.18 1.540 0.025 0.040  240     5:00   10.  33.90  0.40 1 yes
A 488      0.744 5484.8  23.9   35.63 ---  1.650 ---   0.039  ---    ---      4.5 34.93  0.24 8 yes
A 541      0.590 5998.5 117.4   79.35 ---  2.729 ---   0.112  ---    ---      4.3 34.93  0.18 8 ---
B  40      0.206 7564.5 133.3    8.5  ---  2.760 ---   0.090  ---    ---    ---     ---   --- 9 ---
B 127      0.589 6004.5  62.1  104.63 ---  2.916 ---   0.072  ---    ---      3.9 34.46  0.11 8 yes
B 181      0.609 5932.8  89.4   59.89 ---  2.498 ---   0.089  ---    ---     11.9 34.64  0.10 7 ---
B 275      0.590 6000.4  37.6   70.44 ---  2.658 ---   0.042  ---    ---      4.1 34.58  0.17 8 ---
B 279      0.202 7585.6 103.1   20.0  ---  3.180 ---   0.072  ---    ---    ---     ---   --- 9 ---
B 282      0.514 6275.5  34.2   39.43 2.01 2.575 0.027 0.027  325     0:45   25.  36.86  1.49 1 yes
B 268      0.504 6314.3  92.2   33.01 0.78 2.515 0.012 0.073  700     6:27   13.  47.45  0.82 1 ---
B 322      0.697 5635.3  56.6   60.12 ---  2.193 ---   0.066  ---    ---      7.2 35.29  0.45 8 ---
B 325      0.630 5859.8  91.4   72.46 ---  2.544 ---   0.093  ---    ---      8.3 34.79  0.11 8 ---
B 341      0.527 6227.3  18.5   88.47 1.07 3.000 0.008 0.014  490     6:27   14.  34.94  0.82 1 yes
B 350      0.314 7083.2 180.7   45.56 1.86 3.250 0.019 0.123  680     0:45   65.  36.87  8.28 1 ---
B 365      0.672 5719.1  39.6   40.33 ---  2.045 ---   0.047  ---    ---      1.5 35.61  0.14 8 ---
B 368      0.729 5533.1  50.9   38.29 ---  1.777 ---   0.071  ---    ---      4.7 35.12  0.09 8 yes
B 399      0.645 5809.5  57.5   85.71 0.81 2.590 0.006 0.058  590    14:55    8.  33.07  0.52 1 yes
B 416      0.444 6547.0  89.0   87.91 1.18 3.250 0.009 0.071  435     2:40    8.  17.8   1.20 1 ---
B 434      0.752 5459.4  79.8   33.70 1.75 1.560 0.018 0.060  345     9:10   15.  27.45  0.33 1 ---
B 439      0.410 6682.6  17.9   70.79 1.63 3.210 0.013 0.012  290     1:55    9.  33.94  0.87 1 yes
B 508      0.602 5955.9  38.0   82.41 1.00 2.710 0.010 0.036  500     8:00    8.  35.70  0.47 1 yes
B 515      0.530 6218.9  91.4   76.23 1.32 2.910 0.012 0.067  390     0:45    9.  35.10  1.02 1 ---
B 538      0.301 7139.6 252.2   22.00 ---  2.910 ---   0.153  ---    ---    ---     ---  ---  9 ---
B 540      0.696 5639.5  48.6   94.87 ---  2.490 ---   0.054  ---    ---      3.1 36.95  0.13 8 ---
B 549      0.490 6366.8  31.1  117.17 ---  3.300 ---   0.013  ---    ---     10.6 34.94  0.11 8 yes
C  45      0.232 7446.4  35.1    5.62 ---  2.47  ---   ---    900     4:32  175.  44.55  8.86 1 yes
C  48      0.926 4962.3   8.1    5.85 ---  0.41  ---   ---    245    12:06    8.  34.24  0.54 1 yes
C  70      0.794 5331.2  47.0   30.40 ---  1.15  ---   ---    ---    ---      2.4 35.12  0.18 8 yes
C  79      0.874 5103.2   7.7    4.75 ---  0.56  ---   ---    310     5:59    9.  36.70  0.34 1 yes
C 143      0.216 7518.4  67.1    4.21 ---  2.37  ---   ---    870     3:47   80.  33.65 11.40 1 yes
C 172      0.956 4885.4  11.8    6.82 ---  0.41  ---   ---    210    12:06    6.  34.40  0.50 1 yes
C 183      1.001 4773.7  40.0    5.95 ---  0.00  ---   ---    260    12:06    9.  42.88  0.58 1 yes
C 198      0.993 4791.8  10.7    7.29 ---  0.21  ---   ---    210    11:06    7.  34.37  0.51 1 yes
C 209      0.999 4778.5  18.8    6.26 ---  0.21  ---   ---    240    12:06    6.  34.00  0.56 1 yes
C 218      0.407 6694.2 155.7   10.09 ---  2.21  ---   ---    ---    ---    ---   36.74  1.22 8 ---
C 227      0.423 6631.8  78.0    3.61 ---  1.71  ---   ---    465     6:27   17.  34.34  0.77 1 ---
C 237      1.005 4762.6  ---     5.20 ---  0.21  ---   ---    300    23:35    9.  34.24  0.51 1 ---
C 239      0.453 6511.6  51.2    5.52 ---  1.84  ---   ---    390     0:45   34.  35.90  1.89 1 yes
C 257      0.786 5357.7  48.7   29.26 ---  1.15  ---   ---    ---    ---     12.5 35.40  0.44 8 ---
C 272      1.026 4713.4  ---    12.35 ---  0.21  ---   ---    125     5:59    8.  37.90  0.57 1 ---
C 299      1.099 4550.2  ---     7.31 ---  0.00  ---   ---    210    19:06    8.  33.97  0.59 1 ---
C 313      0.892 5054.3  12.9    5.28 ---  0.56  ---   ---    280    19:06   10.  34.76  0.33 1 yes
C 332      0.434 6585.2  16.2    4.35 ---  1.77  ---   ---    525     6:27   37.  35.20  0.83 1 yes
C 344      0.868 5117.8  10.4    5.81 ---  0.56  ---   ---    280     7:15   13.  35.38  0.31 1 yes
C 349      0.872 5108.8  ---     5.41 ---  0.56  ---   ---    270    19:06    6.  35.04  0.32 1 ---
C 363      0.939 4928.1  20.3    6.13 ---  0.41  ---   ---    250    18:21    6.  34.62  0.53 1 yes
C 375      0.212 7538.2 212.6    7.08 ---  2.65  ---   ---    625     0:45  135.  53.11 24.43 1 ---
C 448      0.886 5068.5   7.8    4.92 ---  0.56  ---   ---    320    12:15   10.  34.22  0.53 1 yes
C 478      0.447 6533.5  69.8    8.28 ---  2.04  ---   ---    400     2:40   70.  34.02  5.52 1 yes
C 498      0.760 5438.3  81.2   26.59 ---  1.25  ---   ---    ---    ---      4.7 34.10  0.23 8 ---
C 288W     1.225 4301.9  ---     8.39 ---  0.00  ---   ---    185     6:06    9.  35.24  0.59 1 ---
C 624W     1.057 4641.8  ---     6.23 ---  0.21  ---   ---    250    21:46    9.  34.72  0.61 1 ---
C 792W     1.130 4484.4  ---     6.99 ---  0.0   ---   ---    220     0:45    8.  34.76  0.57 1 ---
C 899W     0.995 4787.5  ---     8.76 ---  0.21  ---   ---    180     8:00   10.  35.09  0.56 1 ---
D  47      0.498 6338.0  56.3    8.67 ---  1.75  ---   ---    ---    ---     12.4 34.99  0.13 8 yes
D 250      0.476 6423.1  35.6    4.59 ---  1.70  ---   ---    490     4:32   36.  34.10  0.96 1 yes
D 536      0.490 6369.0  61.6    8.34 ---  1.75  ---   ---    ---    ---     13.2 36.90  0.19 8 ---
