# Supplementary material for: Subgiants in NGC 188 reveal that rotationally induced mixing creates the main sequence Li-Dip
Source: Nat Commun. 2025 Nov 4;16:9729. doi: 10.1038/s41467-025-64724-0 (PMC12586687; doi:10.1038/s41467-025-64724-0)
Supplement: Supplementary file 5 — Source data [file 41467_2025_64724_MOESM5_ESM.zip › Figure_1_source_data/Figure_1_source_data/Figure_1_source_data5.txt]

 Id      EPIC         RA      DEC        Bmag  Vmag   B-V    teff  teff   Ali   sigma binarity
                               Bouvier18             dered  trans
HII129   211049322 55.89337 23.76191   12.437 11.862  0.535  6120  5008.0 2.279 0.085
HII133   211089274 55.90384 24.39394   15.618 14.297  1.281  4016  4060.0 0.285 0.063
HII248   211035968 56.00247 23.54396   11.795 11.014  0.741  5385  5530.0 2.992 0.076
HII293   211113345 56.05798 24.77938   11.507 10.802  0.665  5642  5895.0 2.939 0.066
HII296   211025716 56.04669 23.37933   12.326 11.489  0.797  5206  4808.0 2.676 0.094
HII636   211031520 56.34248 23.47173   13.545 12.323  1.182  4207  4613.0 1.617 0.095
HII686   211083408 56.38722 24.30324   14.866 13.618  1.208  4154  4060.0 0.926 0.068
HII974   211113696 56.58531 24.78548   15.336 14.032  1.264  4047  4216.0 0.203 0.083
HII1015  211133821 56.61396 25.13556   11.168 10.518  0.610  5839  5850.0 3.022 0.065
HII1101  211123901 56.66158 24.95962   10.860 10.250  0.570  5986  6026.0 3.18  0.063
HII1103  211027775 56.6472  23.41173   16.278 14.873  1.365  3875  3000.0 0.000 0.077
HII1110  211097402 56.66201 24.52033   14.599 13.373  1.186  4198  4100.0 0.000 0.098
HII1207  211114329 56.72882 24.79634   11.101 10.470  0.591  5908  6006.0 3.144 0.063
HII1215  211038389 56.72391 23.58359   11.166 10.528  0.598  5882  5818.0 2.867 0.065
HII1220  210994089 56.72192 22.88094   12.657 11.735  0.882  4950  5207.0 2.416 0.082
HII1305  211015877 56.7806  23.22633   14.858 13.603  1.215  4140  4292.0 0.582 0.091
HII1514  211087357 56.91853 24.36459   11.214 10.546  0.628  5773  5792.0 3.062 0.068
HII1532  211048014 56.92158 23.74029   15.156 13.945  1.171  4230  4178.0 0.451 0.091
HII1653  211110500 56.99889 24.73134   14.589 13.435  1.114  4353  4254.0 0.874 0.081
HII1756  211033726 57.04577 23.50702   15.747 14.426  1.281  4016  4060.0 0.926 0.067
HII1776  211128863 57.07371 25.04788   11.680 10.876  0.764  5310  5530.0 2.672 0.073
HII2016  211023137 57.18931 23.33887   14.543 13.370  1.133  4311  4629.0 1.617 0.095
HII2208  211100392 57.31408 24.56728   15.512 14.175  1.297  3988  3970.0 0.269 0.037
HII2341  211051330 57.388   23.79542   11.678 10.910  0.728  5428  5740.0 2.894 0.069
DH156    211039307 55.21359 23.59843   13.907 12.735  1.132  4313  4708.0 0.498 0.092
DH803    211084620 58.61852 24.32115   15.593 14.122  1.431  3779  4100.0 0.455 0.072
HCG332   211013604 57.11079 23.19161   19.348 17.390  1.918  3436  4100.0 3.56  0.066
PELS019  211095259 55.12802 24.4873    13.638 11.863  1.735  3488  5168.0 1.622 0.079
PELS030  210995339 55.74674 22.90092   13.033 12.183  0.810  5165  5011.0 2.122 0.085
PELS031  210966700 55.82926 22.44922   12.818 11.620  1.158  4257  4851.0 2.342 0.093
PELS066  210922592 56.89234 21.74684   13.277 12.333  0.904  4887  4747.0 1.207 0.091
PELS069  210924735 58.22084 21.78196   12.669 11.798  0.831  5101  4728.0 2.153 0.097
PELS071  211068400 58.34874 24.06506   12.400 11.283  1.077  4439  5210.0 2.713 0.083
PELS123  211002011 53.30793 23.00647   12.913 12.090  0.783  5250  4945.0 1.946 0.085
PELS162  211067702 59.38879 24.05319   13.052 12.028  0.984  4669  4950.0 1.309 0.085
PELS189  211065162 54.12626 24.01222   13.198 12.283  0.875  4970  5011.0 1.948 0.083
PELS192  211049922 58.87085 23.77245   15.365 14.056  1.269  4038  4100.0 0.532 0.071
V1289Tau 211087059 58.60518 24.36008   11.753 10.940  0.773  5281  5215.0 2.85  0.095
--       210942842 57.1941  22.07022   13.035 12.125  0.870  4985  4740.0 1.995 0.095
