# Supplementary material for: Subgiants in NGC 188 reveal that rotationally induced mixing creates the main sequence Li-Dip
Source: Nat Commun. 2025 Nov 4;16:9729. doi: 10.1038/s41467-025-64724-0 (PMC12586687; doi:10.1038/s41467-025-64724-0)
Supplement: Supplementary file 5 — Source data [file 41467_2025_64724_MOESM5_ESM.zip › Figure_1_source_data/Figure_1_source_data/Figure_1_source_data6.txt]

 Id        B-V  Binary    Teff Ali_cog sig  ALi_SS  vsini   |   teff   Ali   sigma binarity
                           Margheim                         |     Bouvier18
HII25      0.48   N        6504 3.16   0.021   3.05    40   |   6581.0 2.946 0.032
HII34      0.94   N        4879 1.922  0.024   2.00     8   |   5106.0 2.155 0.082 VB
HII97      1.08   Y        4515 0.724  0.027   0.83   6.5   |
HII158     0.25   N        7487 3.39   0.028    3.3    33   |
HII164     0.48   N        6504 3.046  0.053    3.1    38   |
HII173     0.85   N        5145 2.333  0.025    2.4    30   |
HII174     0.85   N        5145 2.955  0.028    3.0   87.5  |
HII193     0.81   N        5272 2.421  0.022   2.4     19   |   5234.0 2.469 0.081
HII232     0.20   Y        7700 3.113  0.039   3.1     40   |
HII233     0.52   Y        6340 3.093  0.025   3.1     16   |   6273.0 2.924 0.059 SB
HII250     0.68   Y        5720 2.954  0.021   2.98   12.5  |
HII253     0.68   N        5720 3.219  0.022   3.2     34   |   5460.0 2.872 0.078
HII263     0.88   Y        5053 2.752  0.023   2.75    14   |   5207.0 3.017 0.088 SB
HII303     0.89   Y        5023 2.057  0.023   2.0     16   |   5786.0 2.919 0.067 PHB,VB
HII314     0.64   Y        5868 3.243  0.021   3.3     35   |   5660.0 2.967 0.072
HII324     1.06   Y        4563 1.634  0.029   1.6     60   |   4178.0 1.389 0.074
HII338     0.46   N        6588 3.189  0.022   3.05    40   |   6124.0 3.635 0.066 PHB
HII344     0.27   N        7401 3.183  0.052   3.2    160   |
HII345     0.84   N        5176  2.97  0.025   3.05    20   |   4928.0 2.605 0.092 PHB
HII380     1.21   N        4221 1.143  0.016   1.21    le7  |
HII405     0.54   N        6259 2.974  0.022    3.0    18   |   6329.0 3.015 0.058
HII430     0.85   N        5145 2.144  0.022   2.25    12   |
HII470     0.39   Y        6884 3.452  0.035   3.35    26   |
HII489     0.63   N        5906 3.019  0.02     3.0    18   |   5960.0 3.012 0.065
HII530     0.39   Y        6884 3.400  0.034    3.3    18   |
HII531     0.34   N        7099 3.433  0.02     2.9    75.5 |   7251.0 2.999 0.03
HII571     0.78   Y        5370 2.612  0.023   2.78    9.5  |
HII605     0.44   Y        6672 3.138  0.016    3.1    16   |   6653.0 2.754 0.038 PHB,SB
HII627     0.50   N        6422 3.285  0.019    3.2    34   |   6112.0 2.849 0.062
HII652     0.21   N        7657 3.241  0.099    3.2    186  |   7816.0 2.475 0.077
HII697     0.35   Y        7056 3.272  0.023    3.2    105  |   6738.0 2.64  0.049 PHB
HII708     0.62   N        5944 2.782  0.021   2.77    56   |   6038.0 2.793 0.062 PHB
HII727     0.55   N        6219 3.048  0.02    3.03    51   |   6050.0 2.839 0.062 PHB
HII739     0.62   Y        5944 3.172  0.02    3.15    14.75|   5982.0 3.189 0.065 PHB
HII740     1.06   N        4563 1.354  0.024    1.4    15   |   4330.0 1.229 0.093
HII745     0.52   N        6340 2.791  0.023  2.775    53   |   6082.0 2.59  0.064 PHB
HII879     1.07   N        4539 1.177  0.026    1.2    10   |   4920.0 2.028 0.087
HII883     1.08   N        4515 0.424  0.081    0.4    le7  |   4813.0 1.147 0.092
HII885     1.01   Y        4690 1.565  0.023   1.55    12.5 |   4546.0 1.5   0.095 PHB,VB
HII916     0.87   Y        5083 2.37   0.021    2.4    11.5 |   5008.0 2.364 0.086 SB
HII923     0.62   N        5944 3.242  0.022    3.2    16.5 |   6082.0 3.316 0.062
HII996     0.64   N        5868 3.038  0.02    3.02    13.3 |   5766.0 2.862 0.068
HII1032    0.86   N        5114 2.654  0.022    2.6    32   |   5195.0 2.727 0.086
HII1039    1.22   N        4199 1.903  0.025    2.0    9.5  |   4186.0 2.228 0.058 PHB
HII1095    0.88   N        5053 2.097  0.023   2.13    10   |   4939.0 1.974 0.088
HII1100    1.10   Y        4467 1.246  0.035   1.25    10   |   4403.0 1.333 0.091 VB
HII1117    0.73   Y        5541 2.867  0.022   2.95    9.5  |   5708.0 2.966 0.07  PHB,SB
HII1122    0.46   Y        6588 3.258  0.019   3.25    31   |   6665.0 3.035 0.03  SB
HII1124    0.92   N        4936 2.218  0.03    2.25    10   |   4736.0 2.164 0.094
HII1132    0.49   N        6463 2.829  0.024    2.8    38   |   6066.0 2.483 0.067 PHB
HII1139    0.48   N        6504 3.04   0.022    2.9    30   |   6685.0 2.887 0.035
HII1182    0.64   Y        5868 3.077  0.022   3.05    16   |   5812.0 2.931 0.066 VB
HII1200    0.54   N        6259 2.934  0.021    2.9    14   |
HII1266    0.36   N        7013 3.122  0.022   3.05    48.5 |   7200.0 2.754 0.038 PHB
HII1275    0.84   N        5176 2.379  0.022    2.4    11   |   5250.0 2.475 0.08
HII1284    0.30   N        7272 3.402  0.024  3.225    107.5|
HII1298    1.02   Y        4664 1.173  0.024   1.15    le7  |   5048.0 1.822 0.082 VB
HII1309    0.47   N        6546 3.131  0.023      3    74   |   6685.0 2.788 0.037
HII1332    1.04   N        4613 0.913  0.04     0.9    8    |   4920.0 1.167 0.095
HII1362    0.26   N        7444 3.237  0.022   3.25    23   |
HII1407    0.25   N        7487 2.869  0.036    2.8    25   |   7802.0 2.207 0.138
HII1454    1.16   N        4330 1.058  0.031   1.05    10   |   4629.0 1.245 0.095
HII1531    1.15   N        4352 0.409  0.051    0.4    60   |   4367.0 1.548 0.092
HII1593    0.75   N        5472 2.756  0.023    2.8    le7  |   5222.0 2.581 0.083
HII1613    0.54   N        6259 3.224  0.018    3.2    21   |   6369.0 3.205 0.058
HII1726    0.55   N        6219 3.128  0.018  3.075    16.5 |
HII1762    0.36   Y        7013 3.1    0.022   3.05    35   |   7251.0 2.731 0.039 PHB
HII1766    0.47   N        6546 2.997  0.02     3.0    23   |   6392.0 2.737 0.063 PHB
HII1794    0.64   N        5868 2.618  0.022    2.6    16   |   6006.0 2.526 0.066
HII1797    0.56   N        6179 3.188  0.021   3.15    20   |   6324.0 3.314 0.058
HII1856    0.56   N        6179 3.038  0.018   2.98    17.7 |   6082.0 2.838 0.062
HII1883    1.06   N        4563 2.385  0.052    1.6    122  |   4288.0 1.763 0.091
HII1912    0.49   Y        6463 3.235  0.018   3.05    25   |
HII1924    0.62   N        5944 3.021  0.019    3.0    14   |   6042.0 3.175 0.062
HII2034    0.99   Y        4742 2.111  0.026    2.0    65   |   4660.0 2.086 0.098
HII2106    0.86   Y        5114 2.037  0.023    2.1    16   |   5144.0 2.094 0.082 PHB,VB
HII2126    0.86   N        5114 2.36   0.022    2.4    11   |   5500.0 2.911 0.076
HII2195    0.22   Y        7615 3.585  0.029   3.25    140  |   7809.0 2.743 0.039
HII2244    1.04   N        4613 2.105  0.043    2.1    35   |   4787.0 2.575 0.096 PHB
HII2284    0.78   Y        5370 2.734  0.022    2.8    8.3  |   5427.0 2.86  0.078 SB
HII2311    0.83   N        5208 2.307  0.022    2.3    le7  |   5310.0 2.607 0.078
HII2345    0.44   N        6672 3.208  0.035    3.2    147  |   6822.0 2.743 0.039
HII2366    0.82   N        5239 2.713  0.025    2.7    12   |
HII2406    0.76   Y        5438 2.556  0.022   2.55    12   |   5467.0 2.603 0.075 SB
HII2407    1.10   Y        4467 1.078  0.023   1.15    8    |   4700.0 1.588 0.093 SB
HII2415    0.22   N        7615 3.545  0.017  3.425    30.5 |
HII2462    0.83   N        5208 2.041  0.021   2.05    12   |   5274.0 2.211 0.078
HII2506    0.60   N        6021 3.059  0.024    3.0    15   |   6162.0 3.067 0.061
HII2588    1.22   N        4199 0.358  0.023   0.33    le7  |
HII2665    0.83   N        5208 2.397  0.022    2.5    14   |   5144.0 2.385 0.082
HII2741    1.00   N        4716  1.41  0.026   1.45    10   |
HII2786    0.60   N        6021 3.168  0.022   3.15    24   |   5728.0 2.799 0.069
HII2870    1.07   N        4539 0.877  0.028    0.9    15   |   4867.0 1.436 0.088
HII2880    0.86   N        5114 2.061  0.023    2.1    10   |
HII2881    0.95   Y        4851 2.017  0.027    2.1    14   |   4728.0 1.992 0.094 PHB,VB
HII2908    1.13   N        4397 1.329  0.022   1.35    le7  |   4655.0 1.906 0.096
HII2984    1.00   N        4716 0.947  0.035    0.8    12   |   4715.0 1.198 0.095
HII3019    1.19   N        4264 0.559  0.026    0.6    8.5  |
HII3031    0.38   N        6927 3.318  0.035    3.2    190  |
HII3063    1.17   N        4308  0.88  0.025   0.85    24   |
HII3096    1.00   N        4716 2.159  0.024   2.25    11.3 |
HII3097    1.10   N        4467 1.473  0.022   1.55    14   |   5708.0 3.216 0.074 SB
HII3163    0.98   N        4769 2.274  0.044   2.15    65   |
HII3179    0.56   Y        6179 3.381  0.021   3.25    15   |
HII3187    1.16   N        4330  0.65  0.027    0.7    18   |   4254.0 0.62  0.084
HII3197    1.10   Y        4467 1.876  0.049   1.85    31   |   4473.0 2.362 0.092 PHB,VB
PELS124    0.54   N        6259 3.075  0.027   3.05    16   |   6307.0 3.12  0.059
PELS173    0.45   Y        6630 3.054  0.037    3.0    33   |   7150.0 2.946 0.031
AK-IA-317  0.54   Y        6259 2.929  0.041    2.9    60   |   6479.0 3.11  0.043
AK-II-437  0.56   N        6179 3.283  0.035   3.15    25   |
AK-III-756 0.42   N        6757 3.614  0.033   3.45    25   |
AK-IV-595  0.51   N        6381 2.533  0.069    2.5    41   |
