# Supplementary material for: Subgiants in NGC 188 reveal that rotationally induced mixing creates the main sequence Li-Dip
Source: Nat Commun. 2025 Nov 4;16:9729. doi: 10.1038/s41467-025-64724-0 (PMC12586687; doi:10.1038/s41467-025-64724-0)
Supplement: Supplementary file 5 — Source data [file 41467_2025_64724_MOESM5_ESM.zip › Figure_1_source_data/Figure_1_source_data/README.txt]

Figure_1_source_data1.txt and Figure_1_source_data2.txt: Data for plotting the Hyades and Praesepe star clusters, respectively.

Figure_1_source_data5.txt and Figure_1_source_data6.txt: Data for plotting the Pleiades star cluster.

Figure_1_source_data3.txt and Figure_1_source_data4.txt: Model data for the Hyades/Praesepe and Pleiades, respectively.
