# Supplementary material for: Subgiants in NGC 188 reveal that rotationally induced mixing creates the main sequence Li-Dip
Source: Nat Commun. 2025 Nov 4;16:9729. doi: 10.1038/s41467-025-64724-0 (PMC12586687; doi:10.1038/s41467-025-64724-0)
Supplement: Supplementary file 5 — Source data [file 41467_2025_64724_MOESM5_ESM.zip › Figure_2_source_data/Figure_2_source_data/Figure_2_source_data1.xlsx]

## Sheet: M67
ID	RA_J2000	DEC_J2000	V	B-V	Teff	A(Li)
5123	132.675	11.6148	12.647	0.685	5713	<1.37
5041	132.643	11.6658	12.629	0.594	6047	<1.50
5042	132.641	11.7739	12.856	0.531	6292	2.62
5118	132.67	11.7961	12.818	0.521	6331	2.31
5061	132.653	11.8154	13.025	0.574	6123	2.26
5191	132.699	11.7473	12.7	0.482	6490	<2.22
5228	132.708	11.8203	12.931	0.851	5227	<0.77
5362	132.754	11.8364	12.725	0.739	5525	<1.37
5284	132.727	11.9413	12.844	0.522	6327	<1.75
5219	132.703	12.0024	12.797	0.553	6205	2.21
5675	132.834	11.7783	12.755	0.559	6181	1.98
5562	132.812	11.7901	12.805	0.572	6131	2.3
5644	132.827	11.8227	12.647	0.608	5994	<1.55
5573	132.814	11.8374	12.823	0.565	6158	2.21
5825	132.864	11.8908	12.756	0.592	6054	2
6076	132.925	11.7271	12.69	0.564	6162	1.75
6107	132.934	11.7735	12.75	0.758	5470	<1.01
5993	132.9	11.776	12.722	0.683	5720	2.47
6177	132.958	11.8254	12.647	0.581	6096	<1.49
6077	132.922	11.9082	12.76	0.58	6100	1.9
5996	132.898	11.9658	12.826	0.775	5423	<1.10
6408	133.047	11.7604	12.889	0.817	5313	<0.81
6224	132.972	11.8058	12.705	0.575	6120	1.51
6313	132.999	11.8827	12.79	0.584	6085	2.49
5951	132.889	11.8143	12.767	0.577	6112	<1.39
