# Supplementary material for: Subgiants in NGC 188 reveal that rotationally induced mixing creates the main sequence Li-Dip
Source: Nat Commun. 2025 Nov 4;16:9729. doi: 10.1038/s41467-025-64724-0 (PMC12586687; doi:10.1038/s41467-025-64724-0)
Supplement: Supplementary file 5 — Source data [file 41467_2025_64724_MOESM5_ESM.zip › Figure_2_source_data/Figure_2_source_data/Figure_2_source_data3.txt]

                                       1                                        2                                        3                                        4                                        5                                        6                                        7                                        8                                        9                                       10                                       11 
                          version_number                                 compiler                                    build                         MESA_SDK_version                             math_backend                                     date                                burn_min1                                burn_min2                                     msun                                     rsun                                     lsun 
                              "r24.08.1"                               "gfortran"                                 "13.3.0"                                       ""                                 "CRMATH"                               "20250616"                  5.0000000000000000E+001                  1.0000000000000000E+003                  1.9884098706980504E+033                  6.9570000000000000E+010                  3.8280000000000003E+033 

                                       1                                        2                                        3                                        4                                        5                                        6                                        7                                        8                                        9                                       10                                       11                                       12                                       13                                       14                                       15                                       16                                       17                                       18                                       19                                       20                                       21                                       22                                       23                                       24                                       25                                       26                                       27                                       28                                       29                                       30                                       31                                       32                                       33                                       34                                       35                                       36                                       37                                       38                                       39                                       40                                       41                                       42                                       43                                       44                                       45                                       46                                       47                                       48                                       49                                       50                                       51                                       52                                       53                                       54                                       55                                       56                                       57                                       58                                       59                                       60                                       61                                       62                                       63                                       64                                       65                                       66                                       67                                       68                                       69                                       70                                       71                                       72                                       73                                       74                                       75                                       76                                       77                                       78                                       79                                       80                                       81                                       82                                       83                                       84                                       85                                       86                                       87                                       88                                       89                                       90                                       91                                       92                                       93                                       94                                       95                                       96                                       97                                       98                                       99                                      100                                      101                                      102                                      103                                      104                                      105                                      106                                      107                                      108                                      109                                      110                                      111                                      112                                      113                                      114                                      115                                      116                                      117                                      118                                      119                                      120                                      121                                      122                                      123                                      124                                      125                                      126                                      127                                      128                                      129                                      130                                      131                                      132                                      133                                      134                                      135                                      136                                      137                                      138                                      139                                      140                                      141                                      142                                      143                                      144                                      145                                      146                                      147                                      148                                      149                                      150                                      151                                      152                                      153                                      154                                      155                                      156                                      157                                      158                                      159                                      160 
                            model_number                                star_mass                                 star_age                                    log_R                                 log_Teff                                    log_L                           log_L_div_Ledd                                   log_LZ                                   log_LH                                  log_LHe                                 log_Lnuc                                    log_g                                center_h1                                center_h2                               center_he3                               center_he4                               center_li7                               center_be7                                center_b8                               center_c12                               center_c13                               center_n13                               center_n14                               center_n15                               center_o14                               center_o15                               center_o16                               center_o17                               center_o18                               center_f17                               center_f18                               center_f19                              center_ne18                              center_ne19                              center_ne20                              center_mg22                              center_mg24                               surface_h1                               surface_h2                              surface_he3                              surface_he4                              surface_li7                              surface_be7                               surface_b8                              surface_c12                              surface_c13                              surface_n13                              surface_n14                              surface_n15                              surface_o14                              surface_o15                              surface_o16                              surface_o17                              surface_o18                              surface_f17                              surface_f18                              surface_f19                             surface_ne18                             surface_ne19                             surface_ne20                             surface_mg22                             surface_mg24                                       pp                                      cno                                tri_alpha                             co_core_mass                        center_degeneracy                        c_log_eps_burn_pp                 c_log_eps_burn_tri_alpha                           conv_mx1_bot_r                           conv_mx1_top_r                           conv_mx2_bot_r                           conv_mx2_top_r                              cz_bot_mass                            cz_bot_radius                             cz_log_xmsun                                  cz_mass                          cz_scale_height                              cz_top_mass                            cz_top_radius                      cz_top_scale_height                                  cz_zone                          acoustic_cutoff                                   nu_max                                 delta_nu                                 delta_Pg                      dt_div_max_tau_conv                      dt_div_min_tau_conv                        dynamic_timescale                            envelope_mass                                e_thermal                             fe_core_mass                       gradT_excess_alpha                   grav_dark_L_equatorial                        grav_dark_L_polar                grav_dark_Teff_equatorial                     grav_dark_Teff_polar                              h1_czb_mass                            he_core_lgRho                              he_core_lgT                             he_core_mass                              i_rot_total                             kh_timescale                            log_abs_Lgrav                           log_center_Rho                             log_center_T                               log_cntr_P                             log_cntr_Rho                               log_cntr_T                              v_surf_km_s            surf_avg_omega_div_omega_crit                           surf_avg_v_rot                          surf_avg_v_crit                    log_surf_cell_opacity                          log_surf_cell_P                   log_surf_cell_pressure                   log_surf_optical_depth                           mass_conv_core                  max_conv_vel_div_csound                      max_gradT_div_grada                       max_L_rad_div_Ledd                           min_Pgas_div_P                               min_t_eddy                                mx1_bot_r                                mx1_top_r                                mx2_bot_r                                mx2_top_r                   neutron_rich_core_mass                                num_iters                 photosphere_cell_opacity                       photosphere_cell_T                             power_h_burn                            power_he_burn                                star_mdot                              surface_b11                              surface_be9                             surface_ca40                             surface_fe56                             surface_na23                    surface_optical_depth                              surface_s32                             surface_si28                             surface_ti48                   surf_avg_Lrad_div_Ledd                      surf_avg_omega_crit                           surf_avg_omega                    surf_avg_v_div_v_crit                 surf_num_c12_div_num_o16                  surf_r_equatorial_div_r            surf_r_equatorial_div_r_polar                       surf_r_polar_div_r                   total_angular_momentum                            total_mass_h1                           total_mass_he4                          v_wind_Km_per_s                        v_div_csound_surf                             center_omega                             center_gamma                              center_si28                              num_retries 
                                       1                  1.2000000000000000E+000                  1.0000000000000001E-005                  3.7816410913525927E-001                  3.6699614153312132E+000                  3.9086755786637700E-001                 -4.1423624672883701E+000                 -1.9867979713822756E+001                 -4.6065088502670717E+000                 -9.8999999999999986E+001                 -4.6065088502670717E+000                  3.7609206550802390E+000                  7.1184999999999987E-001                  9.2581673055136471E-021                  2.8956916256552925E-005                  2.7207104308374352E-001                  9.9719534929563023E-009                  8.5043763387679761E-031                  2.6661597895196730E-052                  2.7329493446163031E-003                  3.3174552414566305E-005                  4.6017843204288032E-030                  8.0761945395588458E-004                  3.1805956433288746E-006                  3.3589145092085279E-061                  8.5654313414071314E-035                  7.5079570155867446E-003                  2.9753694540330761E-006                  1.6941050191672761E-005                  1.6353741528964040E-037                  1.0040531048010254E-099                  3.9939946938314855E-007                  1.0040531048010254E-099                  1.0040531048010254E-099                  1.6732321001597045E-003                  3.9622444538228806E-043                  3.2715611465547832E-003                  7.1184999999999998E-001                  7.6588453621551214E-042                  2.8956916256552911E-005                  2.7207104308374364E-001                  9.9719534931473115E-009                  6.6378757036248976E-096                  1.0035934779123371E-099                  2.7329493446163022E-003                  3.3174552414566325E-005                  1.0035959492040969E-099                  8.0761945395588415E-004                  3.1805956433288742E-006                  1.0035939031339974E-099                  1.0035944618008191E-099                  7.5079570155867428E-003                  2.9753694540330748E-006                  1.6941050191672761E-005                  1.0035938336175063E-099                  1.0035990127171576E-099                  3.9939946938314855E-007                  1.0035934778457592E-099                  1.0035934821377934E-099                  1.6732321001597045E-003                  1.0035962489275310E-099                  3.2715611465547849E-003                 -4.6065088502676872E+000                 -1.6455078058981087E+001                 -9.8999999999999986E+001                  0.0000000000000000E+000                 -4.5253873551503849E+000                 -2.8344770201694436E+000                 -9.8999999999999986E+001                  4.1816079478028512E-001                  2.3880171374284873E+000                  0.0000000000000000E+000                  0.0000000000000000E+000                  3.7494896993133860E-002                  4.1816079478028512E-001                  6.5394867973053550E-002                  3.7494896993133860E-002                  8.2704873200135818E+010                  1.1999999985730501E+000                  2.3880171374284873E+000                  6.3979149562447354E+007                                      664                  1.0611610017677001E+003                  7.1912451944722966E+002                  4.0511768288383614E+001                  0.0000000000000000E+000                  3.1557600000000005E-097                  0.0000000000000000E+000                  3.3729709209329725E+004                  1.2000000000000000E+000                  1.7004706024524742E+048                  0.0000000000000000E+000                  0.0000000000000000E+000                  0.0000000000000000E+000                  0.0000000000000000E+000                  0.0000000000000000E+000                  0.0000000000000000E+000                  0.0000000000000000E+000                  0.0000000000000000E+000                  0.0000000000000000E+000                  0.0000000000000000E+000                  0.0000000000000000E+000                  5.7718061064517666E+006                 -9.8999999999999986E+001                 -1.1165716092277246E-001                  6.5867034621577201E+000                  1.4604179281969348E+001                 -1.1165716092277246E-001                  6.5867034621577201E+000                  2.6429767341894524E-005                  0.0000000000000000E+000                  0.0000000000000000E+000                  0.0000000000000000E+000                 -9.5934489875123563E-001                  4.5444276319813692E+000                  4.5444276319813692E+000                 -1.7609125905568127E-001                  0.0000000000000000E+000                  2.7258987341131724E-001                  1.9333336393611291E+000                  2.0327376649608569E-003                  9.9860567396389255E-001                  3.5906774167826342E+002                  4.1816079478028512E-001                  2.3880171374284873E+000                  0.0000000000000000E+000                  0.0000000000000000E+000                  0.0000000000000000E+000                                        2                  1.0981334008315173E-001                  4.6772668536350711E+003                  2.4745210338103503E-005                  0.0000000000000000E+000                  0.0000000000000000E+000                  0.0000000000000000E+000                  0.0000000000000000E+000                  0.0000000000000000E+000                  0.0000000000000000E+000                  0.0000000000000000E+000                  6.6666666666666663E-001                  0.0000000000000000E+000                  0.0000000000000000E+000                  0.0000000000000000E+000                  0.0000000000000000E+000                  0.0000000000000000E+000                  0.0000000000000000E+000                  0.0000000000000000E+000                  4.8534274396130539E-001                  1.0000000000000000E+000                  1.0000000000000000E+000                  1.0000000000000000E+000                  0.0000000000000000E+000                  8.5421999999999965E-001                  3.2648525170049197E-001                  0.0000000000000000E+000                  3.7963308921543550E-006                  0.0000000000000000E+000                  6.3212867782605028E-002                  0.0000000000000000E+000                                        0 
                                       2                  1.2000000000000000E+000                  2.1999999999999999E-005                  3.7816411063043437E-001                  3.6699623654273390E+000                  3.9087136124122912E-001                 -4.1423603372349440E+000                 -9.8999999999999986E+001                 -4.6064874684206325E+000                 -9.8999999999999986E+001                 -4.6064874684206325E+000                  3.7609206520898892E+000                  7.1184999999999987E-001                  2.0358823532861256E-020                  2.8956916256552925E-005                  2.7207104308374352E-001                  9.9719534927270955E-009                  1.8709046178935842E-030                  5.8765984460601979E-052                  2.7329493446163031E-003                  3.3174552414566305E-005                  8.4394135462508680E-030                  8.0761945395588458E-004                  3.1805956433288746E-006                  7.1331301604853787E-061                  1.1826842228148690E-034                  7.5079570155867446E-003                  2.9753694540330761E-006                  1.6941050191672761E-005                  2.0224766233524021E-037                  1.0040531048010254E-099                  3.9939946938314855E-007                  1.0040531048010254E-099                  1.0040531048010254E-099                  1.6732321001597045E-003                  8.7169377998266740E-043                  3.2715611465547832E-003                  7.1184999999999998E-001                  1.9920964310624014E-041                  2.8956916256552911E-005                  2.7207104308374364E-001                  9.9719534931473132E-009                  1.7282415177872921E-095                  1.0035934779123371E-099                  2.7329493446163022E-003                  3.3174552414566325E-005                  1.0036004044796730E-099                  8.0761945395588415E-004                  3.1805956433288742E-006                  1.0035953359836733E-099                  1.0035969919229693E-099                  7.5079570155867428E-003                  2.9753694540330748E-006                  1.6941050191672761E-005                  1.0035950961094121E-099                  1.0036085397311694E-099                  3.9939946938314855E-007                  1.0035934778457596E-099                  1.0035935202515187E-099                  1.6732321001597045E-003                  1.0036010159954877E-099                  3.2715611465547849E-003                 -4.6064874684213253E+000                 -1.6403450310287287E+001                 -9.8999999999999986E+001                  0.0000000000000000E+000                 -4.5253873551442299E+000                 -2.8344580352707598E+000                 -9.8999999999999986E+001                  4.1816079478010243E-001                  2.3880171426601269E+000                  0.0000000000000000E+000                  0.0000000000000000E+000                  3.7494896993133596E-002                  4.1816079478010243E-001                  6.5394867973053550E-002                  3.7494896993133596E-002                  8.2704873199034332E+010                  1.1999999985730501E+000                  2.3880171426601269E+000                  6.3979326102058701E+007                                      665                  1.0611603354234485E+003                  7.1912372788995901E+002                  4.0511766070021174E+001                  0.0000000000000000E+000                  3.7869120000000002E-097                  0.0000000000000000E+000                  3.3729709383515059E+004                  1.2000000000000000E+000                  1.7004706024380666E+048                  0.0000000000000000E+000                  0.0000000000000000E+000                  0.0000000000000000E+000                  0.0000000000000000E+000                  0.0000000000000000E+000                  0.0000000000000000E+000                  0.0000000000000000E+000                  0.0000000000000000E+000                  0.0000000000000000E+000                  0.0000000000000000E+000                  0.0000000000000000E+000                  5.7717555396663900E+006                 -9.8999999999999986E+001                 -1.1165716091546922E-001                  6.5867034621608127E+000                  1.4604179281979755E+001                 -1.1165716091546922E-001                  6.5867034621608127E+000                  1.5090274876774812E-005                  0.0000000000000000E+000                  0.0000000000000000E+000                  0.0000000000000000E+000                 -9.5934395292432240E-001                  4.5444266837795420E+000                  4.5444266837795420E+000                 -1.7609125905568127E-001                  0.0000000000000000E+000                  2.7259474996056610E-001                  1.9333402604335737E+000                  2.0327376655400985E-003                  9.9860567396388633E-001                  3.5906139544222327E+002                  4.1816079478010243E-001                  2.3880171426601269E+000                  0.0000000000000000E+000                  0.0000000000000000E+000                  0.0000000000000000E+000                                        2                  1.0981357924006005E-001                  4.6772770867147310E+003                  2.4746428661924133E-005                  0.0000000000000000E+000                  0.0000000000000000E+000                  0.0000000000000000E+000                  0.0000000000000000E+000                  0.0000000000000000E+000                  0.0000000000000000E+000                  0.0000000000000000E+000                  6.6666666666666663E-001                  0.0000000000000000E+000                  0.0000000000000000E+000                  0.0000000000000000E+000                  0.0000000000000000E+000                  0.0000000000000000E+000                  0.0000000000000000E+000                  0.0000000000000000E+000                  4.8534274396130539E-001                  1.0000000000000000E+000                  1.0000000000000000E+000                  1.0000000000000000E+000                  0.0000000000000000E+000                  8.5421999999999965E-001                  3.2648525170049197E-001                  0.0000000000000000E+000                  2.1675402466578995E-006                  0.0000000000000000E+000                  6.3212867782508925E-002                  0.0000000000000000E+000                                        0 
                                       3                  1.2000000000000000E+000                  3.6400000000000004E-005                  3.7816411051018661E-001                  3.6699622428388876E+000                  3.9087087064692955E-001                 -4.1423609276822821E+000                 -9.8999999999999986E+001                 -4.6064618271189026E+000                 -9.8999999999999986E+001                 -4.6064618271189026E+000                  3.7609206523303844E+000                  7.1184999999999987E-001                  3.3666455871555110E-020                  2.8956916256552925E-005                  2.7207104308374352E-001                  9.9719534924520430E-009                  3.0953812294610511E-030                  9.7289007211468873E-052                  2.7329493446163031E-003                  3.3174552414566305E-005                  1.1455755282578603E-029                  8.0761945395588458E-004                  3.1805956433288746E-006                  1.0341436545018853E-060                  1.2919482856731107E-034                  7.5079570155867446E-003                  2.9753694540330761E-006                  1.6941050191672761E-005                  2.1014300994528002E-037                  1.0040531048010254E-099                  3.9939946938314855E-007                  1.0040531048010254E-099                  1.0040531048010254E-099                  1.6732321001597045E-003                  1.4422569812800313E-042                  3.2715611465547832E-003                  7.1184999999999998E-001                  3.9515615836730526E-041                  2.8956916256552911E-005                  2.7207104308374364E-001                  9.9719534931473115E-009                  3.4325488255947024E-095                  1.0035934779123371E-099                  2.7329493446163022E-003                  3.3174552414566325E-005                  1.0036050917718716E-099                  8.0761945395588415E-004                  3.1805956433288742E-006                  1.0035975713755413E-099                  1.0036002689119458E-099                  7.5079570155867428E-003                  2.9753694540330748E-006                  1.6941050191672761E-005                  1.0035971417589145E-099                  1.0036183597742033E-099                  3.9939946938314855E-007                  1.0035934778457602E-099                  1.0035936508223630E-099                  1.6732321001597045E-003                  1.0036059287624357E-099                  3.2715611465547849E-003                 -4.6064618271196567E+000                 -1.6366783667770420E+001                 -9.8999999999999986E+001                  0.0000000000000000E+000                 -4.5253873551371253E+000                 -2.8344352771331636E+000                 -9.8999999999999986E+001                  4.1816079478307366E-001                  2.3880171423472389E+000                  0.0000000000000000E+000                  0.0000000000000000E+000                  3.7494896993133596E-002                  4.1816079478307366E-001                  6.5394867973053550E-002                  3.7494896993133596E-002                  8.2704873198423981E+010                  1.1999999985730501E+000                  2.3880171423472389E+000                  6.3979285571145326E+007                                      665                  1.0611604210486275E+003                  7.1912382978183882E+002                  4.0511766094613783E+001                  0.0000000000000000E+000                  4.5442944000000009E-097                  0.0000000000000000E+000                  3.3729709369506396E+004                  1.2000000000000000E+000                  1.7004706024161632E+048                  0.0000000000000000E+000                  0.0000000000000000E+000                  0.0000000000000000E+000                  0.0000000000000000E+000                  0.0000000000000000E+000                  0.0000000000000000E+000                  0.0000000000000000E+000                  0.0000000000000000E+000                  0.0000000000000000E+000                  0.0000000000000000E+000                  0.0000000000000000E+000                  5.7717620612459294E+006                 -9.8999999999999986E+001                 -1.1165716091875476E-001                  6.5867034621565743E+000                  1.4604179281972190E+001                 -1.1165716091875476E-001                  6.5867034621565743E+000                 -1.0270124464567520E-006                  0.0000000000000000E+000                  0.0000000000000000E+000                  0.0000000000000000E+000                 -9.5934407502412977E-001                  4.5444268060403266E+000                  4.5444268060403266E+000                 -1.7609125905568127E-001                  0.0000000000000000E+000                  2.7259634184538883E-001                  1.9333320196177834E+000                  2.0327376653657097E-003                  9.9860567396391642E-001                  3.5905963891492826E+002                  4.1816079478307366E-001                  2.3880171423472389E+000                  0.0000000000000000E+000                  0.0000000000000000E+000                  0.0000000000000000E+000                                        2                  1.0981354836650409E-001                  4.6772757663654911E+003                  2.4747889765858487E-005                  0.0000000000000000E+000                  0.0000000000000000E+000                  0.0000000000000000E+000                  0.0000000000000000E+000                  0.0000000000000000E+000                  0.0000000000000000E+000                  0.0000000000000000E+000                  6.6666666666666663E-001                  0.0000000000000000E+000                  0.0000000000000000E+000                  0.0000000000000000E+000                  0.0000000000000000E+000                  0.0000000000000000E+000                  0.0000000000000000E+000                  0.0000000000000000E+000                  4.8534274396130539E-001                  1.0000000000000000E+000                  1.0000000000000000E+000                  1.0000000000000000E+000                  0.0000000000000000E+000                  8.5421999999999965E-001                  3.2648525170049197E-001                  0.0000000000000000E+000                 -1.4751827201727261E-007                  0.0000000000000000E+000                  6.3212867782966503E-002                  0.0000000000000000E+000                                        0 
                                       4                  1.2000000000000000E+000                  5.3680000000000008E-005                  3.7816411005776435E-001                  3.6699621008612695E+000                  3.9087030183161153E-001                 -4.1423617423816701E+000                 -2.0169009709486737E+001                 -4.6064310818365204E+000                 -9.8999999999999986E+001                 -4.6064310818365204E+000                  3.7609206532352291E+000                  7.1184999999999987E-001                  4.9616693726788881E-020                  2.8956916256552925E-005                  2.7207104308374352E-001                  9.9719534921219831E-009                  4.5646325445502332E-030                  1.4351284080443430E-051                  2.7329493446163031E-003                  3.3174552414566305E-005                  1.3673541871396430E-029                  8.0761945395588458E-004                  3.1805956433288746E-006                  1.2751630585361136E-060                  1.3239417439375468E-034                  7.5079570155867446E-003                  2.9753694540330761E-006                  1.6941050191672761E-005                  2.1152407925772585E-037                  1.0040531048010254E-099                  3.9939946938314855E-007                  1.0040531048010254E-099                  1.0040531048010254E-099                  1.6732321001597045E-003                  2.1269328218565669E-042                  3.2715611465547832E-003                  7.1184999999999998E-001                  7.0838868652023475E-041                  2.8956916256552911E-005                  2.7207104308374364E-001                  9.9719534931473115E-009                  6.1630102430124132E-095                  1.0035934779123371E-099                  2.7329493446163022E-003                  3.3174552414566325E-005                  1.0036090987708096E-099                  8.0761945395588415E-004                  3.1805956433288742E-006                  1.0036000969185923E-099                  1.0036035046427863E-099                  7.5079570155867428E-003                  2.9753694540330748E-006                  1.6941050191672761E-005                  1.0035995188549826E-099                  1.0036266554074347E-099                  3.9939946938314855E-007                  1.0035934778457679E-099                  1.0035939280300220E-099                  1.6732321001597045E-003                  1.0036100787103546E-099                  3.2715611465547849E-003                 -4.6064310818373198E+000                 -1.6341671434786239E+001                 -9.8999999999999986E+001                  0.0000000000000000E+000                 -4.5253873551289443E+000                 -2.8344080014882382E+000                 -9.8999999999999986E+001                  4.1816079478892393E-001                  2.3880171403647030E+000                  0.0000000000000000E+000                  0.0000000000000000E+000                  3.7494896993133596E-002                  4.1816079478892393E-001                  6.5394867973053550E-002                  3.7494896993133596E-002                  8.2704873198202286E+010                  1.1999999985730501E+000                  2.3880171403647030E+000                  6.3979258486996934E+007                                      665                  1.0611605217347440E+003                  7.1912394882651006E+002                  4.0511766575343792E+001                  0.0000000000000000E+000                  5.4531532800000001E-097                  0.0000000000000000E+000                  3.3729709316799977E+004                  1.2000000000000000E+000                  1.7004706023852330E+048                  0.0000000000000000E+000                  0.0000000000000000E+000                  0.0000000000000000E+000                  0.0000000000000000E+000                  0.0000000000000000E+000                  0.0000000000000000E+000                  0.0000000000000000E+000                  0.0000000000000000E+000                  0.0000000000000000E+000                  0.0000000000000000E+000                  0.0000000000000000E+000                  5.7717696268039467E+006                 -9.8999999999999986E+001                 -1.1165716093819170E-001                  6.5867034621412621E+000                  1.4604179281937322E+001                 -1.1165716093819170E-001                  6.5867034621412621E+000                 -3.1866574006063311E-006                  0.0000000000000000E+000                  0.0000000000000000E+000                  0.0000000000000000E+000                 -9.5934421616090870E-001                  4.5444269479903499E+000                  4.5444269479903499E+000                 -1.7609125905568127E-001                  0.0000000000000000E+000                  2.7259562489764982E-001                  1.9333306126045096E+000                  2.0327376648515091E-003                  9.9860567396400124E-001                  3.5906048621673352E+002                  4.1816079478892393E-001                  2.3880171403647030E+000                  0.0000000000000000E+000                  0.0000000000000000E+000                  0.0000000000000000E+000                                        2                  1.0981351267936407E-001                  4.6772742371846862E+003                  2.4749641820798849E-005                  0.0000000000000000E+000                  0.0000000000000000E+000                  0.0000000000000000E+000                  0.0000000000000000E+000                  0.0000000000000000E+000                  0.0000000000000000E+000                  0.0000000000000000E+000                  6.6666666666666663E-001                  0.0000000000000000E+000                  0.0000000000000000E+000                  0.0000000000000000E+000                  0.0000000000000000E+000                  0.0000000000000000E+000                  0.0000000000000000E+000                  0.0000000000000000E+000                  4.8534274396130539E-001                  1.0000000000000000E+000                  1.0000000000000000E+000                  1.0000000000000000E+000                  0.0000000000000000E+000                  8.5421999999999965E-001                  3.2648525170049197E-001                  0.0000000000000000E+000                 -4.5772600712818534E-007                  0.0000000000000000E+000                  6.3212867784252419E-002                  0.0000000000000000E+000                                        0 
                                       5                  1.2000000000000000E+000                  7.4416000000000014E-005                  3.7816410964250635E-001                  3.6699619944724380E+000                  3.9086987544576995E-001                 -4.1423625102022479E+000                 -9.8999999999999986E+001                 -4.6063942223227814E+000                 -9.8999999999999986E+001                 -4.6063942223227814E+000                  3.7609206540657452E+000                  7.1184999999999987E-001                  6.8729771712818287E-020                  2.8956916256552925E-005                  2.7207104308374352E-001                  9.9719534917259108E-009                  6.3275604486138894E-030                  1.9897597708850627E-051                  2.7329493446163031E-003                  3.3174552414566305E-005                  1.5186960069233283E-029                  8.0761945395588458E-004                  3.1805956433288746E-006                  1.4405575477053784E-060                  1.3320793136818790E-034                  7.5079570155867446E-003                  2.9753694540330761E-006                  1.6941050191672761E-005                  2.1173040776971639E-037                  1.0040531048010254E-099                  3.9939946938314855E-007                  1.0040531048010254E-099                  1.0040531048010254E-099                  1.6732321001597045E-003                  2.9485438290740054E-042                  3.2715611465547832E-003                  7.1184999999999998E-001                  1.2100436632075872E-040                  2.8956916256552911E-005                  2.7207104308374364E-001                  9.9719534931473115E-009                  1.0546949416115390E-094                  1.0035934779123371E-099                  2.7329493446163022E-003                  3.3174552414566325E-005                  1.0036122625729605E-099                  8.0761945395588415E-004                  3.1805956433288742E-006                  1.0036025480671178E-099                  1.0036063491632575E-099                  7.5079570155867428E-003                  2.9753694540330748E-006                  1.6941050191672761E-005                  1.0036018747383330E-099                  1.0036331540348720E-099                  3.9939946938314855E-007                  1.0035934778458201E-099                  1.0035943727791611E-099                  1.6732321001597045E-003                  1.0036133298651415E-099                  3.2715611465547849E-003                 -4.6063942223236110E+000                 -1.6325332189521291E+001                 -9.8999999999999986E+001                  0.0000000000000000E+000                 -4.5253873551191743E+000                 -2.8343753195121226E+000                 -9.8999999999999986E+001                  4.1816079479573098E-001                  2.3880171383992455E+000                  0.0000000000000000E+000                  0.0000000000000000E+000                  3.7494896993133596E-002                  4.1816079479573098E-001                  6.5394867973053550E-002                  3.7494896993133596E-002                  8.2704873197950424E+010                  1.1999999985730501E+000                  2.3880171383992455E+000                  6.3979237884823725E+007                                      665                  1.0611605975518369E+003                  7.1912403828337915E+002                  4.0511766984475571E+001                  0.0000000000000000E+000                  6.5437839360000003E-097                  0.0000000000000000E+000                  3.3729709268423132E+004                  1.2000000000000000E+000                  1.7004706023446903E+048                  0.0000000000000000E+000                  0.0000000000000000E+000                  0.0000000000000000E+000                  0.0000000000000000E+000                  0.0000000000000000E+000                  0.0000000000000000E+000                  0.0000000000000000E+000                  0.0000000000000000E+000                  0.0000000000000000E+000                  0.0000000000000000E+000                  0.0000000000000000E+000                  5.7717752989893779E+006                 -9.8999999999999986E+001                 -1.1165716096275748E-001                  6.5867034621220739E+000                  1.4604179281893426E+001                 -1.1165716096275748E-001                  6.5867034621220739E+000                 -2.4382345566289556E-006                  0.0000000000000000E+000                  0.0000000000000000E+000                  0.0000000000000000E+000                 -9.5934432185300489E-001                  4.5444270544444834E+000                  4.5444270544444834E+000                 -1.7609125905568127E-001                  0.0000000000000000E+000                  2.7259540693611839E-001                  1.9333295951978351E+000                  2.0327376642616129E-003                  9.9860567396410660E-001                  3.5906059581604683E+002                  4.1816079479573098E-001                  2.3880171383992455E+000                  0.0000000000000000E+000                  0.0000000000000000E+000                  0.0000000000000000E+000                                        2                  1.0981348595459686E-001                  4.6772730913162286E+003                  2.4751742465671346E-005                  0.0000000000000000E+000                  0.0000000000000000E+000                  0.0000000000000000E+000                  0.0000000000000000E+000                  0.0000000000000000E+000                  0.0000000000000000E+000                  0.0000000000000000E+000                  6.6666666666666663E-001                  0.0000000000000000E+000                  0.0000000000000000E+000                  0.0000000000000000E+000                  0.0000000000000000E+000                  0.0000000000000000E+000                  0.0000000000000000E+000                  0.0000000000000000E+000                  4.8534274396130539E-001                  1.0000000000000000E+000                  1.0000000000000000E+000                  1.0000000000000000E+000                  0.0000000000000000E+000                  8.5421999999999965E-001                  3.2648525170049197E-001                  0.0000000000000000E+000                 -3.5022389577037092E-007                  0.0000000000000000E+000                  6.3212867785853194E-002                  0.0000000000000000E+000                                        0 
                                       6                  1.2000000000000000E+000                  9.9299200000000013E-005                  3.7816410927910299E-001                  3.6699619048033769E+000                  3.9086951604272108E-001                 -4.1423632136301798E+000                 -9.8999999999999986E+001                 -4.6063500409171425E+000                 -9.8999999999999986E+001                 -4.6063500409171434E+000                  3.7609206547925518E+000                  7.1184999999999987E-001                  9.1626353396009958E-020                  2.8956916256552925E-005                  2.7207104308374352E-001                  9.9719534912506244E-009                  8.4428238734028523E-030                  2.6552387349076427E-051                  2.7329493446163031E-003                  3.3174552414566305E-005                  1.6137699958659343E-029                  8.0761945395588458E-004                  3.1805956433288746E-006                  1.5445999724069661E-060                  1.3338673092969892E-034                  7.5079570155867446E-003                  2.9753694540330761E-006                  1.6941050191672761E-005                  2.1175663935782596E-037                  1.0040531048010254E-099                  3.9939946938314855E-007                  1.0040531048010254E-099                  1.0040531048010254E-099                  1.6732321001597045E-003                  3.9344770362734396E-042                  3.2715611465547832E-003                  7.1184999999999998E-001                  2.0156615597821559E-040                  2.8956916256552911E-005                  2.7207104308374364E-001                  9.9719534931473115E-009                  1.7607400490652162E-094                  1.0035934779123371E-099                  2.7329493446163022E-003                  3.3174552414566325E-005                  1.0036147002334161E-099                  8.0761945395588415E-004                  3.1805956433288742E-006                  1.0036047631631353E-099                  1.0036087369582201E-099                  7.5079570155867428E-003                  2.9753694540330748E-006                  1.6941050191672761E-005                  1.0036040372835177E-099                  1.0036381294646417E-099                  3.9939946938314855E-007                  1.0035934778460670E-099                  1.0035949715298351E-099                  1.6732321001597045E-003                  1.0036158193348664E-099                  3.2715611465547849E-003                 -4.6063500409179916E+000                 -1.6315373521768471E+001                 -9.8999999999999986E+001                  0.0000000000000000E+000                 -4.5253873551071617E+000                 -2.8343361711244568E+000                 -9.8999999999999986E+001                  4.1816079480147433E-001                  2.3880171366528775E+000                  0.0000000000000000E+000                  0.0000000000000000E+000                  3.7494896993133596E-002                  4.1816079480147433E-001                  6.5394867973053550E-002                  3.7494896993133596E-002                  8.2704873197427277E+010                  1.1999999985730501E+000                  2.3880171366528775E+000                  6.3979219976716459E+007                                      665                  1.0611606615185913E+003                  7.1912411372586325E+002                  4.0511767319775402E+001                  0.0000000000000000E+000                  7.8525407232000001E-097                  0.0000000000000000E+000                  3.3729709226087267E+004                  1.2000000000000000E+000                  1.7004706022960190E+048                  0.0000000000000000E+000                  0.0000000000000000E+000                  0.0000000000000000E+000                  0.0000000000000000E+000                  0.0000000000000000E+000                  0.0000000000000000E+000                  0.0000000000000000E+000                  0.0000000000000000E+000                  0.0000000000000000E+000                  0.0000000000000000E+000                  0.0000000000000000E+000                  5.7717800802888628E+006                 -9.8999999999999986E+001                 -1.1165716098141101E-001                  6.5867034621061791E+000                  1.4604179281858750E+001                 -1.1165716098141101E-001                  6.5867034621061791E+000                 -1.7791655370944807E-006                  0.0000000000000000E+000                  0.0000000000000000E+000                  0.0000000000000000E+000                 -9.5934441092336797E-001                  4.5444271441839037E+000                  4.5444271441839037E+000                 -1.7609125905568127E-001                  0.0000000000000000E+000                  2.7259526330753353E-001                  1.9333286919257633E+000                  2.0327376637489882E-003                  9.9860567396419941E-001                  3.5906070912175159E+002                  4.1816079480147433E-001                  2.3880171366528775E+000                  0.0000000000000000E+000                  0.0000000000000000E+000                  0.0000000000000000E+000                                        2                  1.0981346343272179E-001                  4.6772721255293709E+003                  2.4754260624309454E-005                  0.0000000000000000E+000                  0.0000000000000000E+000                  0.0000000000000000E+000                  0.0000000000000000E+000                  0.0000000000000000E+000                  0.0000000000000000E+000                  0.0000000000000000E+000                  6.6666666666666663E-001                  0.0000000000000000E+000                  0.0000000000000000E+000                  0.0000000000000000E+000                  0.0000000000000000E+000                  0.0000000000000000E+000                  0.0000000000000000E+000                  0.0000000000000000E+000                  4.8534274396130539E-001                  1.0000000000000000E+000                  1.0000000000000000E+000                  1.0000000000000000E+000                  0.0000000000000000E+000                  8.5421999999999965E-001                  3.2648525170049197E-001                  0.0000000000000000E+000                 -2.5555637321444700E-007                  0.0000000000000000E+000                  6.3212867787261748E-002                  0.0000000000000000E+000                                        0 
                                       7                  1.2000000000000000E+000                  1.2915904000000000E-004                  3.7816410894934621E-001                  3.6699618284654565E+000                  3.9086921003152525E-001                 -4.1423638210721627E+000                 -2.0169009709486737E+001                 -4.6062970951277284E+000                 -9.8999999999999986E+001                 -4.6062970951277284E+000                  3.7609206554520651E+000                  7.1184999999999987E-001                  1.1904604549688090E-019                  2.8956916256552925E-005                  2.7207104308374352E-001                  9.9719534906802801E-009                  1.0980779949012664E-029                  3.4537002220965122E-051                  2.7329493446163031E-003                  3.3174552414566305E-005                  1.6682995382189512E-029                  8.0761945395588458E-004                  3.1805956433288746E-006                  1.6042913593621583E-060                  1.3342049974164863E-034                  7.5079570155867446E-003                  2.9753694540330761E-006                  1.6941050191672761E-005                  2.1175946829511602E-037                  1.0040531048010254E-099                  3.9939946938314855E-007                  1.0040531048010254E-099                  1.0040531048010254E-099                  1.6732321001597045E-003                  5.1175968837015020E-042                  3.2715611465547832E-003                  7.1184999999999998E-001                  3.3134836345696454E-040                  2.8956916256552911E-005                  2.7207104308374364E-001                  9.9719534931473115E-009                  2.9018827154617072E-094                  1.0035934779123371E-099                  2.7329493446163022E-003                  3.3174552414566325E-005                  1.0036165728592124E-099                  8.0761945395588415E-004                  3.1805956433288742E-006                  1.0036067027457544E-099                  1.0036107126099031E-099                  7.5079570155867428E-003                  2.9753694540330748E-006                  1.6941050191672761E-005                  1.0036059534386533E-099                  1.0036419256193566E-099                  3.9939946938314855E-007                  1.0035934778469983E-099                  1.0035956908008851E-099                  1.6732321001597045E-003                  1.0036177191687060E-099                  3.2715611465547849E-003                 -4.6062970951285882E+000                 -1.6309763131047617E+001                 -9.8999999999999986E+001                  0.0000000000000000E+000                 -4.5253873550925219E+000                 -2.8342892936536610E+000                 -9.8999999999999986E+001                  4.1816079480512447E-001                  2.3880171350535186E+000                  0.0000000000000000E+000                  0.0000000000000000E+000                  3.7494896993133596E-002                  4.1816079480512447E-001                  6.5394867973053550E-002                  3.7494896993133596E-002                  8.2704873196665497E+010                  1.1999999985730501E+000                  2.3880171350535186E+000                  6.3979204655686140E+007                                      665                  1.0611607160740807E+003                  7.1912417801977949E+002                  4.0511767615831374E+001                  0.0000000000000000E+000                  9.4230488678399989E-097                  0.0000000000000000E+000                  3.3729709187671171E+004                  1.2000000000000000E+000                  1.7004706022438357E+048                  0.0000000000000000E+000                  0.0000000000000000E+000                  0.0000000000000000E+000                  0.0000000000000000E+000                  0.0000000000000000E+000                  0.0000000000000000E+000                  0.0000000000000000E+000                  0.0000000000000000E+000                  0.0000000000000000E+000                  0.0000000000000000E+000                  0.0000000000000000E+000                  5.7717841515660835E+006                 -9.8999999999999986E+001                 -1.1165716099166054E-001                  6.5867034620951266E+000                  1.4604179281837354E+001                 -1.1165716099166054E-001                  6.5867034620951266E+000                 -1.3461633057805562E-006                  0.0000000000000000E+000                  0.0000000000000000E+000                  0.0000000000000000E+000                 -9.5934448673385508E-001                  4.5444272206048177E+000                  4.5444272206048177E+000                 -1.7609125905568127E-001                  0.0000000000000000E+000                  2.7259513840149274E-001                  1.9333279145198514E+000                  2.0327376632935270E-003                  9.9860567396427269E-001                  3.5906084202803720E+002                  4.1816079480512447E-001                  2.3880171350535186E+000                  0.0000000000000000E+000                  0.0000000000000000E+000                  0.0000000000000000E+000                                        2                  1.0981344426367458E-001                  4.6772713033268001E+003                  2.4757278654284770E-005                  0.0000000000000000E+000                  0.0000000000000000E+000                  0.0000000000000000E+000                  0.0000000000000000E+000                  0.0000000000000000E+000                  0.0000000000000000E+000                  0.0000000000000000E+000                  6.6666666666666663E-001                  0.0000000000000000E+000                  0.0000000000000000E+000                  0.0000000000000000E+000                  0.0000000000000000E+000                  0.0000000000000000E+000                  0.0000000000000000E+000                  0.0000000000000000E+000                  4.8534274396130539E-001                  1.0000000000000000E+000                  1.0000000000000000E+000                  1.0000000000000000E+000                  0.0000000000000000E+000                  8.5421999999999965E-001                  3.2648525170049197E-001                  0.0000000000000000E+000                 -1.9336067922092028E-007                  0.0000000000000000E+000                  6.3212867788373275E-002                  0.0000000000000000E+000                                        0 
                                       8                  1.2000000000000000E+000                  1.6499084799999998E-004                  3.7816410865298755E-001                  3.6699617651047487E+000                  3.9086895599597632E-001                 -4.1423643260578213E+000                 -9.8999999999999986E+001                 -4.6062336635539154E+000                 -9.8999999999999986E+001                 -4.6062336635539154E+000                  3.7609206560447825E+000                  7.1184999999999987E-001                  1.5186893809809129E-019                  2.8956916256552925E-005                  2.7207104308374352E-001                  9.9719534899958659E-009                  1.4025808880088918E-029                  4.4116909268787612E-051                  2.7329493446163031E-003                  3.3174552414566305E-005                  1.6966181666276018E-029                  8.0761945395588458E-004                  3.1805956433288746E-006                  1.6352926101959791E-060                  1.3342595762920356E-034                  7.5079570155867446E-003                  2.9753694540330761E-006                  1.6941050191672761E-005                  2.1175972630794629E-037                  1.0040531048010254E-099                  3.9939946938314855E-007                  1.0040531048010254E-099                  1.0040531048010254E-099                  1.6732321001597045E-003                  6.5373406997275159E-042                  3.2715611465547832E-003                  7.1184999999999998E-001                  5.4109516405894424E-040                  2.8956916256552911E-005                  2.7207104308374364E-001                  9.9719534931473115E-009                  4.7530444115313219E-094                  1.0035934779123375E-099                  2.7329493446163022E-003                  3.3174552414566325E-005                  1.0036180173058972E-099                  8.0761945395588415E-004                  3.1805956433288742E-006                  1.0036083808510529E-099                  1.0036123460872183E-099                  7.5079570155867428E-003                  2.9753694540330748E-006                  1.6941050191672761E-005                  1.0036076266964248E-099                  1.0036448270254543E-099                  3.9939946938314855E-007                  1.0035934778499106E-099                  1.0035964918531299E-099                  1.6732321001597045E-003                  1.0036191716424539E-099                  3.2715611465547849E-003                 -4.6062336635547805E+000                 -1.6306877852326885E+001                 -9.8999999999999986E+001                  0.0000000000000000E+000                 -4.5253873550746917E+000                 -2.8342331852544644E+000                 -9.8999999999999986E+001                  4.1816079480637686E-001                  2.3880171336019926E+000                  0.0000000000000000E+000                  0.0000000000000000E+000                  3.7494896993133596E-002                  4.1816079480637686E-001                  6.5394867973053550E-002                  3.7494896993133596E-002                  8.2704873195740234E+010                  1.1999999985730501E+000                  2.3880171336019926E+000                  6.3979191929847077E+007                                      665                  1.0611607614651114E+003                  7.1912423145897287E+002                  4.0511767877682445E+001                  0.0000000000000000E+000                  1.1307658641407997E-096                  0.0000000000000000E+000                  3.3729709153145886E+004                  1.2000000000000000E+000                  1.7004706021969516E+048                  0.0000000000000000E+000                  0.0000000000000000E+000                  0.0000000000000000E+000                  0.0000000000000000E+000                  0.0000000000000000E+000                  0.0000000000000000E+000                  0.0000000000000000E+000                  0.0000000000000000E+000                  0.0000000000000000E+000                  0.0000000000000000E+000                  0.0000000000000000E+000                  5.7717875316442670E+006                 -9.8999999999999986E+001                 -1.1165716099423308E-001                  6.5867034620882707E+000                  1.4604179281827845E+001                 -1.1165716099423308E-001                  6.5867034620882707E+000                 -1.0086359864526602E-006                  0.0000000000000000E+000                  0.0000000000000000E+000                  0.0000000000000000E+000                 -9.5934454963703353E-001                  4.5444272840599602E+000                  4.5444272840599602E+000                 -1.7609125905568127E-001                  0.0000000000000000E+000                  2.7259503198921742E-001                  1.9333272606257434E+000                  2.0327376628457737E-003                  9.9860567396433020E-001                  3.5906096427956481E+002                  4.1816079480637686E-001                  2.3880171336019926E+000                  0.0000000000000000E+000                  0.0000000000000000E+000                  0.0000000000000000E+000                                        2                  1.0981342835830514E-001                  4.6772706208961690E+003                  2.4760894882218868E-005                  0.0000000000000000E+000                  0.0000000000000000E+000                  0.0000000000000000E+000                  0.0000000000000000E+000                  0.0000000000000000E+000                  0.0000000000000000E+000                  0.0000000000000000E+000                  6.6666666666666663E-001                  0.0000000000000000E+000                  0.0000000000000000E+000                  0.0000000000000000E+000                  0.0000000000000000E+000                  0.0000000000000000E+000                  0.0000000000000000E+000                  0.0000000000000000E+000                  4.8534274396130539E-001                  1.0000000000000000E+000                  1.0000000000000000E+000                  1.0000000000000000E+000                  0.0000000000000000E+000                  8.5421999999999965E-001                  3.2648525170049197E-001                  0.0000000000000000E+000                 -1.4487882676498586E-007                  0.0000000000000000E+000                  6.3212867789246091E-002                  0.0000000000000000E+000                                        0 
                                       9                  1.2000000000000000E+000                  2.0798901759999997E-004                  3.7816410839262071E-001                  3.6699617132347946E+000                  3.9086874799542509E-001                 -4.1423647398699028E+000                 -9.8999999999999986E+001                 -4.6061576942202134E+000                 -9.8999999999999986E+001                 -4.6061576942202134E+000                  3.7609206565655162E+000                  7.1184999999999987E-001                  1.9114048878935032E-019                  2.8956916256552925E-005                  2.7207104308374352E-001                  9.9719534891745715E-009                  1.7679097313340613E-029                  5.5610449865083118E-051                  2.7329493446163031E-003                  3.3174552414566305E-005                  1.7098263647030057E-029                  8.0761945395588458E-004                  3.1805956433288746E-006                  1.6497521956288902E-060                  1.3342670961037999E-034                  7.5079570155867446E-003                  2.9753694540330761E-006                  1.6941050191672761E-005                  2.1175974614593964E-037                  1.0040531048010254E-099                  3.9939946938314855E-007                  1.0040531048010254E-099                  1.0040531048010254E-099                  1.6732321001597045E-003                  8.2410332786420552E-042                  3.2715611465547832E-003                  7.1184999999999998E-001                  8.8110788314878326E-040                  2.8956916256552911E-005                  2.7207104308374364E-001                  9.9719534931473115E-009                  7.7667289131791808E-094                  1.0035934779123373E-099                  2.7329493446163022E-003                  3.3174552414566325E-005                  1.0036191378448236E-099                  8.0761945395588415E-004                  3.1805956433288742E-006                  1.0036098291076314E-099                  1.0036137032671643E-099                  7.5079570155867428E-003                  2.9753694540330748E-006                  1.6941050191672761E-005                  1.0036090816271358E-099                  1.0036470479378025E-099                  3.9939946938314855E-007                  1.0035934778577350E-099                  1.0035973395669382E-099                  1.6732321001597045E-003                  1.0036202838498498E-099                  3.2715611465547849E-003                 -4.6061576942210811E+000                 -1.6305538645985713E+001                 -9.8999999999999986E+001                  0.0000000000000000E+000                 -4.5253873550531116E+000                 -2.8341660627453571E+000                 -9.8999999999999986E+001                  4.1816079480477386E-001                  2.3880171323162003E+000                  0.0000000000000000E+000                  0.0000000000000000E+000                  3.7494896993133596E-002                  4.1816079480477386E-001                  6.5394867973053550E-002                  3.7494896993133596E-002                  8.2704873194670410E+010                  1.1999999985730501E+000                  2.3880171323162003E+000                  6.3979181497113079E+007                                      665                  1.0611607987102968E+003                  7.1912427526552335E+002                  4.0511768103141009E+001                  0.0000000000000000E+000                  1.3569190369689599E-096                  0.0000000000000000E+000                  3.3729709122813591E+004                  1.2000000000000000E+000                  1.7004706021685805E+048                  0.0000000000000000E+000                  0.0000000000000000E+000                  0.0000000000000000E+000                  0.0000000000000000E+000                  0.0000000000000000E+000                  0.0000000000000000E+000                  0.0000000000000000E+000                  0.0000000000000000E+000                  0.0000000000000000E+000                  0.0000000000000000E+000                  0.0000000000000000E+000                  5.7717902994391825E+006                 -9.8999999999999986E+001                 -1.1165716098823891E-001                  6.5867034620860441E+000                  1.4604179281831561E+001                 -1.1165716098823891E-001                  6.5867034620860441E+000                 -7.3903295023179864E-007                  0.0000000000000000E+000                  0.0000000000000000E+000                  0.0000000000000000E+000                 -9.5934460111689512E-001                  4.5444273360272467E+000                  4.5444273360272467E+000                 -1.7609125905568127E-001                  0.0000000000000000E+000                  2.7259494323960343E-001                  1.9333267173800806E+000                  2.0327376623269274E-003                  9.9860567396437072E-001                  3.5906106799017374E+002                  4.1816079480477386E-001                  2.3880171323162003E+000                  0.0000000000000000E+000                  0.0000000000000000E+000                  0.0000000000000000E+000                                        2                  1.0981341534137772E-001                  4.6772700622276570E+003                  2.4765226581786381E-005                  0.0000000000000000E+000                  0.0000000000000000E+000                  0.0000000000000000E+000                  0.0000000000000000E+000                  0.0000000000000000E+000                  0.0000000000000000E+000                  0.0000000000000000E+000                  6.6666666666666663E-001                  0.0000000000000000E+000                  0.0000000000000000E+000                  0.0000000000000000E+000                  0.0000000000000000E+000                  0.0000000000000000E+000                  0.0000000000000000E+000                  0.0000000000000000E+000                  4.8534274396130539E-001                  1.0000000000000000E+000                  1.0000000000000000E+000                  1.0000000000000000E+000                  0.0000000000000000E+000                  8.5421999999999965E-001                  3.2648525170049197E-001                  0.0000000000000000E+000                 -1.0615349603154010E-007                  0.0000000000000000E+000                  6.3212867789861335E-002                  0.0000000000000000E+000                                        0 
                                      10                  1.2000000000000000E+000                  2.5958682111999997E-004                  3.7816410816234236E-001                  3.6699616711019214E+000                  3.9086857900337502E-001                 -4.1423650763380326E+000                 -9.8999999999999986E+001                 -4.6060667443700138E+000                 -9.8999999999999986E+001                 -4.6060667443700138E+000                  3.7609206570260731E+000                  7.1184999999999987E-001                  2.3810001338822008E-019                  2.8956916256552925E-005                  2.7207104308374352E-001                  9.9719534881890172E-009                  2.2061969049573379E-029                  6.9399318505214843E-051                  2.7329493446163031E-003                  3.3174552414566305E-005                  1.7153157003816349E-029                  8.0761945395588458E-004                  3.1805956433288746E-006                  1.6557616225190085E-060                  1.3342679767907578E-034                  7.5079570155867446E-003                  2.9753694540330761E-006                  1.6941050191672761E-005                  2.1175974751030045E-037                  1.0040531048010254E-099                  3.9939946938314855E-007                  1.0040531048010254E-099                  1.0040531048010254E-099                  1.6732321001597045E-003                  1.0285464374229734E-041                  3.2715611465547832E-003                  7.1184999999999998E-001                  1.4337682925006858E-039                  2.8956916256552911E-005                  2.7207104308374364E-001                  9.9719534931473115E-009                  1.2689066792824191E-093                  1.0035934779123381E-099                  2.7329493446163022E-003                  3.3174552414566325E-005                  1.0036200120362301E-099                  8.0761945395588415E-004                  3.1805956433288742E-006                  1.0036110815183996E-099                  1.0036148387495813E-099                  7.5079570155867428E-003                  2.9753694540330748E-006                  1.6941050191672761E-005                  1.0036103477297544E-099                  1.0036487473579701E-099                  3.9939946938314855E-007                  1.0035934778762967E-099                  1.0035982059576560E-099                  1.6732321001597045E-003                  1.0036211352294715E-099                  3.2715611465547849E-003                 -4.6060667443708825E+000                 -1.6304983283363391E+001                 -9.8999999999999986E+001                  0.0000000000000000E+000                 -4.5253873550269761E+000                 -2.8340858135210465E+000                 -9.8999999999999986E+001                  4.1816079479929646E-001                  2.3880171311684841E+000                  0.0000000000000000E+000                  0.0000000000000000E+000                  3.7494896993133596E-002                  4.1816079479929646E-001                  6.5394867973053550E-002                  3.7494896993133596E-002                  8.2704873193413010E+010                  1.1999999985730501E+000                  2.3880171311684841E+000                  6.3979173008432627E+007                                      665                  1.0611608290548324E+003                  7.1912431091088490E+002                  4.0511768294773958E+001                  0.0000000000000000E+000                  1.6283028443627517E-096                  0.0000000000000000E+000                  3.3729709095986560E+004                  1.2000000000000000E+000                  1.7004706021753584E+048                  0.0000000000000000E+000                  0.0000000000000000E+000                  0.0000000000000000E+000                  0.0000000000000000E+000                  0.0000000000000000E+000                  0.0000000000000000E+000                  0.0000000000000000E+000                  0.0000000000000000E+000                  0.0000000000000000E+000                  0.0000000000000000E+000                  0.0000000000000000E+000                  5.7717925484108478E+006                 -9.8999999999999986E+001                 -1.1165716097044701E-001                  6.5867034620903651E+000                  1.4604179281853664E+001                 -1.1165716097044701E-001                  6.5867034620903651E+000                 -5.4521784964677746E-007                  0.0000000000000000E+000                  0.0000000000000000E+000                  0.0000000000000000E+000                 -9.5934464291641586E-001                  4.5444273782603375E+000                  4.5444273782603375E+000                 -1.7609125905568127E-001                  0.0000000000000000E+000                  2.7259486975342478E-001                  1.9333262707634873E+000                  2.0327376618131969E-003                  9.9860567396438615E-001                  3.5906115443939393E+002                  4.1816079479929646E-001                  2.3880171311684841E+000                  0.0000000000000000E+000                  0.0000000000000000E+000                  0.0000000000000000E+000                                        2                  1.0981340477217155E-001                  4.6772696084331255E+003                  2.4770413452921027E-005                  0.0000000000000000E+000                  0.0000000000000000E+000                  0.0000000000000000E+000                  0.0000000000000000E+000                  0.0000000000000000E+000                  0.0000000000000000E+000                  0.0000000000000000E+000                  6.6666666666666663E-001                  0.0000000000000000E+000                  0.0000000000000000E+000                  0.0000000000000000E+000                  0.0000000000000000E+000                  0.0000000000000000E+000                  0.0000000000000000E+000                  0.0000000000000000E+000                  4.8534274396130539E-001                  1.0000000000000000E+000                  1.0000000000000000E+000                  1.0000000000000000E+000                  0.0000000000000000E+000                  8.5421999999999965E-001                  3.2648525170049197E-001                  0.0000000000000000E+000                 -7.8314214480656712E-008                  0.0000000000000000E+000                  6.3212867790095689E-002                  0.0000000000000000E+000                                        0 
                                      11                  1.2000000000000000E+000                  3.2150418534399993E-004                  3.7816410795135069E-001                  3.6699616372107275E+000                  3.9086844301661616E-001                 -4.1423653471594850E+000                 -9.8999999999999986E+001                 -4.6059579107754214E+000                 -9.8999999999999986E+001                 -4.6059579107754223E+000                  3.7609206574480565E+000                  7.1184999999999987E-001                  2.9421293254168015E-019                  2.8956916256552925E-005                  2.7207104308374352E-001                  9.9719534870063491E-009                  2.7319868478293045E-029                  8.5941095017999402E-051                  2.7329493446163031E-003                  3.3174552414566305E-005                  1.7173333050044583E-029                  8.0761945395588458E-004                  3.1805956433288746E-006                  1.6579703887396812E-060                  1.3342680654024352E-034                  7.5079570155867446E-003                  2.9753694540330761E-006                  1.6941050191672761E-005                  2.1175974781478962E-037                  1.0040531048010254E-099                  3.9939946938314855E-007                  1.0040531048010254E-099                  1.0040531048010254E-099                  1.6732321001597045E-003                  1.2738781692092915E-041                  3.2715611465547832E-003                  7.1184999999999998E-001                  2.3340193843222086E-039                  2.8956916256552911E-005                  2.7207104308374364E-001                  9.9719534931473115E-009                  2.0751600741574918E-093                  1.0035934779123405E-099                  2.7329493446163022E-003                  3.3174552414566325E-005                  1.0036206976685060E-099                  8.0761945395588415E-004                  3.1805956433288742E-006                  1.0036121690030764E-099                  1.0036157959173435E-099                  7.5079570155867428E-003                  2.9753694540330748E-006                  1.6941050191672761E-005                  1.0036114530768579E-099                  1.0036500445088027E-099                  3.9939946938314855E-007                  1.0035934779159840E-099                  1.0035990705058112E-099                  1.6732321001597045E-003                  1.0036217853147793E-099                  3.2715611465547849E-003                 -4.6059579107762900E+000                 -1.6304779338023412E+001                 -9.8999999999999986E+001                  0.0000000000000000E+000                 -4.5253873549953152E+000                 -2.8339899413324754E+000                 -9.8999999999999986E+001                  4.1816079478866841E-001                  2.3880171301036226E+000                  0.0000000000000000E+000                  0.0000000000000000E+000                  3.7494896993133596E-002                  4.1816079478866841E-001                  6.5394867973053550E-002                  3.7494896993133596E-002                  8.2704873191924896E+010                  1.1999999985730501E+000                  2.3880171301036226E+000                  6.3979166168662593E+007                                      665                  1.0611608535885039E+003                  7.1912433966890524E+002                  4.0511768458534178E+001                  0.0000000000000000E+000                  1.9539634132353016E-096                  0.0000000000000000E+000                  3.3729709071406389E+004                  1.2000000000000000E+000                  1.7004706022313126E+048                  0.0000000000000000E+000                  0.0000000000000000E+000                  0.0000000000000000E+000                  0.0000000000000000E+000                  0.0000000000000000E+000                  0.0000000000000000E+000                  0.0000000000000000E+000                  0.0000000000000000E+000                  0.0000000000000000E+000                  0.0000000000000000E+000                  0.0000000000000000E+000                  5.7717943584851576E+006                 -9.8999999999999986E+001                 -1.1165716093678023E-001                  6.5867034621036717E+000                  1.4604179281900681E+001                 -1.1165716093678023E-001                  6.5867034621036717E+000                 -4.1661522107715513E-007                  0.0000000000000000E+000                  0.0000000000000000E+000                  0.0000000000000000E+000                 -9.5934467651686195E-001                  4.5444274122610704E+000                  4.5444274122610704E+000                 -1.7609125905568127E-001                  0.0000000000000000E+000                  2.7259480933727975E-001                  1.9333259082952392E+000                  2.0327376612821286E-003                  9.9860567396436617E-001                  3.5906122609157660E+002                  4.1816079478866841E-001                  2.3880171301036226E+000                  0.0000000000000000E+000                  0.0000000000000000E+000                  0.0000000000000000E+000                                        2                  1.0981339627614085E-001                  4.6772692434061028E+003                  2.4776621662015815E-005                  0.0000000000000000E+000                  0.0000000000000000E+000                  0.0000000000000000E+000                  0.0000000000000000E+000                  0.0000000000000000E+000                  0.0000000000000000E+000                  0.0000000000000000E+000                  6.6666666666666663E-001                  0.0000000000000000E+000                  0.0000000000000000E+000                  0.0000000000000000E+000                  0.0000000000000000E+000                  0.0000000000000000E+000                  0.0000000000000000E+000                  0.0000000000000000E+000                  4.8534274396130539E-001                  1.0000000000000000E+000                  1.0000000000000000E+000                  1.0000000000000000E+000                  0.0000000000000000E+000                  8.5421999999999965E-001                  3.2648525170049197E-001                  0.0000000000000000E+000                 -5.9841943316922942E-008                  0.0000000000000000E+000                  6.3212867789792057E-002                  0.0000000000000000E+000                                        0 
                                      12                  1.2000000000000000E+000                  3.9580502241279986E-004                  3.7816410775660125E-001                  3.6699616103278441E+000                  3.9086833509558666E-001                 -4.1423655620350219E+000                 -2.0169009709486737E+001                 -4.6058277497373883E+000                 -9.8999999999999986E+001                 -4.6058277497373874E+000                  3.7609206578375551E+000                  7.1184999999999987E-001                  3.6120672356156508E-019                  2.8956916256552925E-005                  2.7207104308374352E-001                  9.9719534855871520E-009                  3.3627121398475870E-029                  1.0578422248477240E-050                  2.7329493446163031E-003                  3.3174552414566305E-005                  1.7179845257011870E-029                  8.0761945395588458E-004                  3.1805956433288746E-006                  1.6586833126120011E-060                  1.3342680750072560E-034                  7.5079570155867446E-003                  2.9753694540330761E-006                  1.6941050191672761E-005                  2.1175974821779639E-037                  1.0040531048010254E-099                  3.9939946938314855E-007                  1.0040531048010254E-099                  1.0040531048010254E-099                  1.6732321001597045E-003                  1.5682762479894177E-041                  3.2715611465547832E-003                  7.1184999999999998E-001                  3.8027324935756043E-039                  2.8956916256552911E-005                  2.7207104308374364E-001                  9.9719534931473115E-009                  3.3987419178742805E-093                  1.0035934779123462E-099                  2.7329493446163022E-003                  3.3174552414566325E-005                  1.0036212381564159E-099                  8.0761945395588415E-004                  3.1805956433288742E-006                  1.0036131179741079E-099                  1.0036166088149144E-099                  7.5079570155867428E-003                  2.9753694540330748E-006                  1.6941050191672761E-005                  1.0036124222714585E-099                  1.0036510302600650E-099                  3.9939946938314855E-007                  1.0035934779937252E-099                  1.0035999190938905E-099                  1.6732321001597045E-003                  1.0036222794584734E-099                  3.2715611465547849E-003                 -4.6058277497382569E+000                 -1.6304713530823719E+001                 -9.8999999999999986E+001                  0.0000000000000000E+000                 -4.5253873549570836E+000                 -2.8338755061281673E+000                 -9.8999999999999986E+001                  4.1816079477266543E-001                  2.3880171291084134E+000                  0.0000000000000000E+000                  0.0000000000000000E+000                  3.7494896993133596E-002                  4.1816079477266543E-001                  6.5394867973053550E-002                  3.7494896993133596E-002                  8.2704873190149231E+010                  1.1999999985730501E+000                  2.3880171291084134E+000                  6.3979160734474137E+007                                      665                  1.0611608731816737E+003                  7.1912436257079889E+002                  4.0511768598154966E+001                  0.0000000000000000E+000                  2.3447560958823619E-096                  0.0000000000000000E+000                  3.3729709048718418E+004                  1.2000000000000000E+000                  1.7004706023341905E+048                  0.0000000000000000E+000                  0.0000000000000000E+000                  0.0000000000000000E+000                  0.0000000000000000E+000                  0.0000000000000000E+000                  0.0000000000000000E+000                  0.0000000000000000E+000                  0.0000000000000000E+000                  0.0000000000000000E+000                  0.0000000000000000E+000                  0.0000000000000000E+000                  5.7717957953491900E+006                 -9.8999999999999986E+001                 -1.1165716088643080E-001                  6.5867034621262022E+000                  1.4604179281973661E+001                 -1.1165716088643080E-001                  6.5867034621262022E+000                 -3.2065084676836826E-007                  0.0000000000000000E+000                  0.0000000000000000E+000                  0.0000000000000000E+000                 -9.5934470314506282E-001                  4.5444274392615815E+000                  4.5444274392615815E+000                 -1.7609125905568127E-001                  0.0000000000000000E+000                  2.7259476024335433E-001                  1.9333256188837020E+000                  2.0327376607636011E-003                  9.9860567396431110E-001                  3.5906128497692430E+002                  4.1816079477266543E-001                  2.3880171291084134E+000                  0.0000000000000000E+000                  0.0000000000000000E+000                  0.0000000000000000E+000                                        2                  1.0981338954307562E-001                  4.6772689538625164E+003                  2.4784048498522203E-005                  0.0000000000000000E+000                  0.0000000000000000E+000                  0.0000000000000000E+000                  0.0000000000000000E+000                  0.0000000000000000E+000                  0.0000000000000000E+000                  0.0000000000000000E+000                  6.6666666666666663E-001                  0.0000000000000000E+000                  0.0000000000000000E+000                  0.0000000000000000E+000                  0.0000000000000000E+000                  0.0000000000000000E+000                  0.0000000000000000E+000                  0.0000000000000000E+000                  4.8534274396130539E-001                  1.0000000000000000E+000                  1.0000000000000000E+000                  1.0000000000000000E+000                  0.0000000000000000E+000                  8.5421999999999965E-001                  3.2648525170049197E-001                  0.0000000000000000E+000                 -4.6057776337944371E-008                  0.0000000000000000E+000                  6.3212867788955615E-002                  0.0000000000000000E+000                                        0 
                                      13                  1.2000000000000000E+000                  4.8496602689535983E-004                  3.7816410758620073E-001                  3.6699615893466806E+000                  3.9086825083013049E-001                 -4.1423657297753618E+000                 -1.9624941665136461E+001                 -4.6056721861625816E+000                 -9.8999999999999986E+001                 -4.6056721861625807E+000                  3.7609206581783563E+000                  7.1184999999999987E-001                  4.4111020105706639E-019                  2.8956916256552935E-005                  2.7207104308374352E-001                  9.9719534838841129E-009                  4.1192620252140677E-029                  1.2958589341534508E-050                  2.7329493446163031E-003                  3.3174552414566305E-005                  1.7181679101131744E-029                  8.0761945395588458E-004                  3.1805956433288746E-006                  1.6588840750070854E-060                  1.3342680782848432E-034                  7.5079570155867446E-003                  2.9753694540330761E-006                  1.6941050191672761E-005                  2.1175974869459970E-037                  1.0040531048010254E-099                  3.9939946938314855E-007                  1.0040531048010254E-099                  1.0040531048010254E-099                  1.6732321001597045E-003                  1.9215539434255003E-041                  3.2715611465547832E-003                  7.1184999999999998E-001                  6.2007991884994008E-039                  2.8956916256552911E-005                  2.7207104308374364E-001                  9.9719534931473115E-009                  5.5750323590949899E-093                  1.0035934779123610E-099                  2.7329493446163022E-003                  3.3174552414566325E-005                  1.0036216663907927E-099                  8.0761945395588415E-004                  3.1805956433288742E-006                  1.0036139504195197E-099                  1.0036173041453871E-099                  7.5079570155867428E-003                  2.9753694540330748E-006                  1.6941050191672761E-005                  1.0036132761411921E-099                  1.0036517749144207E-099                  3.9939946938314855E-007                  1.0035934781350862E-099                  1.0036007425774632E-099                  1.6732321001597045E-003                  1.0036226527371904E-099                  3.2715611465547849E-003                 -4.6056721861634502E+000                 -1.6304695000849335E+001                 -9.8999999999999986E+001                  0.0000000000000000E+000                 -4.5253873549112384E+000                 -2.8337390587128595E+000                 -9.8999999999999986E+001                  4.1816079475371210E-001                  2.3880171282304783E+000                  0.0000000000000000E+000                  0.0000000000000000E+000                  3.7494896993133596E-002                  4.1816079475371210E-001                  6.5394867973053550E-002                  3.7494896993133596E-002                  8.2704873188015030E+010                  1.1999999985730501E+000                  2.3880171282304783E+000                  6.3979156487328060E+007                                      665                  1.0611608885627074E+003                  7.1912438050589060E+002                  4.0511768713517753E+001                  0.0000000000000000E+000                  2.8137073150588347E-096                  0.0000000000000000E+000                  3.3729709028867052E+004                  1.2000000000000000E+000                  1.7004706024544233E+048                  0.0000000000000000E+000                  0.0000000000000000E+000                  0.0000000000000000E+000                  0.0000000000000000E+000                  0.0000000000000000E+000                  0.0000000000000000E+000                  0.0000000000000000E+000                  0.0000000000000000E+000                  0.0000000000000000E+000                  0.0000000000000000E+000                  0.0000000000000000E+000                  5.7717969175061369E+006                 -9.8999999999999986E+001                 -1.1165716082678098E-001                  6.5867034621527347E+000                  1.4604179282059954E+001                 -1.1165716082678098E-001                  6.5867034621527347E+000                 -2.3407851710802906E-007                  0.0000000000000000E+000                  0.0000000000000000E+000                  0.0000000000000000E+000                 -9.5934472391128867E-001                  4.5444274603552071E+000                  4.5444274603552071E+000                 -1.7609125905568127E-001                  0.0000000000000000E+000                  2.7259472096641391E-001                  1.9333253918993567E+000                  2.0327376601826717E-003                  9.9860567396424749E-001                  3.5906133266838884E+002                  4.1816079475371210E-001                  2.3880171282304783E+000                  0.0000000000000000E+000                  0.0000000000000000E+000                  0.0000000000000000E+000                                        2                  1.0981338429223848E-001                  4.6772687278837202E+003                  2.4792927694417585E-005                  0.0000000000000000E+000                  0.0000000000000000E+000                  0.0000000000000000E+000                  0.0000000000000000E+000                  0.0000000000000000E+000                  0.0000000000000000E+000                  0.0000000000000000E+000                  6.6666666666666663E-001                  0.0000000000000000E+000                  0.0000000000000000E+000                  0.0000000000000000E+000                  0.0000000000000000E+000                  0.0000000000000000E+000                  0.0000000000000000E+000                  0.0000000000000000E+000                  4.8534274396130539E-001                  1.0000000000000000E+000                  1.0000000000000000E+000                  1.0000000000000000E+000                  0.0000000000000000E+000                  8.5421999999999965E-001                  3.2648525170049197E-001                  0.0000000000000000E+000                 -3.3622666144902729E-008                  0.0000000000000000E+000                  6.3212867787987792E-002                  0.0000000000000000E+000                                        0 
                                      14                  1.2000000000000000E+000                  5.9195923227443176E-004                  3.7816410744881257E-001                  3.6699615732702062E+000                  3.9086818624945596E-001                 -4.1423658583520702E+000                 -1.9691888454767074E+001                 -4.6054864114951215E+000                 -9.8999999999999986E+001                 -4.6054864114951215E+000                  3.7609206584531325E+000                  7.1184999999999987E-001                  5.3629524579803330E-019                  2.8956916256552938E-005                  2.7207104308374352E-001                  9.9719534818404656E-009                  5.0266606518238792E-029                  1.5813338768579355E-050                  2.7329493446163031E-003                  3.3174552414566305E-005                  1.7182126976033351E-029                  8.0761945395588458E-004                  3.1805956433288746E-006                  1.6589331084575381E-060                  1.3342680806432974E-034                  7.5079570155867446E-003                  2.9753694540330761E-006                  1.6941050191672761E-005                  2.1175974909194952E-037                  1.0040531048010254E-099                  3.9939946938314855E-007                  1.0040531048010254E-099                  1.0040531048010254E-099                  1.6732321001597045E-003                  2.3454871788373729E-041                  3.2715611465547832E-003                  7.1184999999999998E-001                  1.0116283684214968E-038                  2.8956916256552911E-005                  2.7207104308374364E-001                  9.9719534931473115E-009                  9.1563282975146792E-093                  1.0035934779123962E-099                  2.7329493446163022E-003                  3.3174552414566325E-005                  1.0036220074559604E-099                  8.0761945395588415E-004                  3.1805956433288742E-006                  1.0036146844640678E-099                  1.0036179029481709E-099                  7.5079570155867428E-003                  2.9753694540330748E-006                  1.6941050191672761E-005                  1.0036140320612298E-099                  1.0036523334437742E-099                  3.9939946938314855E-007                  1.0035934783762365E-099                  1.0036015354553670E-099                  1.6732321001597045E-003                  1.0036229325813545E-099                  3.2715611465547849E-003                 -4.6054864114959901E+000                 -1.6304690475133707E+001                 -9.8999999999999986E+001                  0.0000000000000000E+000                 -4.5253873548565782E+000                 -2.8335765718010282E+000                 -9.8999999999999986E+001                  4.1816079473599777E-001                  2.3880171275202535E+000                  0.0000000000000000E+000                  0.0000000000000000E+000                  3.7494896993133596E-002                  4.1816079473599777E-001                  6.5394867973053550E-002                  3.7494896993133596E-002                  8.2704873185436951E+010                  1.1999999985730501E+000                  2.3880171275202535E+000                  6.3979153229747787E+007                                      665                  1.0611609003812330E+003                  7.1912439427095342E+002                  4.0511768804428684E+001                  0.0000000000000000E+000                  3.3764487780706014E-096                  0.0000000000000000E+000                  3.3729709012861560E+004                  1.2000000000000000E+000                  1.7004706025492051E+048                  0.0000000000000000E+000                  0.0000000000000000E+000                  0.0000000000000000E+000                  0.0000000000000000E+000                  0.0000000000000000E+000                  0.0000000000000000E+000                  0.0000000000000000E+000                  0.0000000000000000E+000                  0.0000000000000000E+000                  0.0000000000000000E+000                  0.0000000000000000E+000                  5.7717977776127206E+006                 -9.8999999999999986E+001                 -1.1165716077066820E-001                  6.5867034621743690E+000                  1.4604179282137764E+001                 -1.1165716077066820E-001                  6.5867034621743690E+000                 -1.5764303560266397E-007                  0.0000000000000000E+000                  0.0000000000000000E+000                  0.0000000000000000E+000                 -9.5934473981705082E-001                  4.5444274765255290E+000                  4.5444274765255290E+000                 -1.7609125905568127E-001                  0.0000000000000000E+000                  2.7259469007218906E-001                  1.9333252173393793E+000                  2.0327376594857262E-003                  9.9860567396421951E-001                  3.5906137067215127E+002                  4.1816079473599777E-001                  2.3880171275202535E+000                  0.0000000000000000E+000                  0.0000000000000000E+000                  0.0000000000000000E+000                                        2                  1.0981338027039245E-001                  4.6772685547312958E+003                  2.4803535434889151E-005                  0.0000000000000000E+000                  0.0000000000000000E+000                  0.0000000000000000E+000                  0.0000000000000000E+000                  0.0000000000000000E+000                  0.0000000000000000E+000                  0.0000000000000000E+000                  6.6666666666666663E-001                  0.0000000000000000E+000                  0.0000000000000000E+000                  0.0000000000000000E+000                  0.0000000000000000E+000                  0.0000000000000000E+000                  0.0000000000000000E+000                  0.0000000000000000E+000                  4.8534274396130539E-001                  1.0000000000000000E+000                  1.0000000000000000E+000                  1.0000000000000000E+000                  0.0000000000000000E+000                  8.5421999999999965E-001                  3.2648525170049197E-001                  0.0000000000000000E+000                 -2.2643595687840931E-008                  0.0000000000000000E+000                  6.3212867787561217E-002                  0.0000000000000000E+000                                        0 
                                      15                  1.2000000000000000E+000                  7.2035107872931814E-004                  3.7816410734331668E-001                  3.6699615612211312E+000                  3.9086813784216395E-001                 -4.1423659547573743E+000                 -2.0470039705150718E+001                 -4.6052647711287502E+000                 -9.8999999999999986E+001                 -4.6052647711287502E+000                  3.7609206586641246E+000                  7.1184999999999987E-001                  6.4951935062220534E-019                  2.8956916256552948E-005                  2.7207104308374352E-001                  9.9719534793880885E-009                  6.1148752281539612E-029                  1.9236949785631282E-050                  2.7329493446163031E-003                  3.3174552414566305E-005                  1.7182221338665497E-029                  8.0761945395588458E-004                  3.1805956433288746E-006                  1.6589434403875999E-060                  1.3342680821506693E-034                  7.5079570155867446E-003                  2.9753694540330761E-006                  1.6941050191672761E-005                  2.1175974934652622E-037                  1.0040531048010254E-099                  3.9939946938314855E-007                  1.0040531048010254E-099                  1.0040531048010254E-099                  1.6732321001597045E-003                  2.8542070620073599E-041                  3.2715611465547832E-003                  7.1184999999999998E-001                  1.6503821309901045E-038                  2.8956916256552911E-005                  2.7207104308374364E-001                  9.9719534931473115E-009                  1.5050006600215718E-092                  1.0035934779124727E-099                  2.7329493446163022E-003                  3.3174552414566325E-005                  1.0036222805755491E-099                  8.0761945395588415E-004                  3.1805956433288742E-006                  1.0036153350141487E-099                  1.0036184219090775E-099                  7.5079570155867428E-003                  2.9753694540330748E-006                  1.6941050191672761E-005                  1.0036147044526083E-099                  1.0036527490653863E-099                  3.9939946938314855E-007                  1.0035934787655757E-099                  1.0036022947927214E-099                  1.6732321001597045E-003                  1.0036231405737670E-099                  3.2715611465547849E-003                 -4.6052647711296180E+000                 -1.6304689521423022E+001                 -9.8999999999999986E+001                  0.0000000000000000E+000                 -4.5253873547914356E+000                 -2.8333833704333848E+000                 -9.8999999999999986E+001                  4.1816079472094858E-001                  2.3880171269740660E+000                  0.0000000000000000E+000                  0.0000000000000000E+000                  3.7494896993133596E-002                  4.1816079472094858E-001                  6.5394867973053550E-002                  3.7494896993133596E-002                  8.2704873182332245E+010                  1.1999999985730501E+000                  2.3880171269740660E+000                  6.3979150786359541E+007                                      665                  1.0611609092512833E+003                  7.1912440459602396E+002                  4.0511768873544646E+001                  0.0000000000000000E+000                  4.0517385336847215E-096                  0.0000000000000000E+000                  3.3729709000571471E+004                  1.2000000000000000E+000                  1.7004706026045297E+048                  0.0000000000000000E+000                  0.0000000000000000E+000                  0.0000000000000000E+000                  0.0000000000000000E+000                  0.0000000000000000E+000                  0.0000000000000000E+000                  0.0000000000000000E+000                  0.0000000000000000E+000                  0.0000000000000000E+000                  0.0000000000000000E+000                  0.0000000000000000E+000                  5.7717984223504020E+006                 -9.8999999999999986E+001                 -1.1165716072244826E-001                  6.5867034621877218E+000                  1.4604179282199325E+001                 -1.1165716072244826E-001                  6.5867034621877218E+000                 -1.0123942160664639E-007                  0.0000000000000000E+000                  0.0000000000000000E+000                  0.0000000000000000E+000                 -9.5934475173596789E-001                  4.5444274886477762E+000                  4.5444274886477762E+000                 -1.7609125905568127E-001                  0.0000000000000000E+000                  2.7259466626154627E-001                  1.9333250861383793E+000                  2.0327376586724275E-003                  9.9860567396424560E-001                  3.5906140045547903E+002                  4.1816079472094858E-001                  2.3880171269740660E+000                  0.0000000000000000E+000                  0.0000000000000000E+000                  0.0000000000000000E+000                                        2                  1.0981337725663884E-001                  4.6772684249561480E+003                  2.4816197045738268E-005                  0.0000000000000000E+000                  0.0000000000000000E+000                  0.0000000000000000E+000                  0.0000000000000000E+000                  0.0000000000000000E+000                  0.0000000000000000E+000                  0.0000000000000000E+000                  6.6666666666666663E-001                  0.0000000000000000E+000                  0.0000000000000000E+000                  0.0000000000000000E+000                  0.0000000000000000E+000                  0.0000000000000000E+000                  0.0000000000000000E+000                  0.0000000000000000E+000                  4.8534274396130539E-001                  1.0000000000000000E+000                  1.0000000000000000E+000                  1.0000000000000000E+000                  0.0000000000000000E+000                  8.5421999999999965E-001                  3.2648525170049197E-001                  0.0000000000000000E+000                 -1.4541870299549865E-008                  0.0000000000000000E+000                  6.3212867787957483E-002                  0.0000000000000000E+000                                        0 
                                      16                  1.2000000000000000E+000                  8.7442129447518177E-004                  3.7816410725981053E-001                  3.6699615524424485E+000                  3.9086810256042170E-001                 -4.1423660250068099E+000                 -1.9992918450431056E+001                 -4.6050006434125637E+000                 -9.8999999999999986E+001                 -4.6050006434125637E+000                  3.7609206588311368E+000                  7.1184999999999987E-001                  7.8396627018391245E-019                  2.8956916256552965E-005                  2.7207104308374352E-001                  9.9719534764452396E-009                  7.4197775816616859E-029                  2.3342278066375636E-050                  2.7329493446163031E-003                  3.3174552414566305E-005                  1.7182238416352525E-029                  8.0761945395588458E-004                  3.1805956433288746E-006                  1.6589453114140115E-060                  1.3342680834905983E-034                  7.5079570155867446E-003                  2.9753694540330761E-006                  1.6941050191672761E-005                  2.1175974957528786E-037                  1.0040531048010254E-099                  3.9939946938314855E-007                  1.0040531048010254E-099                  1.0040531048010254E-099                  1.6732321001597045E-003                  3.4646709225487134E-041                  3.2715611465547832E-003                  7.1184999999999998E-001                  2.6905718041150683E-038                  2.8956916256552911E-005                  2.7207104308374364E-001                  9.9719534931473115E-009                  2.5638561430965215E-092                  1.0035934779126297E-099                  2.7329493446163022E-003                  3.3174552414566325E-005                  1.0036225005339383E-099                  8.0761945395588415E-004                  3.1805956433288742E-006                  1.0036159143485119E-099                  1.0036188743575994E-099                  7.5079570155867428E-003                  2.9753694540330748E-006                  1.6941050191672761E-005                  1.0036153052814346E-099                  1.0036530557638991E-099                  3.9939946938314855E-007                  1.0035934793648183E-099                  1.0036030194085202E-099                  1.6732321001597045E-003                  1.0036232937184410E-099                  3.2715611465547849E-003                 -4.6050006434134305E+000                 -1.6304689348606558E+001                 -9.8999999999999986E+001                  0.0000000000000000E+000                 -4.5253873547134091E+000                 -2.8331540668918667E+000                 -9.8999999999999986E+001                  4.1816079470489215E-001                  2.3880171265395784E+000                  0.0000000000000000E+000                  0.0000000000000000E+000                  3.7494896993133596E-002                  4.1816079470489215E-001                  6.5394867973053550E-002                  3.7494896993133596E-002                  8.2704873178596039E+010                  1.1999999985730501E+000                  2.3880171265395784E+000                  6.3979149004148535E+007                                      665                  1.0611609157460084E+003                  7.1912441214064017E+002                  4.0511768925468303E+001                  0.0000000000000000E+000                  4.8620862404216658E-096                  0.0000000000000000E+000                  3.3729708990843152E+004                  1.2000000000000000E+000                  1.7004706026526197E+048                  0.0000000000000000E+000                  0.0000000000000000E+000                  0.0000000000000000E+000                  0.0000000000000000E+000                  0.0000000000000000E+000                  0.0000000000000000E+000                  0.0000000000000000E+000                  0.0000000000000000E+000                  0.0000000000000000E+000                  0.0000000000000000E+000                  0.0000000000000000E+000                  5.7717988923565866E+006                 -9.8999999999999986E+001                 -1.1165716067080170E-001                  6.5867034621996403E+000                  1.4604179282262852E+001                 -1.1165716067080170E-001                  6.5867034621996403E+000                 -6.7083117966680712E-008                  0.0000000000000000E+000                  0.0000000000000000E+000                  0.0000000000000000E+000                 -9.5934476041394889E-001                  4.5444274974872387E+000                  4.5444274974872387E+000                 -1.7609125905568127E-001                  0.0000000000000000E+000                  2.7259464829937036E-001                  1.9333249903184417E+000                  2.0327376577662822E-003                  9.9860567396429656E-001                  3.5906142335207244E+002                  4.1816079470489215E-001                  2.3880171265395784E+000                  0.0000000000000000E+000                  0.0000000000000000E+000                  0.0000000000000000E+000                                        2                  1.0981337506237107E-001                  4.6772683304050461E+003                  2.4831294265063597E-005                  0.0000000000000000E+000                  0.0000000000000000E+000                  0.0000000000000000E+000                  0.0000000000000000E+000                  0.0000000000000000E+000                  0.0000000000000000E+000                  0.0000000000000000E+000                  6.6666666666666663E-001                  0.0000000000000000E+000                  0.0000000000000000E+000                  0.0000000000000000E+000                  0.0000000000000000E+000                  0.0000000000000000E+000                  0.0000000000000000E+000                  0.0000000000000000E+000                  4.8534274396130539E-001                  1.0000000000000000E+000                  1.0000000000000000E+000                  1.0000000000000000E+000                  0.0000000000000000E+000                  8.5421999999999965E-001                  3.2648525170049197E-001                  0.0000000000000000E+000                 -9.6357130433859612E-009                  0.0000000000000000E+000                  6.3212867788728241E-002                  0.0000000000000000E+000                                        0 
                                      17                  1.2000000000000000E+000                  1.0593055533702181E-003                  3.7816410718820659E-001                  3.6699615462649833E+000                  3.9086807770735255E-001                 -4.1423660744278692E+000                 -1.9691888454767074E+001                 -4.6046863141176182E+000                 -9.8999999999999986E+001                 -4.6046863141176173E+000                  3.7609206589743449E+000                  7.1184999999999987E-001                  9.4328054835610470E-019                  2.8956916256552979E-005                  2.7207104308374352E-001                  9.9719534729138186E-009                  8.9842862145086502E-029                  2.8264348700398171E-050                  2.7329493446163031E-003                  3.3174552414566305E-005                  1.7182241077116688E-029                  8.0761945395588458E-004                  3.1805956433288746E-006                  1.6589456049236966E-060                  1.3342680855236024E-034                  7.5079570155867446E-003                  2.9753694540330761E-006                  1.6941050191672761E-005                  2.1175974992604430E-037                  1.0040531048010254E-099                  3.9939946938314855E-007                  1.0040531048010254E-099                  1.0040531048010254E-099                  1.6732321001597045E-003                  4.1972275565710284E-041                  3.2715611465547832E-003                  7.1184999999999998E-001                  4.3799369469099285E-038                  2.8956916256552911E-005                  2.7207104308374364E-001                  9.9719534931473115E-009                  1.9690487076989841E-090                  1.0035934779129352E-099                  2.7329493446163022E-003                  3.3174552414566325E-005                  1.0036226787332766E-099                  8.0761945395588415E-004                  3.1805956433288742E-006                  1.0036164326172986E-099                  1.0036192710208329E-099                  7.5079570155867428E-003                  2.9753694540330748E-006                  1.6941050191672761E-005                  1.0036158444997160E-099                  1.0036532801476913E-099                  3.9939946938314855E-007                  1.0035934802494224E-099                  1.0036037092875725E-099                  1.6732321001597045E-003                  1.0036234053724556E-099                  3.2715611465547849E-003                 -4.6046863141184842E+000                 -1.6304689321318463E+001                 -9.8999999999999986E+001                  0.0000000000000000E+000                 -4.5253873546196015E+000                 -2.8328825078229438E+000                 -9.8999999999999986E+001                  4.1816079468339395E-001                  2.3880171261631795E+000                  0.0000000000000000E+000                  0.0000000000000000E+000                  3.7494896993133596E-002                  4.1816079468339395E-001                  6.5394867973053550E-002                  3.7494896993133596E-002                  8.2704873174107086E+010                  1.1999999985730501E+000                  2.3880171261631795E+000                  6.3979147747215234E+007                                      665                  1.0611609203785451E+003                  7.1912441749223342E+002                  4.0511768964554847E+001                  0.0000000000000000E+000                  5.8345034885059988E-096                  0.0000000000000000E+000                  3.3729708982501405E+004                  1.2000000000000000E+000                  1.7004706027309608E+048                  0.0000000000000000E+000                  0.0000000000000000E+000                  0.0000000000000000E+000                  0.0000000000000000E+000                  0.0000000000000000E+000                  0.0000000000000000E+000                  0.0000000000000000E+000                  0.0000000000000000E+000                  0.0000000000000000E+000                  0.0000000000000000E+000                  0.0000000000000000E+000                  5.7717992236069497E+006                 -9.8999999999999986E+001                 -1.1165716060198758E-001                  6.5867034622184519E+000                  1.4604179282350461E+001                 -1.1165716060198758E-001                  6.5867034622184519E+000                 -4.8102677841930722E-008                  0.0000000000000000E+000                  0.0000000000000000E+000                  0.0000000000000000E+000                 -9.5934476650926825E-001                  4.5444275037218720E+000                  4.5444275037218720E+000                 -1.7609125905568127E-001                  0.0000000000000000E+000                  2.7259463516224336E-001                  1.9333249227318043E+000                  2.0327376568668168E-003                  9.9860567396433619E-001                  3.5906144049543354E+002                  4.1816079468339395E-001                  2.3880171261631795E+000                  0.0000000000000000E+000                  0.0000000000000000E+000                  0.0000000000000000E+000                                        2                  1.0981337352114129E-001                  4.6772682638704155E+003                  2.4849272915061734E-005                  0.0000000000000000E+000                  0.0000000000000000E+000                  0.0000000000000000E+000                  0.0000000000000000E+000                  0.0000000000000000E+000                  0.0000000000000000E+000                  0.0000000000000000E+000                  6.6666666666666663E-001                  0.0000000000000000E+000                  0.0000000000000000E+000                  0.0000000000000000E+000                  0.0000000000000000E+000                  0.0000000000000000E+000                  0.0000000000000000E+000                  0.0000000000000000E+000                  4.8534274396130539E-001                  1.0000000000000000E+000                  1.0000000000000000E+000                  1.0000000000000000E+000                  0.0000000000000000E+000                  8.5421999999999965E-001                  3.2648525170049197E-001                  0.0000000000000000E+000                 -6.9093926938250863E-009                  0.0000000000000000E+000                  6.3212867789328872E-002                  0.0000000000000000E+000                                        0 
                                      18                  1.2000000000000000E+000                  1.2811666640442617E-003                  3.7816410712440662E-001                  3.6699615420940761E+000                  3.9086806089612369E-001                 -4.1423661077748291E+000                 -2.0470039705150718E+001                 -4.6043128523981327E+000                 -9.8999999999999986E+001                 -4.6043128523981327E+000                  3.7609206591019446E+000                  7.1184999999999987E-001                  1.1315896472437693E-018                  2.8956916256553006E-005                  2.7207104308374352E-001                  9.9719534686761144E-009                  1.0859719822435354E-028                  3.4164614462903485E-050                  2.7329493446163031E-003                  3.3174552414566305E-005                  1.7182241457507273E-029                  8.0761945395588458E-004                  3.1805956433288746E-006                  1.6589456497169087E-060                  1.3342680884059956E-034                  7.5079570155867446E-003                  2.9753694540330761E-006                  1.6941050191672761E-005                  2.1175975042320422E-037                  1.0040531048010254E-099                  3.9939946938314855E-007                  1.0040531048010254E-099                  1.0040531048010254E-099                  1.6732321001597045E-003                  5.0762955197314667E-041                  3.2715611465547832E-003                  7.1184999999999998E-001                  7.1137742031257214E-038                  2.8956916256552911E-005                  2.7207104308374364E-001                  9.9719534931473115E-009                  3.3641626173399030E-087                  1.0035934779135003E-099                  2.7329493446163022E-003                  3.3174552414566325E-005                  1.0036228239896855E-099                  8.0761945395588415E-004                  3.1805956433288742E-006                  1.0036168982491478E-099                  1.0036196205940920E-099                  7.5079570155867428E-003                  2.9753694540330748E-006                  1.6941050191672761E-005                  1.0036163304147375E-099                  1.0036534428801899E-099                  3.9939946938314855E-007                  1.0035934815083245E-099                  1.0036043651658134E-099                  1.6732321001597045E-003                  1.0036234859645952E-099                  3.2715611465547849E-003                 -4.6043128523989978E+000                 -1.6304689316909197E+001                 -9.8999999999999986E+001                  0.0000000000000000E+000                 -4.5253873545068988E+000                 -2.8325617443794284E+000                 -9.8999999999999986E+001                  4.1816079465545863E-001                  2.3880171258240765E+000                  0.0000000000000000E+000                  0.0000000000000000E+000                  3.7494896993133596E-002                  4.1816079465545863E-001                  6.5394867973053550E-002                  3.7494896993133596E-002                  8.2704873168708679E+010                  1.1999999985730501E+000                  2.3880171258240765E+000                  6.3979146895394541E+007                                      665                  1.0611609235812775E+003                  7.1912442115670706E+002                  4.0511768993665548E+001                  0.0000000000000000E+000                  7.0014041862071985E-096                  0.0000000000000000E+000                  3.3729708975068832E+004                  1.2000000000000000E+000                  1.7004706028444310E+048                  0.0000000000000000E+000                  0.0000000000000000E+000                  0.0000000000000000E+000                  0.0000000000000000E+000                  0.0000000000000000E+000                  0.0000000000000000E+000                  0.0000000000000000E+000                  0.0000000000000000E+000                  0.0000000000000000E+000                  0.0000000000000000E+000                  0.0000000000000000E+000                  5.7717994478770792E+006                 -9.8999999999999986E+001                 -1.1165716051287641E-001                  6.5867034622453398E+000                  1.4604179282466474E+001                 -1.1165716051287641E-001                  6.5867034622453398E+000                 -3.5801600785021821E-008                  0.0000000000000000E+000                  0.0000000000000000E+000                  0.0000000000000000E+000                 -9.5934477061112111E-001                  4.5444275079487104E+000                  4.5444275079487104E+000                 -1.7609125905568127E-001                  0.0000000000000000E+000                  2.7259462585527494E-001                  1.9333248769818154E+000                  2.0327376559722073E-003                  9.9860567396436350E-001                  3.5906145291222595E+002                  4.1816079465545863E-001                  2.3880171258240765E+000                  0.0000000000000000E+000                  0.0000000000000000E+000                  0.0000000000000000E+000                                        2                  1.0981337248396877E-001                  4.6772682189475081E+003                  2.4870650675759154E-005                  0.0000000000000000E+000                  0.0000000000000000E+000                  0.0000000000000000E+000                  0.0000000000000000E+000                  0.0000000000000000E+000                  0.0000000000000000E+000                  0.0000000000000000E+000                  6.6666666666666663E-001                  0.0000000000000000E+000                  0.0000000000000000E+000                  0.0000000000000000E+000                  0.0000000000000000E+000                  0.0000000000000000E+000                  0.0000000000000000E+000                  0.0000000000000000E+000                  4.8534274396130539E-001                  1.0000000000000000E+000                  1.0000000000000000E+000                  1.0000000000000000E+000                  0.0000000000000000E+000                  8.5421999999999965E-001                  3.2648525170049197E-001                  0.0000000000000000E+000                 -5.1424854444408540E-009                  0.0000000000000000E+000                  6.3212867789738503E-002                  0.0000000000000000E+000                                        0 
                                      19                  1.2000000000000000E+000                  1.5473999968531138E-003                  3.7816410706687875E-001                  3.6699615394043223E+000                  3.9086805002205283E-001                 -4.1423661292552012E+000                 -9.8999999999999986E+001                 -4.6038699979221542E+000                 -9.8999999999999986E+001                 -4.6038699979221542E+000                  3.7609206592170006E+000                  7.1184999999999987E-001                  1.3535047224761305E-018                  2.8956916256553043E-005                  2.7207104308374352E-001                  9.9719534635908661E-009                  1.3107397225671475E-028                  4.1235989326354784E-050                  2.7329493446163031E-003                  3.3174552414566305E-005                  1.7182241537182701E-029                  8.0761945395588458E-004                  3.1805956433288746E-006                  1.6589456622643729E-060                  1.3342680919111799E-034                  7.5079570155867446E-003                  2.9753694540330761E-006                  1.6941050191672761E-005                  2.1175975102679927E-037                  1.0040531048010254E-099                  3.9939946938314855E-007                  1.0040531048010254E-099                  1.0040531048010254E-099                  1.6732321001597045E-003                  6.1311770789175985E-041                  3.2715611465547832E-003                  7.1184999999999998E-001                  1.1518178253315344E-037                  2.8956916256552911E-005                  2.7207104308374364E-001                  9.9719534931473115E-009                  4.8092629917321018E-084                  1.0035934779144986E-099                  2.7329493446163022E-003                  3.3174552414566325E-005                  1.0036229431377891E-099                  8.0761945395588415E-004                  3.1805956433288742E-006                  1.0036173182782023E-099                  1.0036199301748774E-099                  7.5079570155867428E-003                  2.9753694540330748E-006                  1.6941050191672761E-005                  1.0036167699911729E-099                  1.0036535598303144E-099                  3.9939946938314855E-007                  1.0035934832430117E-099                  1.0036049882431003E-099                  1.6732321001597045E-003                  1.0036236200461759E-099                  3.2715611465547849E-003                 -4.6038699979230193E+000                 -1.6304689315418749E+001                 -9.8999999999999986E+001                  0.0000000000000000E+000                 -4.5253873543716399E+000                 -2.8321840407591936E+000                 -9.8999999999999986E+001                  4.1816079462175915E-001                  2.3880171255152440E+000                  0.0000000000000000E+000                  0.0000000000000000E+000                  3.7494896993133596E-002                  4.1816079462175915E-001                  6.5394867973053550E-002                  3.7494896993133596E-002                  8.2704873162220901E+010                  1.1999999985730501E+000                  2.3880171255152440E+000                  6.3979146342828326E+007                                      665                  1.0611609257261291E+003                  7.1912442357412965E+002                  4.0511769014930550E+001                  0.0000000000000000E+000                  8.4016850234486376E-096                  0.0000000000000000E+000                  3.3729708968366926E+004                  1.2000000000000000E+000                  1.7004706029819980E+048                  0.0000000000000000E+000                  0.0000000000000000E+000                  0.0000000000000000E+000                  0.0000000000000000E+000                  0.0000000000000000E+000                  0.0000000000000000E+000                  0.0000000000000000E+000                  0.0000000000000000E+000                  0.0000000000000000E+000                  0.0000000000000000E+000                  0.0000000000000000E+000                  5.7717995931586782E+006                 -9.8999999999999986E+001                 -1.1165716040543544E-001                  6.5867034622779421E+000                  1.4604179282606529E+001                 -1.1165716040543544E-001                  6.5867034622779421E+000                 -2.6975731083585393E-008                  0.0000000000000000E+000                  0.0000000000000000E+000                  0.0000000000000000E+000                 -9.5934477324198741E-001                  4.5444275106928833E+000                  4.5444275106928833E+000                 -1.7609125905568127E-001                  0.0000000000000000E+000                  2.7259461954746411E-001                  1.9333248474047398E+000                  2.0327376550645210E-003                  9.9860567396439437E-001                  3.5906146153896094E+002                  4.1816079462175915E-001                  2.3880171255152440E+000                  0.0000000000000000E+000                  0.0000000000000000E+000                  0.0000000000000000E+000                                        2                  1.0981337181874205E-001                  4.6772681899772151E+003                  2.4896024464569595E-005                  0.0000000000000000E+000                  0.0000000000000000E+000                  0.0000000000000000E+000                  0.0000000000000000E+000                  0.0000000000000000E+000                  0.0000000000000000E+000                  0.0000000000000000E+000                  6.6666666666666663E-001                  0.0000000000000000E+000                  0.0000000000000000E+000                  0.0000000000000000E+000                  0.0000000000000000E+000                  0.0000000000000000E+000                  0.0000000000000000E+000                  0.0000000000000000E+000                  4.8534274396130539E-001                  1.0000000000000000E+000                  1.0000000000000000E+000                  1.0000000000000000E+000                  0.0000000000000000E+000                  8.5421999999999965E-001                  3.2648525170049197E-001                  0.0000000000000000E+000                 -3.8747514647813587E-009                  0.0000000000000000E+000                  6.3212867790206295E-002                  0.0000000000000000E+000                                        0 
                                      20                  1.2000000000000000E+000                  1.8668799962237366E-003                  3.7816410701234410E-001                  3.6699615377704178E+000                  3.9086804337736375E-001                 -4.1423661422736204E+000                 -2.0169009709486737E+001                 -4.6033460741050733E+000                 -9.8999999999999986E+001                 -4.6033460741050733E+000                  3.7609206593260698E+000                  7.1184999999999987E-001                  1.6140877404143984E-018                  2.8956916256553101E-005                  2.7207104308374352E-001                  9.9719534574885711E-009                  1.5800522499730093E-028                  4.9708779243611929E-050                  2.7329493446163031E-003                  3.3174552414566305E-005                  1.7182241589101115E-029                  8.0761945395588458E-004                  3.1805956433288746E-006                  1.6589456724456954E-060                  1.3342680960338882E-034                  7.5079570155867446E-003                  2.9753694540330761E-006                  1.6941050191672761E-005                  2.1175975173645179E-037                  1.0040531048010254E-099                  3.9939946938314855E-007                  1.0040531048010254E-099                  1.0040531048010254E-099                  1.6732321001597045E-003                  7.3970349547267825E-041                  3.2715611465547832E-003                  7.1184999999999998E-001                  1.8577050533742778E-037                  2.8956916256552911E-005                  2.7207104308374364E-001                  9.9719534931473115E-009                  5.6689172233666835E-081                  1.0035934779161954E-099                  2.7329493446163022E-003                  3.3174552414566325E-005                  1.0036230414916513E-099                  8.0761945395588415E-004                  3.1805956433288742E-006                  1.0036176986051975E-099                  1.0036202055950574E-099                  7.5079570155867428E-003                  2.9753694540330748E-006                  1.6941050191672761E-005                  1.0036171690954839E-099                  1.0036536430247251E-099                  3.9939946938314855E-007                  1.0035934855660158E-099                  1.0036055799871086E-099                  1.6732321001597045E-003                  1.0044815772421543E-099                  3.2715611465547849E-003                 -4.6033460741059367E+000                 -1.6304689314087586E+001                 -9.8999999999999986E+001                  0.0000000000000000E+000                 -4.5253873542093475E+000                 -2.8317409425022193E+000                 -9.8999999999999986E+001                  4.1816079458172056E-001                  2.3880171252199012E+000                  0.0000000000000000E+000                  0.0000000000000000E+000                  3.7494896993133596E-002                  4.1816079458172056E-001                  6.5394867973053550E-002                  3.7494896993133596E-002                  8.2704873154416733E+010                  1.1999999985730501E+000                  2.3880171252199012E+000                  6.3979146003322236E+007                                      665                  1.0611609271239893E+003                  7.1912442510747815E+002                  4.0511769030610544E+001                  0.0000000000000000E+000                  1.0082022028138364E-095                  0.0000000000000000E+000                  3.3729708962013727E+004                  1.2000000000000000E+000                  1.7004706031431951E+048                  0.0000000000000000E+000                  0.0000000000000000E+000                  0.0000000000000000E+000                  0.0000000000000000E+000                  0.0000000000000000E+000                  0.0000000000000000E+000                  0.0000000000000000E+000                  0.0000000000000000E+000                  0.0000000000000000E+000                  0.0000000000000000E+000                  0.0000000000000000E+000                  5.7717996821917631E+006                 -9.8999999999999986E+001                 -1.1165716027778924E-001                  6.5867034623162128E+000                  1.4604179282772455E+001                 -1.1165716027778924E-001                  6.5867034623162128E+000                 -2.1341731426253558E-008                  0.0000000000000000E+000                  0.0000000000000000E+000                  0.0000000000000000E+000                 -9.5934477482280200E-001                  4.5444275123818514E+000                  4.5444275123818514E+000                 -1.7609125905568127E-001                  0.0000000000000000E+000                  2.7259461544810776E-001                  1.9333248293696885E+000                  2.0327376541204121E-003                  9.9860567396443567E-001                  3.5906146728221051E+002                  4.1816079458172056E-001                  2.3880171252199012E+000                  0.0000000000000000E+000                  0.0000000000000000E+000                  0.0000000000000000E+000                                        2                  1.0981337141902575E-001                  4.6772681723794103E+003                  2.4926076633436828E-005                  0.0000000000000000E+000                  0.0000000000000000E+000                  0.0000000000000000E+000                  0.0000000000000000E+000                  0.0000000000000000E+000                  0.0000000000000000E+000                  0.0000000000000000E+000                  6.6666666666666663E-001                  0.0000000000000000E+000                  0.0000000000000000E+000                  0.0000000000000000E+000                  0.0000000000000000E+000                  0.0000000000000000E+000                  0.0000000000000000E+000                  0.0000000000000000E+000                  4.8534274396130539E-001                  1.0000000000000000E+000                  1.0000000000000000E+000                  1.0000000000000000E+000                  0.0000000000000000E+000                  8.5421999999999965E-001                  3.2648525170049197E-001                  0.0000000000000000E+000                 -3.0654926488485943E-009                  0.0000000000000000E+000                  6.3212867790828950E-002                  0.0000000000000000E+000                                        0 
                                      21                  1.2000000000000000E+000                  2.2502559954684842E-003                  3.7816410695627428E-001                  3.6699615368477505E+000                  3.9086803957455868E-001                 -4.1423661495843502E+000                 -9.8999999999999986E+001                 -4.6027279485733832E+000                 -9.8999999999999986E+001                 -4.6027279485733832E+000                  3.7609206594382094E+000                  7.1184999999999987E-001                  1.9187686949746396E-018                  2.8956916256553172E-005                  2.7207104308374352E-001                  9.9719534501658157E-009                  1.9026397371710962E-028                  5.9857642529580549E-050                  2.7329493446163031E-003                  3.3174552414566305E-005                  1.7182241646996977E-029                  8.0761945395588458E-004                  3.1805956433288746E-006                  1.6589456841580216E-060                  1.3342681009595868E-034                  7.5079570155867446E-003                  2.9753694540330761E-006                  1.6941050191672761E-005                  2.1175975258442314E-037                  1.0040531048010254E-099                  3.9939946938314855E-007                  1.0040531048010254E-099                  1.0040531048010254E-099                  1.6732321001597045E-003                  8.9160644125610959E-041                  3.2715611465547832E-003                  7.1184999999999998E-001                  2.9824449077414830E-037                  2.8956916256552911E-005                  2.7207104308374364E-001                  9.9719534931473115E-009                  5.5309299664703950E-078                  1.0035934779189739E-099                  2.7329493446163022E-003                  3.3174552414566325E-005                  1.0036231231968535E-099                  8.0761945395588415E-004                  3.1805956433288742E-006                  1.0036180442056989E-099                  1.0036204516769284E-099                  7.5079570155867428E-003                  2.9753694540330748E-006                  1.6941050191672761E-005                  1.0036175326928251E-099                  1.0036537014469820E-099                  3.9939946938314855E-007                  1.0035934885989568E-099                  1.0036061420012030E-099                  1.6732321001597045E-003                  7.6905741330306857E-099                  3.2715611465547849E-003                 -4.6027279485742465E+000                 -1.6304689312538695E+001                 -9.8999999999999986E+001                  0.0000000000000000E+000                 -4.5253873540146188E+000                 -2.8312234322714374E+000                 -9.8999999999999986E+001                  4.1816079453375782E-001                  2.3880171249141058E+000                  0.0000000000000000E+000                  0.0000000000000000E+000                  3.7494896993133596E-002                  4.1816079453375782E-001                  6.5394867973053550E-002                  3.7494896993133596E-002                  8.2704873145023514E+010                  1.1999999985730501E+000                  2.3880171249141058E+000                  6.3979145806724086E+007                                      665                  1.0611609280359100E+003                  7.1912442605706065E+002                  4.0511769042955052E+001                  0.0000000000000000E+000                  1.2098426433766037E-095                  0.0000000000000000E+000                  3.3729708955481692E+004                  1.2000000000000000E+000                  1.7004706033356515E+048                  0.0000000000000000E+000                  0.0000000000000000E+000                  0.0000000000000000E+000                  0.0000000000000000E+000                  0.0000000000000000E+000                  0.0000000000000000E+000                  0.0000000000000000E+000                  0.0000000000000000E+000                  0.0000000000000000E+000                  0.0000000000000000E+000                  0.0000000000000000E+000                  5.7717997334764414E+006                 -9.8999999999999986E+001                 -1.1165716012491604E-001                  6.5867034623619416E+000                  1.4604179282971073E+001                 -1.1165716012491604E-001                  6.5867034623619416E+000                 -1.8275070430260982E-008                  0.0000000000000000E+000                  0.0000000000000000E+000                  0.0000000000000000E+000                 -9.5934477569327348E-001                  4.5444275133639556E+000                  4.5444275133639556E+000                 -1.7609125905568127E-001                  0.0000000000000000E+000                  2.7259461294855997E-001                  1.9333248191198691E+000                  2.0327376532302166E-003                  9.9860567396448607E-001                  3.5906147088282785E+002                  4.1816079453375782E-001                  2.3880171249141058E+000                  0.0000000000000000E+000                  0.0000000000000000E+000                  0.0000000000000000E+000                                        2                  1.0981337119892301E-001                  4.6772681624418829E+003                  2.4961578844086650E-005                  0.0000000000000000E+000                  0.0000000000000000E+000                  0.0000000000000000E+000                  0.0000000000000000E+000                  0.0000000000000000E+000                  0.0000000000000000E+000                  0.0000000000000000E+000                  6.6666666666666663E-001                  0.0000000000000000E+000                  0.0000000000000000E+000                  0.0000000000000000E+000                  0.0000000000000000E+000                  0.0000000000000000E+000                  0.0000000000000000E+000                  0.0000000000000000E+000                  4.8534274396130539E-001                  1.0000000000000000E+000                  1.0000000000000000E+000                  1.0000000000000000E+000                  0.0000000000000000E+000                  8.5421999999999965E-001                  3.2648525170049197E-001                  0.0000000000000000E+000                 -2.6250023032330212E-009                  0.0000000000000000E+000                  6.3212867791589911E-002                  0.0000000000000000E+000                                        0 
                                      22                  1.2000000000000000E+000                  2.7103071945621809E-003                  3.7816410689455882E-001                  3.6699615363811704E+000                  3.9086803758480587E-001                 -4.1423661532267140E+000                 -9.8999999999999986E+001                 -4.6020010693328857E+000                 -9.8999999999999986E+001                 -4.6020010693328857E+000                  3.7609206595616400E+000                  7.1184999999999987E-001                  2.2731924678635086E-018                  2.8956916256553277E-005                  2.7207104308374352E-001                  9.9719534413785073E-009                  2.2889005011704733E-028                  7.2009718678242534E-050                  2.7329493446163031E-003                  3.3174552414566305E-005                  1.7182241716203275E-029                  8.0761945395588458E-004                  3.1805956433288746E-006                  1.6589456981917723E-060                  1.3342681068778983E-034                  7.5079570155867446E-003                  2.9753694540330761E-006                  1.6941050191672761E-005                  2.1175975360331939E-037                  1.0040531048010254E-099                  3.9939946938314855E-007                  1.0040531048010254E-099                  1.0040531048010254E-099                  1.6732321001597045E-003                  1.0738899771858814E-040                  3.2715611465547832E-003                  7.1184999999999998E-001                  4.7635645538847387E-037                  2.8956916256552911E-005                  2.7207104308374364E-001                  9.9719534931473115E-009                  4.4780870048205021E-075                  1.0035934779233761E-099                  2.7329493446163022E-003                  3.3174552414566325E-005                  1.0036231914995833E-099                  8.0761945395588415E-004                  3.1805956433288742E-006                  1.0036183592964829E-099                  1.0036206724320241E-099                  7.5079570155867428E-003                  2.9753694540330748E-006                  1.6941050191672761E-005                  1.0036178650056296E-099                  1.0036537417075675E-099                  3.9939946938314855E-007                  1.0035934924702766E-099                  1.0036066759367309E-099                  1.6732321001597045E-003                  3.8211339509962796E-095                  3.2715611465547849E-003                 -4.6020010693337463E+000                 -1.6304689310681400E+001                 -9.8999999999999986E+001                  0.0000000000000000E+000                 -4.5253873537809328E+000                 -2.8306222071500207E+000                 -9.8999999999999986E+001                  4.1816079447614601E-001                  2.3880171245759616E+000                  0.0000000000000000E+000                  0.0000000000000000E+000                  3.7494896993133596E-002                  4.1816079447614601E-001                  6.5394867973053550E-002                  3.7494896993133596E-002                  8.2704873133723145E+010                  1.1999999985730501E+000                  2.3880171245759616E+000                  6.3979145700890400E+007                                      665                  1.0611609286588205E+003                  7.1912442664773562E+002                  4.0511769053783532E+001                  0.0000000000000000E+000                  1.4518111720519244E-095                  0.0000000000000000E+000                  3.3729708948291955E+004                  1.2000000000000000E+000                  1.7004706035668771E+048                  0.0000000000000000E+000                  0.0000000000000000E+000                  0.0000000000000000E+000                  0.0000000000000000E+000                  0.0000000000000000E+000                  0.0000000000000000E+000                  0.0000000000000000E+000                  0.0000000000000000E+000                  0.0000000000000000E+000                  0.0000000000000000E+000                  0.0000000000000000E+000                  5.7717997607405772E+006                 -9.8999999999999986E+001                 -1.1165715994134595E-001                  6.5867034624168959E+000                  1.4604179283209609E+001                 -1.1165715994134595E-001                  6.5867034624168959E+000                 -1.6719081495379333E-008                  0.0000000000000000E+000                  0.0000000000000000E+000                  0.0000000000000000E+000                 -9.5934477610412261E-001                  4.5444275138979986E+000                  4.5444275138979986E+000                 -1.7609125905568127E-001                  0.0000000000000000E+000                  2.7259461151759801E-001                  1.9333248138575923E+000                  2.0327376523451585E-003                  9.9860567396454614E-001                  3.5906147298727245E+002                  4.1816079447614601E-001                  2.3880171245759616E+000                  0.0000000000000000E+000                  0.0000000000000000E+000                  0.0000000000000000E+000                                        2                  1.0981337109503790E-001                  4.6772681574166045E+003                  2.5003392052787439E-005                  0.0000000000000000E+000                  0.0000000000000000E+000                  0.0000000000000000E+000                  0.0000000000000000E+000                  0.0000000000000000E+000                  0.0000000000000000E+000                  0.0000000000000000E+000                  6.6666666666666663E-001                  0.0000000000000000E+000                  0.0000000000000000E+000                  0.0000000000000000E+000                  0.0000000000000000E+000                  0.0000000000000000E+000                  0.0000000000000000E+000                  0.0000000000000000E+000                  4.8534274396130539E-001                  1.0000000000000000E+000                  1.0000000000000000E+000                  1.0000000000000000E+000                  0.0000000000000000E+000                  8.5421999999999965E-001                  3.2648525170049197E-001                  0.0000000000000000E+000                 -2.4015025077800410E-009                  0.0000000000000000E+000                  6.3212867792497546E-002                  0.0000000000000000E+000                                        0 
                                      23                  1.2000000000000000E+000                  3.2623686334746168E-003                  3.7816410682362289E-001                  3.6699615361902436E+000                  3.9086803667922654E-001                 -4.1423661546421240E+000                 -9.8999999999999986E+001                 -4.6011496138329866E+000                 -9.8999999999999986E+001                 -4.6011496138329866E+000                  3.7609206597035119E+000                  7.1184999999999987E-001                  2.6829710951069117E-018                  2.8956916256553433E-005                  2.7207104308374352E-001                  9.9719534308337412E-009                  2.7512009203346927E-028                  8.6554064000288575E-050                  2.7329493446163031E-003                  3.3174552414566305E-005                  1.7182241799323672E-029                  8.0761945395588458E-004                  3.1805956433288746E-006                  1.6589457150492492E-060                  1.3342681139881249E-034                  7.5079570155867446E-003                  2.9753694540330761E-006                  1.6941050191672761E-005                  2.1175975482742023E-037                  1.0040531048010254E-099                  3.9939946938314855E-007                  1.0040531048010254E-099                  1.0040531048010254E-099                  1.6732321001597045E-003                  1.2926302217283781E-040                  3.2715611465547832E-003                  7.1184999999999998E-001                  7.5687827081811720E-037                  2.8956916256552911E-005                  2.7207104308374364E-001                  9.9719534931473115E-009                  3.0147582163724939E-072                  1.0035934779301441E-099                  2.7329493446163022E-003                  3.3174552414566325E-005                  1.0036232489523348E-099                  8.0761945395588415E-004                  3.1805956433288742E-006                  1.0036186474688960E-099                  1.0036208712165624E-099                  7.5079570155867428E-003                  2.9753694540330748E-006                  1.6941050191672761E-005                  1.0036181696415734E-099                  1.0036537685987400E-099                  3.9939946938314855E-007                  1.0035934973127996E-099                  1.0036071834359356E-099                  1.6732321001597045E-003                  1.6294069941773736E-091                  3.2715611465547849E-003                 -4.6011496138338464E+000                 -1.6304689308450751E+001                 -9.8999999999999986E+001                  0.0000000000000000E+000                 -4.5253873535005420E+000                 -2.8299281169203088E+000                 -9.8999999999999986E+001                  4.1816079440695691E-001                  2.3880171241863111E+000                  0.0000000000000000E+000                  0.0000000000000000E+000                  3.7494896993133596E-002                  4.1816079440695691E-001                  6.5394867973053550E-002                  3.7494896993133596E-002                  8.2704873120124786E+010                  1.1999999985730501E+000                  2.3880171241863111E+000                  6.3979145648811765E+007                                      665                  1.0611609291352054E+003                  7.1912442704072600E+002                  4.0511769064481754E+001                  0.0000000000000000E+000                  1.7421734064623092E-095                  0.0000000000000000E+000                  3.3729708940028031E+004                  1.2000000000000000E+000                  1.7004706038445972E+048                  0.0000000000000000E+000                  0.0000000000000000E+000                  0.0000000000000000E+000                  0.0000000000000000E+000                  0.0000000000000000E+000                  0.0000000000000000E+000                  0.0000000000000000E+000                  0.0000000000000000E+000                  0.0000000000000000E+000                  0.0000000000000000E+000                  0.0000000000000000E+000                  5.7717997737185238E+006                 -9.8999999999999986E+001                 -1.1165715972095423E-001                  6.5867034624829222E+000                  1.4604179283496052E+001                 -1.1165715972095423E-001                  6.5867034624829222E+000                 -1.5957846627696214E-008                  0.0000000000000000E+000                  0.0000000000000000E+000                  0.0000000000000000E+000                 -9.5934477623201964E-001                  4.5444275141677837E+000                  4.5444275141677837E+000                 -1.7609125905568127E-001                  0.0000000000000000E+000                  2.7259461078252206E-001                  1.9333248115975212E+000                  2.0327376515126222E-003                  9.9860567396461786E-001                  3.5906147408881156E+002                  4.1816079440695691E-001                  2.3880171241863111E+000                  0.0000000000000000E+000                  0.0000000000000000E+000                  0.0000000000000000E+000                                        2                  1.0981337106269855E-001                  4.6772681553604261E+003                  2.5052460506437901E-005                  0.0000000000000000E+000                  0.0000000000000000E+000                  0.0000000000000000E+000                  0.0000000000000000E+000                  0.0000000000000000E+000                  0.0000000000000000E+000                  0.0000000000000000E+000                  6.6666666666666663E-001                  0.0000000000000000E+000                  0.0000000000000000E+000                  0.0000000000000000E+000                  0.0000000000000000E+000                  0.0000000000000000E+000                  0.0000000000000000E+000                  0.0000000000000000E+000                  4.8534274396130539E-001                  1.0000000000000000E+000                  1.0000000000000000E+000                  1.0000000000000000E+000                  0.0000000000000000E+000                  8.5421999999999965E-001                  3.2648525170049197E-001                  0.0000000000000000E+000                 -2.2921599322476317E-009                  0.0000000000000000E+000                  6.3212867793580332E-002                  0.0000000000000000E+000                                        0 
                                      24                  1.2000000000000000E+000                  3.9248423601695396E-003                  3.7816410673973105E-001                  3.6699615361490414E+000                  3.9086803634663259E-001                 -4.1423661548347646E+000                 -9.8999999999999986E+001                 -4.6001567970876929E+000                 -9.8999999999999986E+001                 -4.6001567970876929E+000                  3.7609206598712959E+000                  7.1184999999999987E-001                  3.1533151765194204E-018                  2.8956916256553646E-005                  2.7207104308374352E-001                  9.9719534181800203E-009                  3.3042209046807169E-028                  1.0395252040559149E-049                  2.7329493446163031E-003                  3.3174552414566305E-005                  1.7182241899164890E-029                  8.0761945395588458E-004                  3.1805956433288746E-006                  1.6589457352978813E-060                  1.3342681225287161E-034                  7.5079570155867446E-003                  2.9753694540330761E-006                  1.6941050191672761E-005                  2.1175975629777697E-037                  1.0040531048010254E-099                  3.9939946938314855E-007                  1.0040531048010254E-099                  1.0040531048010254E-099                  1.6732321001597045E-003                  1.5551185172359379E-040                  3.2715611465547832E-003                  7.1184999999999998E-001                  1.1998454422099310E-036                  2.8956916256552911E-005                  2.7207104308374364E-001                  9.9719534931473115E-009                  1.6882987444240006E-069                  1.0035934779402672E-099                  2.7329493446163022E-003                  3.3174552414566325E-005                  1.0036232975711886E-099                  8.0761945395588415E-004                  3.1805956433288742E-006                  1.0036189117961940E-099                  1.0036210508538173E-099                  7.5079570155867428E-003                  2.9753694540330748E-006                  1.6941050191672761E-005                  1.0036184496971491E-099                  1.0036537855450487E-099                  3.9939946938314855E-007                  1.0035935032612608E-099                  1.0036076660958306E-099                  1.6732321001597045E-003                  5.2088937369607817E-088                  3.2715611465547849E-003                 -4.6001567970885509E+000                 -1.6304689305771682E+001                 -9.8999999999999986E+001                  0.0000000000000000E+000                 -4.5253873531640618E+000                 -2.8291328047583937E+000                 -9.8999999999999986E+001                  4.1816079432387293E-001                  2.3880171237249881E+000                  0.0000000000000000E+000                  0.0000000000000000E+000                  3.7494896993133596E-002                  4.1816079432387293E-001                  6.5394867973053550E-002                  3.7494896993133596E-002                  8.2704873103772049E+010                  1.1999999985730501E+000                  2.3880171237249881E+000                  6.3979145624408938E+007                                      665                  1.0611609295705532E+003                  7.1912442735266211E+002                  4.0511769076232653E+001                  0.0000000000000000E+000                  2.0906080877547711E-095                  0.0000000000000000E+000                  3.3729708930254776E+004                  1.2000000000000000E+000                  1.7004706041781675E+048                  0.0000000000000000E+000                  0.0000000000000000E+000                  0.0000000000000000E+000                  0.0000000000000000E+000                  0.0000000000000000E+000                  0.0000000000000000E+000                  0.0000000000000000E+000                  0.0000000000000000E+000                  0.0000000000000000E+000                  0.0000000000000000E+000                  0.0000000000000000E+000                  5.7717997792536467E+006                 -9.8999999999999986E+001                 -1.1165715945635818E-001                  6.5867034625622338E+000                  1.4604179283839983E+001                 -1.1165715945635818E-001                  6.5867034625622338E+000                 -1.5667227381714442E-008                  0.0000000000000000E+000                  0.0000000000000000E+000                  0.0000000000000000E+000                 -9.5934477619930214E-001                  4.5444275143029174E+000                  4.5444275143029174E+000                 -1.7609125905568127E-001                  0.0000000000000000E+000                  2.7259461046590050E-001                  1.9333248109537124E+000                  2.0327376506979874E-003                  9.9860567396470357E-001                  3.5906147454530924E+002                  4.1816079432387293E-001                  2.3880171237249881E+000                  0.0000000000000000E+000                  0.0000000000000000E+000                  0.0000000000000000E+000                                        2                  1.0981337107097131E-001                  4.6772681549167355E+003                  2.5109797071477946E-005                  0.0000000000000000E+000                  0.0000000000000000E+000                  0.0000000000000000E+000                  0.0000000000000000E+000                  0.0000000000000000E+000                  0.0000000000000000E+000                  0.0000000000000000E+000                  6.6666666666666663E-001                  0.0000000000000000E+000                  0.0000000000000000E+000                  0.0000000000000000E+000                  0.0000000000000000E+000                  0.0000000000000000E+000                  0.0000000000000000E+000                  0.0000000000000000E+000                  4.8534274396130539E-001                  1.0000000000000000E+000                  1.0000000000000000E+000                  1.0000000000000000E+000                  0.0000000000000000E+000                  8.5421999999999965E-001                  3.2648525170049197E-001                  0.0000000000000000E+000                 -2.2504158420772468E-009                  0.0000000000000000E+000                  6.3212867794873770E-002                  0.0000000000000000E+000                                        0 
                                      25                  1.2000000000000000E+000                  4.7198108322034473E-003                  3.7816410663926042E-001                  3.6699615361841404E+000                  3.9086803628608879E-001                 -4.1423661543876964E+000                 -9.8999999999999986E+001                 -4.5990053923015255E+000                 -9.8999999999999986E+001                 -4.5990053923015255E+000                  3.7609206600722369E+000                  7.1185000000000009E-001                  3.6885200668721799E-018                  2.8956916256553948E-005                  2.7207104308374352E-001                  9.9719534029955568E-009                  3.9653479693048374E-028                  1.2475211328157415E-049                  2.7329493446163035E-003                  3.3174552414566311E-005                  1.7182242019010485E-029                  8.0761945395588458E-004                  3.1805956433288759E-006                  1.6589457596032977E-060                  1.3342681327802942E-034                  7.5079570155867446E-003                  2.9753694540330765E-006                  1.6941050191672764E-005                  2.1175975806269584E-037                  1.0040531048010256E-099                  3.9939946938314855E-007                  1.0040531048010256E-099                  1.0040531048010256E-099                  1.6732321001597045E-003                  1.8701044748072802E-040                  3.2715611465547836E-003                  7.1184999999999998E-001                  1.9460277418619827E-036                  2.8956916256552911E-005                  2.7207104308374364E-001                  9.9719534931473115E-009                  7.8483993117417621E-067                  1.0035934779550322E-099                  2.7329493446163022E-003                  3.3174552414566325E-005                  1.0036233389561775E-099                  8.0761945395588415E-004                  3.1805956433288742E-006                  1.0036191549203259E-099                  1.0036212137310889E-099                  7.5079570155867428E-003                  2.9753694540330748E-006                  1.6941050191672761E-005                  1.0036187078418134E-099                  1.0036537949606080E-099                  3.9939946938314855E-007                  1.0035935104499012E-099                  1.0036081254463542E-099                  1.6732321001597045E-003                  1.2468874024819965E-084                  3.2715611465547849E-003                 -4.5990053923023808E+000                 -1.6304689302556223E+001                 -9.8999999999999986E+001                  0.0000000000000000E+000                 -4.5253873527602941E+000                 -2.8282295863820042E+000                 -9.8999999999999986E+001                  4.1816079422414570E-001                  2.3880171231722422E+000                  0.0000000000000000E+000                  0.0000000000000000E+000                  3.7494896993133596E-002                  4.1816079422414570E-001                  6.5394867973053550E-002                  3.7494896993133596E-002                  8.2704873084109589E+010                  1.1999999985730501E+000                  2.3880171231722422E+000                  6.3979145612199761E+007                                      665                  1.0611609300333375E+003                  7.1912442765633023E+002                  4.0511769089927007E+001                  0.0000000000000000E+000                  2.5087297053057248E-095                  0.0000000000000000E+000                  3.3729708918550125E+004                  1.2000000000000000E+000                  1.7004706045784855E+048                  0.0000000000000000E+000                  0.0000000000000000E+000                  0.0000000000000000E+000                  0.0000000000000000E+000                  0.0000000000000000E+000                  0.0000000000000000E+000                  0.0000000000000000E+000                  0.0000000000000000E+000                  0.0000000000000000E+000                  0.0000000000000000E+000                  0.0000000000000000E+000                  5.7717997813935373E+006                 -9.8999999999999986E+001                 -1.1165715913880578E-001                  6.5867034626574350E+000                  1.4604179284252760E+001                 -1.1165715913880578E-001                  6.5867034626574350E+000                 -1.5584478389805035E-008                  0.0000000000000000E+000                  0.0000000000000000E+000                  0.0000000000000000E+000                 -9.5934477607586321E-001                  4.5444275143806614E+000                  4.5444275143806614E+000                 -1.7609125905568127E-001                  0.0000000000000000E+000                  2.7259461038068905E-001                  1.9333248111099404E+000                  2.0327376499324717E-003                  9.9860567396480626E-001                  3.5906147462593998E+002                  4.1816079422414570E-001                  2.3880171231722422E+000                  8.0833879939341588E-002                  2.5561439977591333E-001                  0.0000000000000000E+000                                        2                  1.0981337110218342E-001                  4.6772681552951462E+003                  2.5176456678892890E-005                  0.0000000000000000E+000                  0.0000000000000000E+000                  0.0000000000000000E+000                  0.0000000000000000E+000                  0.0000000000000000E+000                  0.0000000000000000E+000                  0.0000000000000000E+000                  6.6666666666666663E-001                  0.0000000000000000E+000                  0.0000000000000000E+000                  0.0000000000000000E+000                  0.0000000000000000E+000                  0.0000000000000000E+000                  0.0000000000000000E+000                  0.0000000000000000E+000                  4.8534274396130539E-001                  1.0000000000000000E+000                  1.0000000000000000E+000                  1.0000000000000000E+000                  0.0000000000000000E+000                  8.5421999999999965E-001                  3.2648525170049197E-001                  0.0000000000000000E+000                 -2.2385299072069692E-009                  0.0000000000000000E+000                  6.3212867796423808E-002                  0.0000000000000000E+000                                        0 
                                      26                  1.2000000000000000E+000                  5.6737729986441367E-003                  3.7816410651816562E-001                  3.6699615362480502E+000                  3.9086803629953831E-001                 -4.1423661536755381E+000                 -9.8999999999999986E+001                 -4.5976785201560038E+000                 -9.8999999999999986E+001                 -4.5976785201560038E+000                  3.7609206603144267E+000                  7.1185000000000009E-001                  4.2912915137230574E-018                  2.8956916256554368E-005                  2.7207104308374352E-001                  9.9719533847741989E-009                  4.7551211089407911E-028                  1.4959901616032545E-049                  2.7329493446163035E-003                  3.3174552414566311E-005                  1.7182242162823611E-029                  8.0761945395588458E-004                  3.1805956433288759E-006                  1.6589457887693452E-060                  1.3342681450819429E-034                  7.5079570155867446E-003                  2.9753694540330765E-006                  1.6941050191672764E-005                  2.1175976018055384E-037                  1.0040531048010256E-099                  3.9939946938314855E-007                  1.0040531048010256E-099                  1.0040531048010256E-099                  1.6732321001597045E-003                  2.2480876281584666E-040                  3.2715611465547836E-003                  7.1184999999999998E-001                  3.7926302114102030E-036                  2.8956916256552911E-005                  2.7207104308374364E-001                  9.9719534931473115E-009                  3.0166722160269953E-064                  1.0035934779760792E-099                  2.7329493446163022E-003                  3.3174552414566325E-005                  1.0036233743835032E-099                  8.0761945395588415E-004                  3.1805956433288742E-006                  1.0036193791224373E-099                  1.0036213618770239E-099                  7.5079570155867428E-003                  2.9753694540330748E-006                  1.6941050191672761E-005                  1.0036189463866479E-099                  1.0036537985255664E-099                  3.9939946938314855E-007                  1.0035935190102278E-099                  1.0036085629381685E-099                  1.6732321001597045E-003                  2.2174784470497522E-081                  3.2715611465547849E-003                 -4.5976785201568564E+000                 -1.6304689298697955E+001                 -9.8999999999999986E+001                  0.0000000000000000E+000                 -4.5253873522757662E+000                 -2.8272145858340672E+000                 -9.8999999999999986E+001                  4.1816079410445794E-001                  2.3880171225059819E+000                  0.0000000000000000E+000                  0.0000000000000000E+000                  3.7494896993133596E-002                  4.1816079410445794E-001                  6.5394867973053550E-002                  3.7494896993133596E-002                  8.2704873060472321E+010                  1.1999999985730501E+000                  2.3880171225059819E+000                  6.3979145601837166E+007                                      665                  1.0611609305761522E+003                  7.1912442800444660E+002                  4.0511769106401552E+001                  0.0000000000000000E+000                  3.0104756463668698E-095                  0.0000000000000000E+000                  3.3729708904442785E+004                  1.2000000000000000E+000                  1.7004706050587583E+048                  0.0000000000000000E+000                  0.0000000000000000E+000                  0.0000000000000000E+000                  0.0000000000000000E+000                  0.0000000000000000E+000                  0.0000000000000000E+000                  0.0000000000000000E+000                  0.0000000000000000E+000                  0.0000000000000000E+000                  0.0000000000000000E+000                  0.0000000000000000E+000                  5.7717997828241484E+006                 -9.8999999999999986E+001                 -1.1165715875774329E-001                  6.5867034627716761E+000                  1.4604179284748101E+001                 -1.1165715875774329E-001                  6.5867034627716761E+000                 -1.5609344345673959E-008                  0.0000000000000000E+000                  0.0000000000000000E+000                  0.0000000000000000E+000                 -9.5934477590561218E-001                  4.5444275144528037E+000                  4.5444275144528037E+000                 -1.7609125905568127E-001                  0.0000000000000000E+000                  2.7259461040864491E-001                  1.9333248115362514E+000                  2.0327376491818595E-003                  9.9860567396492939E-001                  3.5906147448231695E+002                  4.1816079410445794E-001                  2.3880171225059819E+000                  0.0000000000000000E+000                  0.0000000000000000E+000                  0.0000000000000000E+000                                        2                  1.0981337114523218E-001                  4.6772681559836792E+003                  2.5253494320422676E-005                  0.0000000000000000E+000                  0.0000000000000000E+000                  0.0000000000000000E+000                  0.0000000000000000E+000                  0.0000000000000000E+000                  0.0000000000000000E+000                  0.0000000000000000E+000                  6.6666666666666663E-001                  0.0000000000000000E+000                  0.0000000000000000E+000                  0.0000000000000000E+000                  0.0000000000000000E+000                  0.0000000000000000E+000                  0.0000000000000000E+000                  0.0000000000000000E+000                  4.8534274396130539E-001                  1.0000000000000000E+000                  1.0000000000000000E+000                  1.0000000000000000E+000                  0.0000000000000000E+000                  8.5421999999999965E-001                  3.2648525170049197E-001                  0.0000000000000000E+000                 -2.2421016136750397E-009                  0.0000000000000000E+000                  6.3212867798284098E-002                  0.0000000000000000E+000                                        0 
                                      27                  1.2000000000000000E+000                  6.8185275983729636E-003                  3.7816410637192266E-001                  3.6699615363176523E+000                  3.9086803628546091E-001                 -4.1423661528761775E+000                 -9.8999999999999986E+001                 -4.5961607565229707E+000                 -9.8999999999999986E+001                 -4.5961607565229707E+000                  3.7609206606069123E+000                  7.1185000000000009E-001                  4.9619156803069765E-018                  2.8956916256554958E-005                  2.7207104308374352E-001                  9.9719533629085694E-009                  5.6977225098662937E-028                  1.7925402039410667E-049                  2.7329493446163035E-003                  3.3174552414566311E-005                  1.7182242335486843E-029                  8.0761945395588458E-004                  3.1805956433288759E-006                  1.6589458237865704E-060                  1.3342681598515898E-034                  7.5079570155867446E-003                  2.9753694540330765E-006                  1.6941050191672764E-005                  2.1175976272331218E-037                  1.0040531048010256E-099                  3.9939946938314855E-007                  1.0040531048010256E-099                  1.0040531048010256E-099                  1.6732321001597045E-003                  2.7016674183255527E-040                  3.2715611465547836E-003                  7.1184999999999998E-001                  1.4351407537200985E-035                  2.8956916256552911E-005                  2.7207104308374364E-001                  9.9719534931473115E-009                  9.5429976060538239E-062                  1.0035934780054513E-099                  2.7329493446163022E-003                  3.3174552414566325E-005                  1.0036234048763341E-099                  8.0761945395588415E-004                  3.1805956433288742E-006                  1.0036195863804251E-099                  1.0036214970236396E-099                  7.5079570155867428E-003                  2.9753694540330748E-006                  1.6941050191672761E-005                  1.0036191673406212E-099                  1.0036537973950603E-099                  3.9939946938314855E-007                  1.0035935290689936E-099                  1.0036089799369171E-099                  1.6732321001597045E-003                  2.8920549874253734E-078                  3.2715611465547849E-003                 -4.5961607565238198E+000                 -1.6304689294066026E+001                 -9.8999999999999986E+001                  0.0000000000000000E+000                 -4.5253873516943219E+000                 -2.8260881094305934E+000                 -9.8999999999999986E+001                  4.1816079396077754E-001                  2.3880171217013904E+000                  0.0000000000000000E+000                  0.0000000000000000E+000                  3.7494896993133596E-002                  4.1816079396077754E-001                  6.5394867973053550E-002                  3.7494896993133596E-002                  8.2704873032064590E+010                  1.1999999985730501E+000                  2.3880171217013904E+000                  6.3979145587800272E+007                                      665                  1.0611609312369344E+003                  7.1912442843113297E+002                  4.0511769126429925E+001                  0.0000000000000000E+000                  8.0629762183043363E-001                  0.0000000000000000E+000                  3.3729708887405737E+004                  1.2000000000000000E+000                  1.7004706056353623E+048                  0.0000000000000000E+000                  0.0000000000000000E+000                  0.0000000000000000E+000                  0.0000000000000000E+000                  0.0000000000000000E+000                  0.0000000000000000E+000                  0.0000000000000000E+000                  0.0000000000000000E+000                  0.0000000000000000E+000                  0.0000000000000000E+000                  0.0000000000000000E+000                  5.7717997849548161E+006                 -9.8999999999999986E+001                 -1.1165715830034989E-001                  6.5867034629088392E+000                  1.4604179285342697E+001                 -1.1165715830034989E-001                  6.5867034629088392E+000                 -1.5673353649597933E-008                  0.0000000000000000E+000                  0.0000000000000000E+000                  0.0000000000000000E+000                 -9.5934477570750554E-001                  4.5444275145475119E+000                  4.5444275145475119E+000                 -1.7609125905568127E-001                  0.0000000000000000E+000                  2.7259461048051875E-001                  1.9333248119666544E+000                  2.0327376484807987E-003                  9.9860567396507693E-001                  3.5906147422316883E+002                  4.1816079396077754E-001                  2.3880171217013904E+000                  0.0000000000000000E+000                  0.0000000000000000E+000                  0.0000000000000000E+000                                        2                  1.0981337119532436E-001                  4.6772681567337868E+003                  2.5341904121601435E-005                  0.0000000000000000E+000                  0.0000000000000000E+000                  0.0000000000000000E+000                  0.0000000000000000E+000                  0.0000000000000000E+000                  0.0000000000000000E+000                  0.0000000000000000E+000                  6.6666666666666663E-001                  0.0000000000000000E+000                  0.0000000000000000E+000                  0.0000000000000000E+000                  0.0000000000000000E+000                  0.0000000000000000E+000                  0.0000000000000000E+000                  0.0000000000000000E+000                  4.8534274396130539E-001                  1.0000000000000000E+000                  1.0000000000000000E+000                  1.0000000000000000E+000                  0.0000000000000000E+000                  8.5421999999999965E-001                  3.2648525170049197E-001                  0.0000000000000000E+000                 -2.2512958089273531E-009                  0.0000000000000000E+000                  6.3212867800511219E-002                  0.0000000000000000E+000                                        0 
                                      28                  1.2000000000000000E+000                  8.1922331180475563E-003                  3.7816410619531798E-001                  3.6699615363805069E+000                  3.9086803618367078E-001                 -4.1423661520811725E+000                 -1.9624941665136461E+001                 -4.5944395867728947E+000                 -9.8999999999999986E+001                 -4.5944395867728947E+000                  3.7609206609601218E+000                  7.1185000000000009E-001                  5.6973143638701173E-018                  2.8956916256555767E-005                  2.7207104308374364E-001                  9.9719533366698148E-009                  6.8215100872066432E-028                  2.1460928923734634E-049                  2.7329493446163035E-003                  3.3174552414566311E-005                  1.7182242542746102E-029                  8.0761945395588458E-004                  3.1805956433288759E-006                  1.6589458658200273E-060                  1.3342681775805333E-034                  7.5079570155867446E-003                  2.9753694540330765E-006                  1.6941050191672764E-005                  2.1175976577554834E-037                  1.0040531048010256E-099                  3.9939946938314855E-007                  1.0040531048010256E-099                  1.0040531048010256E-099                  1.6732321001597045E-003                  3.2459631753785086E-040                  3.2715611465547836E-003                  7.1184999999999998E-001                  1.1084161468797464E-034                  2.8956916256552911E-005                  2.7207104308374364E-001                  9.9719534931473115E-009                  2.4721831527695045E-059                  1.0035934780456521E-099                  2.7329493446163022E-003                  3.3174552414566325E-005                  1.0036234312592835E-099                  8.0761945395588415E-004                  3.1805956433288742E-006                  1.0036197784161422E-099                  1.0036216206563635E-099                  7.5079570155867428E-003                  2.9753694540330748E-006                  1.6941050191672761E-005                  1.0036193724569010E-099                  1.0036537923538072E-099                  3.9939946938314855E-007                  1.0035935407464514E-099                  1.0036093777217471E-099                  1.6732321001597045E-003                  2.7274048568094862E-075                  3.2715611465547849E-003                 -4.5944395867737411E+000                 -1.6304689288506367E+001                 -9.8999999999999986E+001                  0.0000000000000000E+000                 -4.5253873509965956E+000                 -2.8248561778423311E+000                 -9.8999999999999986E+001                  4.1816079378832255E-001                  2.3880171207297836E+000                  0.0000000000000000E+000                  0.0000000000000000E+000                  3.7494896993133596E-002                  4.1816079378832255E-001                  6.5394867973053550E-002                  3.7494896993133596E-002                  8.2704872997932495E+010                  1.1999999985730501E+000                  2.3880171207297836E+000                  6.3979145566571221E+007                                      665                  1.0611609320496273E+003                  7.1912442896395407E+002                  4.0511769150816811E+001                  0.0000000000000000E+000                  4.3350849307682929E-095                  0.0000000000000000E+000                  3.3729708866831592E+004                  1.2000000000000000E+000                  1.7004706063274912E+048                  0.0000000000000000E+000                  0.0000000000000000E+000                  0.0000000000000000E+000                  0.0000000000000000E+000                  0.0000000000000000E+000                  0.0000000000000000E+000                  0.0000000000000000E+000                  0.0000000000000000E+000                  0.0000000000000000E+000                  0.0000000000000000E+000                  0.0000000000000000E+000                  5.7717997886546990E+006                 -9.8999999999999986E+001                 -1.1165715775140309E-001                  6.5867034630734880E+000                  1.4604179286056343E+001                 -1.1165715775140309E-001                  6.5867034630734880E+000                 -1.5739645870358048E-008                  0.0000000000000000E+000                  0.0000000000000000E+000                  0.0000000000000000E+000                 -9.5934477548945951E-001                  4.5444275146829716E+000                  4.5444275146829716E+000                 -1.7609125905568127E-001                  0.0000000000000000E+000                  2.7259461055339618E-001                  1.9333248122527011E+000                  2.0327376478214676E-003                  9.9860567396525368E-001                  3.5906147389451519E+002                  4.1816079378832255E-001                  2.3880171207297836E+000                  0.0000000000000000E+000                  0.0000000000000000E+000                  0.0000000000000000E+000                                        2                  1.0981337125045831E-001                  4.6772681574110711E+003                  2.5442536909851608E-005                  0.0000000000000000E+000                  0.0000000000000000E+000                  0.0000000000000000E+000                  0.0000000000000000E+000                  0.0000000000000000E+000                  0.0000000000000000E+000                  0.0000000000000000E+000                  6.6666666666666663E-001                  0.0000000000000000E+000                  0.0000000000000000E+000                  0.0000000000000000E+000                  0.0000000000000000E+000                  0.0000000000000000E+000                  0.0000000000000000E+000                  0.0000000000000000E+000                  4.8534274396130539E-001                  1.0000000000000000E+000                  1.0000000000000000E+000                  1.0000000000000000E+000                  0.0000000000000000E+000                  8.5421999999999965E-001                  3.2648525170049197E-001                  0.0000000000000000E+000                 -2.2608179187815016E-009                  0.0000000000000000E+000                  6.3212867803179779E-002                  0.0000000000000000E+000                                        0 
                                      29                  1.2000000000000000E+000                  9.8406797416570688E-003                  3.7816410598231276E-001                  3.6699615364308009E+000                  3.9086803595883557E-001                 -4.1423661513270442E+000                 -9.8999999999999986E+001                 -4.5925071911953772E+000                 -9.8999999999999986E+001                 -4.5925071911953772E+000                  3.7609206613861321E+000                  7.1185000000000009E-001                  6.4900804958081551E-018                  2.8956916256556865E-005                  2.7207104308374364E-001                  9.9719533051833088E-009                  8.1595761371919828E-028                  2.5670593353958344E-049                  2.7329493446163035E-003                  3.3174552414566311E-005                  1.7182242791466914E-029                  8.0761945395588458E-004                  3.1805956433288759E-006                  1.6589459162620403E-060                  1.3342681988560079E-034                  7.5079570155867446E-003                  2.9753694540330765E-006                  1.6941050191672764E-005                  2.1175976943835810E-037                  1.0040531048010256E-099                  3.9939946938314855E-007                  1.0040531048010256E-099                  1.0040531048010256E-099                  1.6732321001597045E-003                  3.8991180965900198E-040                  3.2715611465547836E-003                  7.1184999999999998E-001                  1.0424141210584806E-033                  2.8956916256552911E-005                  2.7207104308374364E-001                  9.9719534931473115E-009                  5.2117911127978383E-057                  1.0035934780996943E-099                  2.7329493446163022E-003                  3.3174552414566325E-005                  1.0036234542004642E-099                  8.0761945395588415E-004                  3.1805956433288742E-006                  1.0036199567343085E-099                  1.0036217340546219E-099                  7.5079570155867428E-003                  2.9753694540330748E-006                  1.6941050191672761E-005                  1.0036195632711491E-099                  1.0036537839284059E-099                  3.9939946938314855E-007                  1.0035935541548886E-099                  1.0036097574865834E-099                  1.6732321001597045E-003                  1.8375811353943400E-072                  3.2715611465547849E-003                 -4.5925071911962192E+000                 -1.6304689281835035E+001                 -9.8999999999999986E+001                  0.0000000000000000E+000                 -4.5253873501593320E+000                 -2.8235320470925895E+000                 -9.8999999999999986E+001                  4.1816079358136132E-001                  2.3880171195579902E+000                  0.0000000000000000E+000                  0.0000000000000000E+000                  3.7494896993133596E-002                  4.1816079358136132E-001                  6.5394867973053550E-002                  3.7494896993133596E-002                  8.2704872956935867E+010                  1.1999999985730501E+000                  2.3880171195579902E+000                  6.3979145535827018E+007                                      665                  1.0611609330475246E+003                  7.1912442962772172E+002                  4.0511769180449690E+001                  0.0000000000000000E+000                  5.2021019169219510E-095                  0.0000000000000000E+000                  3.3729708842016844E+004                  1.2000000000000000E+000                  1.7004706071579374E+048                  0.0000000000000000E+000                  0.0000000000000000E+000                  0.0000000000000000E+000                  0.0000000000000000E+000                  0.0000000000000000E+000                  0.0000000000000000E+000                  0.0000000000000000E+000                  0.0000000000000000E+000                  0.0000000000000000E+000                  0.0000000000000000E+000                  0.0000000000000000E+000                  5.7717997944736248E+006                 -9.8999999999999986E+001                 -1.1165715709265672E-001                  6.5867034632710721E+000                  1.4604179286912743E+001                 -1.1165715709265672E-001                  6.5867034632710721E+000                 -1.5793233775543779E-008                  0.0000000000000000E+000                  0.0000000000000000E+000                  0.0000000000000000E+000                 -9.5934477525191308E-001                  4.5444275148717734E+000                  4.5444275148717734E+000                 -1.7609125905568127E-001                  0.0000000000000000E+000                  2.7259461061496953E-001                  1.9333248123162399E+000                  2.0327376471507876E-003                  9.9860567396546573E-001                  3.5906147351854065E+002                  2.1689985978756804E-001                  2.3880171195579902E+000                  0.0000000000000000E+000                  0.0000000000000000E+000                  0.0000000000000000E+000                                        2                  1.0981337131052303E-001                  4.6772681579531254E+003                  2.5555995842288198E-005                  0.0000000000000000E+000                  0.0000000000000000E+000                  0.0000000000000000E+000                  0.0000000000000000E+000                  0.0000000000000000E+000                  0.0000000000000000E+000                  0.0000000000000000E+000                  6.6666666666666663E-001                  0.0000000000000000E+000                  0.0000000000000000E+000                  0.0000000000000000E+000                  0.0000000000000000E+000                  0.0000000000000000E+000                  0.0000000000000000E+000                  0.0000000000000000E+000                  4.8534274396130539E-001                  1.0000000000000000E+000                  1.0000000000000000E+000                  1.0000000000000000E+000                  0.0000000000000000E+000                  8.5421999999999965E-001                  3.2648525170049197E-001                  0.0000000000000000E+000                 -2.2685152008251437E-009                  0.0000000000000000E+000                  6.3212867806381370E-002                  0.0000000000000000E+000                                        0 
                                      30                  1.2000000000000000E+000                  1.1818815689988481E-002                  3.7816410572564729E-001                  3.6699615364689104E+000                  3.9086803559794359E-001                 -4.1423661505988019E+000                 -2.0470039705150718E+001                 -4.5903624747663621E+000                 -9.8999999999999986E+001                 -4.5903624747663621E+000                  3.7609206618994633E+000                  7.1185000000000009E-001                  7.3276596611791022E-018                  2.8956916256558363E-005                  2.7207104308374364E-001                  9.9719532673995017E-009                  9.7503060663046934E-028                  3.0675158987532656E-049                  2.7329493446163035E-003                  3.3174552414566311E-005                  1.7182243089990394E-029                  8.0761945395588458E-004                  3.1805956433288759E-006                  1.6589459768044088E-060                  1.3342682243916541E-034                  7.5079570155867446E-003                  2.9753694540330765E-006                  1.6941050191672764E-005                  2.1175977383460877E-037                  1.0040531048010256E-099                  3.9939946938314855E-007                  1.0040531048010256E-099                  1.0040531048010256E-099                  1.6732321001597045E-003                  4.6829040204046014E-040                  3.2715611465547836E-003                  7.1184999999999998E-001                  9.6656066089289016E-033                  2.8956916256552911E-005                  2.7207104308374364E-001                  9.9719534931473115E-009                  8.8679001885888750E-055                  1.0035934781711481E-099                  2.7329493446163022E-003                  3.3174552414566325E-005                  1.0036234742440533E-099                  8.0761945395588415E-004                  3.1805956433288742E-006                  1.0036201226547186E-099                  1.0036218383249386E-099                  7.5079570155867428E-003                  2.9753694540330748E-006                  1.6941050191672761E-005                  1.0036197411333169E-099                  1.0036537724676939E-099                  3.9939946938314855E-007                  1.0035935693974613E-099                  1.0036101203431310E-099                  1.6732321001597045E-003                  8.7699233103976994E-070                  3.2715611465547849E-003                 -4.5903624747672005E+000                 -1.6304689273828373E+001                 -9.8999999999999986E+001                  0.0000000000000000E+000                 -4.5253873491546379E+000                 -2.8221374383430589E+000                 -9.8999999999999986E+001                  4.1816079333297257E-001                  2.3880171181461098E+000                  0.0000000000000000E+000                  0.0000000000000000E+000                  3.7494896993133596E-002                  4.1816079333297257E-001                  6.5394867973053550E-002                  3.7494896993133596E-002                  8.2704872907699341E+010                  1.1999999985730501E+000                  2.3880171181461098E+000                  6.3979145494252123E+007                                      665                  1.0611609342655488E+003                  7.1912443044616668E+002                  4.0511769216364776E+001                  0.0000000000000000E+000                  6.2425223003063417E-095                  0.0000000000000000E+000                  3.3729708812115765E+004                  1.2000000000000000E+000                  1.7004706081546251E+048                  0.0000000000000000E+000                  0.0000000000000000E+000                  0.0000000000000000E+000                  0.0000000000000000E+000                  0.0000000000000000E+000                  0.0000000000000000E+000                  0.0000000000000000E+000                  0.0000000000000000E+000                  0.0000000000000000E+000                  0.0000000000000000E+000                  0.0000000000000000E+000                  5.7717998026810009E+006                 -9.8999999999999986E+001                 -1.1165715630209820E-001                  6.5867034635082256E+000                  1.4604179287940518E+001                 -1.1165715630209820E-001                  6.5867034635082256E+000                 -1.5838060341664002E-008                  0.0000000000000000E+000                  0.0000000000000000E+000                  0.0000000000000000E+000                 -9.5934477498802206E-001                  4.5444275151217139E+000                  4.5444275151217139E+000                 -1.7609125905568127E-001                  0.0000000000000000E+000                  2.7259461064395329E-001                  1.9333248121436406E+000                  2.0327376464933850E-003                  9.9860567396571986E-001                  3.5906147310913065E+002                  5.2928349971072007E-002                  2.3880171181461098E+000                  0.0000000000000000E+000                  0.0000000000000000E+000                  0.0000000000000000E+000                                        2                  1.0981337137724910E-001                  4.6772681583643216E+003                  2.5682513509504747E-005                  0.0000000000000000E+000                  0.0000000000000000E+000                  0.0000000000000000E+000                  0.0000000000000000E+000                  0.0000000000000000E+000                  0.0000000000000000E+000                  0.0000000000000000E+000                  6.6666666666666663E-001                  0.0000000000000000E+000                  0.0000000000000000E+000                  0.0000000000000000E+000                  0.0000000000000000E+000                  0.0000000000000000E+000                  0.0000000000000000E+000                  0.0000000000000000E+000                  4.8534274396130539E-001                  1.0000000000000000E+000                  1.0000000000000000E+000                  1.0000000000000000E+000                  0.0000000000000000E+000                  8.5421999999999965E-001                  3.2648525170049197E-001                  0.0000000000000000E+000                 -2.2749540179877707E-009                  0.0000000000000000E+000                  6.3212867810219037E-002                  0.0000000000000000E+000                                        0 
                                      31                  1.2000000000000000E+000                  1.4192578827986177E-002                  3.7816410541680334E-001                  3.6699615364940841E+000                  3.9086803508094770E-001                 -4.1423661498886606E+000                 -2.0169009709486737E+001                 -4.5880131548443286E+000                 -9.8999999999999986E+001                 -4.5880131548443286E+000                  3.7609206625171510E+000                  7.1185000000000009E-001                  8.1919187789451139E-018                  2.8956916256560362E-005                  2.7207104308374375E-001                  9.9719532220589298E-009                  1.1637895005622864E-027                  3.6613667372799233E-049                  2.7329493446163035E-003                  3.3174552414566311E-005                  1.7182243448235861E-029                  8.0761945395588458E-004                  3.1805956433288759E-006                  1.6589460494587002E-060                  1.3342682550358590E-034                  7.5079570155867446E-003                  2.9753694540330765E-006                  1.6941050191672764E-005                  2.1175977911035506E-037                  1.0040531048010256E-099                  3.9939946938314855E-007                  1.0040531048010256E-099                  1.0040531048010256E-099                  1.6732321001597045E-003                  5.6234471554228306E-040                  3.2715611465547836E-003                  7.1184999999999998E-001                  8.5159997346540456E-032                  2.8956916256552911E-005                  2.7207104308374364E-001                  9.9719534931473115E-009                  1.2061049293655443E-052                  1.0035934782641831E-099                  2.7329493446163022E-003                  3.3174552414566325E-005                  1.0036234918356114E-099                  8.0761945395588415E-004                  3.1805956433288742E-006                  1.0036202773390337E-099                  1.0036219344280616E-099                  7.5079570155867428E-003                  2.9753694540330748E-006                  1.6941050191672761E-005                  1.0036199072341716E-099                  1.0036537581995647E-099                  3.9939946938314855E-007                  1.0035935865673140E-099                  1.0036104673248914E-099                  1.6732321001597045E-003                  2.9514234589502015E-067                  3.2715611465547849E-003                 -4.5880131548451626E+000                 -1.6304689264220116E+001                 -9.8999999999999986E+001                  0.0000000000000000E+000                 -4.5253873479489730E+000                 -2.8207030849417314E+000                 -9.8999999999999986E+001                  4.1816079303488729E-001                  2.3880171164472346E+000                  0.0000000000000000E+000                  0.0000000000000000E+000                  3.7494896993133596E-002                  4.1816079303488729E-001                  6.5394867973053550E-002                  3.7494896993133596E-002                  8.2704872848579086E+010                  1.1999999985730501E+000                  2.3880171164472346E+000                  6.3979145440051623E+007                                      665                  1.0611609357455554E+003                  7.1912443144812050E+002                  4.0511769259751496E+001                  0.0000000000000000E+000                  1.6719388060860871E+000                  0.0000000000000000E+000                  3.3729708776135973E+004                  1.2000000000000000E+000                  1.7004706093506110E+048                  0.0000000000000000E+000                  0.0000000000000000E+000                  0.0000000000000000E+000                  0.0000000000000000E+000                  0.0000000000000000E+000                  0.0000000000000000E+000                  0.0000000000000000E+000                  0.0000000000000000E+000                  0.0000000000000000E+000                  0.0000000000000000E+000                  0.0000000000000000E+000                  5.7717998136564614E+006                 -9.8999999999999986E+001                 -1.1165715535339105E-001                  6.5867034637928219E+000                  1.4604179289173910E+001                 -1.1165715535339105E-001                  6.5867034637928219E+000                 -1.5864586268329182E-008                  0.0000000000000000E+000                  0.0000000000000000E+000                  0.0000000000000000E+000                 -9.5934477469117363E-001                  4.5444275154430418E+000                  4.5444275154430418E+000                 -1.7609125905568127E-001                  0.0000000000000000E+000                  2.7259461063891682E-001                  1.9333248117082233E+000                  2.0327376458342357E-003                  9.9860567396602495E-001                  3.5906147265080955E+002                  2.5561439903927702E-001                  2.3880171164472346E+000                  0.0000000000000000E+000                  0.0000000000000000E+000                  0.0000000000000000E+000                                        2                  1.0981337145230859E-001                  4.6772681586360677E+003                  2.5821819747746706E-005                  0.0000000000000000E+000                  0.0000000000000000E+000                  0.0000000000000000E+000                  0.0000000000000000E+000                  0.0000000000000000E+000                  0.0000000000000000E+000                  0.0000000000000000E+000                  6.6666666666666663E-001                  0.0000000000000000E+000                  0.0000000000000000E+000                  0.0000000000000000E+000                  0.0000000000000000E+000                  0.0000000000000000E+000                  0.0000000000000000E+000                  0.0000000000000000E+000                  4.8534274396130539E-001                  1.0000000000000000E+000                  1.0000000000000000E+000                  1.0000000000000000E+000                  0.0000000000000000E+000                  8.5421999999999965E-001                  3.2648525170049197E-001                  0.0000000000000000E+000                 -2.2787641602051288E-009                  0.0000000000000000E+000                  6.3212867814824242E-002                  0.0000000000000000E+000                                        0 
                                      32                  1.2000000000000000E+000                  1.7041094593583411E-002                  3.7816410504535214E-001                  3.6699615365080946E+000                  3.9086803439408951E-001                 -4.1423661491652304E+000                 -9.8999999999999986E+001                 -4.5854776020027979E+000                 -9.8999999999999986E+001                 -4.5854776020027979E+000                  3.7609206632600536E+000                  7.1185000000000009E-001                  9.0593971479190707E-018                  2.8956916256563015E-005                  2.7207104308374380E-001                  9.9719531676502449E-009                  1.3872757774249743E-027                  4.3644727738613564E-049                  2.7329493446163035E-003                  3.3174552414566311E-005                  1.7182243878246149E-029                  8.0761945395588458E-004                  3.1805956433288759E-006                  1.6589461366674626E-060                  1.3342682918189203E-034                  7.5079570155867446E-003                  2.9753694540330765E-006                  1.6941050191672764E-005                  2.1175978544298339E-037                  1.0040531048010256E-099                  3.9939946938314855E-007                  1.0040531048010256E-099                  1.0040531048010256E-099                  1.6732321001597045E-003                  6.7520989555298438E-040                  3.2715611465547836E-003                  7.1184999999999998E-001                  7.0980922917257678E-031                  2.8956916256552911E-005                  2.7207104308374364E-001                  9.9719534931473115E-009                  1.2985721647432477E-050                  1.0035934783836055E-099                  2.7329493446163022E-003                  3.3174552414566325E-005                  1.0036235073418438E-099                  8.0761945395588415E-004                  3.1805956433288742E-006                  1.0036204218131613E-099                  1.0036220232013034E-099                  7.5079570155867428E-003                  2.9753694540330748E-006                  1.6941050191672761E-005                  1.0036200626275038E-099                  1.0036537412707772E-099                  3.9939946938314855E-007                  1.0035936057469670E-099                  1.0036107993917279E-099                  1.6732321001597045E-003                  6.9992732411839782E-065                  3.2715611465547849E-003                 -4.5854776020036265E+000                 -1.6304689252687744E+001                 -9.8999999999999986E+001                  0.0000000000000000E+000                 -4.5253873465021863E+000                 -2.8192681360359741E+000                 -9.8999999999999986E+001                  4.1816079267712519E-001                  2.3880171144040303E+000                  0.0000000000000000E+000                  0.0000000000000000E+000                  3.7494896993133596E-002                  4.1816079267712519E-001                  6.5394867973053550E-002                  3.7494896993133596E-002                  8.2704872777598526E+010                  1.1999999985730501E+000                  2.3880171144040303E+000                  6.3979145371582128E+007                                      665                  1.0611609375368682E+003                  7.1912443266665241E+002                  4.0511769312078016E+001                  0.0000000000000000E+000                  1.7507377027988680E-001                  0.0000000000000000E+000                  3.3729708732862535E+004                  1.2000000000000000E+000                  1.7004706107861522E+048                  0.0000000000000000E+000                  0.0000000000000000E+000                  0.0000000000000000E+000                  0.0000000000000000E+000                  0.0000000000000000E+000                  0.0000000000000000E+000                  0.0000000000000000E+000                  0.0000000000000000E+000                  0.0000000000000000E+000                  0.0000000000000000E+000                  0.0000000000000000E+000                  5.7717998277214570E+006                 -9.8999999999999986E+001                 -1.1165715421480045E-001                  6.5867034641344393E+000                  1.4604179290654228E+001                 -1.1165715421480045E-001                  6.5867034641344393E+000                 -1.5884481258407732E-008                  0.0000000000000000E+000                  0.0000000000000000E+000                  0.0000000000000000E+000                 -9.5934477435036147E-001                  4.5444275158457117E+000                  4.5444275158457117E+000                 -1.7609125905568127E-001                  0.0000000000000000E+000                  2.7259461061827772E-001                  1.9333248110040278E+000                  2.0327376451709958E-003                  9.9860567396639055E-001                  3.5906147213584006E+002                  4.1816079267712519E-001                  2.3880171144040303E+000                  0.0000000000000000E+000                  0.0000000000000000E+000                  0.0000000000000000E+000                                        2                  1.0981337153848453E-001                  4.6772681587877223E+003                  2.5973016893527637E-005                  0.0000000000000000E+000                  0.0000000000000000E+000                  0.0000000000000000E+000                  0.0000000000000000E+000                  0.0000000000000000E+000                  0.0000000000000000E+000                  0.0000000000000000E+000                  6.6666666666666663E-001                  0.0000000000000000E+000                  0.0000000000000000E+000                  0.0000000000000000E+000                  0.0000000000000000E+000                  0.0000000000000000E+000                  0.0000000000000000E+000                  0.0000000000000000E+000                  4.8534274396130539E-001                  1.0000000000000000E+000                  1.0000000000000000E+000                  1.0000000000000000E+000                  0.0000000000000000E+000                  8.5421999999999965E-001                  3.2648525170049197E-001                  0.0000000000000000E+000                 -2.2816218451938387E-009                  0.0000000000000000E+000                  6.3212867820342758E-002                  0.0000000000000000E+000                                        0 
                                      33                  1.2000000000000000E+000                  2.0459313512300091E-002                  3.7816410459899508E-001                  3.6699615365123157E+000                  3.9086803351826088E-001                 -4.1423661483971621E+000                 -2.0169009709486737E+001                 -4.5827860178675675E+000                 -9.8999999999999986E+001                 -4.5827860178675675E+000                  3.7609206641527679E+000                  7.1185000000000009E-001                  9.9025258901281440E-018                  2.8956916256566501E-005                  2.7207104308374386E-001                  9.9719531023598204E-009                  1.6511737741317396E-027                  5.1947174106043719E-049                  2.7329493446163035E-003                  3.3174552414566311E-005                  1.7182244394276657E-029                  8.0761945395588458E-004                  3.1805956433288759E-006                  1.6589462413215773E-060                  1.3342683359600741E-034                  7.5079570155867446E-003                  2.9753694540330765E-006                  1.6941050191672764E-005                  2.1175979304239173E-037                  1.0040531048010256E-099                  3.9939946938314855E-007                  1.0040531048010256E-099                  1.0040531048010256E-099                  1.6732321001597045E-003                  8.1064811705026941E-040                  3.2715611465547836E-003                  7.1184999999999998E-001                  5.5989037799852624E-030                  2.8956916256552911E-005                  2.7207104308374364E-001                  9.9719534931473115E-009                  1.0975060103973285E-048                  1.0035934785348841E-099                  2.7329493446163022E-003                  3.3174552414566325E-005                  1.0036235210660928E-099                  8.0761945395588415E-004                  3.1805956433288742E-006                  1.0036205569860239E-099                  1.0036221053770182E-099                  7.5079570155867428E-003                  2.9753694540330748E-006                  1.6941050191672761E-005                  1.0036202082488077E-099                  1.0036537217746513E-099                  3.9939946938314855E-007                  1.0035936270079551E-099                  1.0036111174346560E-099                  1.6732321001597045E-003                  1.1727921052496023E-062                  3.2715611465547849E-003                 -4.5827860178683908E+000                 -1.6304689238848866E+001                 -9.8999999999999986E+001                  0.0000000000000000E+000                 -4.5253873447660427E+000                 -2.8178779930189224E+000                 -9.8999999999999986E+001                  4.1816079224779562E-001                  2.3880171119488116E+000                  0.0000000000000000E+000                  0.0000000000000000E+000                  3.7494896993133596E-002                  4.1816079224779562E-001                  6.5394867973053550E-002                  3.7494896993133596E-002                  8.2704872692389267E+010                  1.1999999985730501E+000                  2.3880171119488116E+000                  6.3979145286762305E+007                                      665                  1.0611609396981571E+003                  7.1912443414135373E+002                  4.0511769375064311E+001                  0.0000000000000000E+000                  2.1162409097357651E-001                  0.0000000000000000E+000                  3.3729708680862706E+004                  1.2000000000000000E+000                  1.7004706125087558E+048                  0.0000000000000000E+000                  0.0000000000000000E+000                  0.0000000000000000E+000                  0.0000000000000000E+000                  0.0000000000000000E+000                  0.0000000000000000E+000                  0.0000000000000000E+000                  0.0000000000000000E+000                  0.0000000000000000E+000                  0.0000000000000000E+000                  0.0000000000000000E+000                  5.7717998452933859E+006                 -9.8999999999999986E+001                 -1.1165715284847030E-001                  6.5867034645443905E+000                  1.4604179292430631E+001                 -1.1165715284847030E-001                  6.5867034645443905E+000                 -1.5892195482357576E-008                  0.0000000000000000E+000                  0.0000000000000000E+000                  0.0000000000000000E+000                 -9.5934477395340390E-001                  4.5444275163421537E+000                  4.5444275163421537E+000                 -1.7609125905568127E-001                  0.0000000000000000E+000                  2.7259461055859452E-001                  1.9333248100190474E+000                  2.0327376444691163E-003                  9.9860567396682898E-001                  3.5906147154932825E+002                  5.2928349830818788E-002                  2.3880171119488116E+000                  0.0000000000000000E+000                  0.0000000000000000E+000                  0.0000000000000000E+000                                        2                  1.0981337163885709E-001                  4.6772681588340592E+003                  2.6134487149458760E-005                  0.0000000000000000E+000                  0.0000000000000000E+000                  0.0000000000000000E+000                  0.0000000000000000E+000                  0.0000000000000000E+000                  0.0000000000000000E+000                  0.0000000000000000E+000                  6.6666666666666663E-001                  0.0000000000000000E+000                  0.0000000000000000E+000                  0.0000000000000000E+000                  0.0000000000000000E+000                  0.0000000000000000E+000                  0.0000000000000000E+000                  0.0000000000000000E+000                  4.8534274396130539E-001                  1.0000000000000000E+000                  1.0000000000000000E+000                  1.0000000000000000E+000                  0.0000000000000000E+000                  8.5421999999999965E-001                  3.2648525170049203E-001                  0.0000000000000000E+000                 -2.2827299041840760E-009                  0.0000000000000000E+000                  6.3212867826964114E-002                  0.0000000000000000E+000                                        0 
                                      34                  1.2000000000000000E+000                  2.4561176214760106E-002                  3.7816410406278728E-001                  3.6699615365072082E+000                  3.9086803242541368E-001                 -4.1423661475558644E+000                 -9.8999999999999986E+001                 -4.5799804740865717E+000                 -9.8999999999999986E+001                 -4.5799804740865717E+000                  3.7609206652251834E+000                  7.1185000000000009E-001                  1.0691980088085862E-017                  2.8956916256571017E-005                  2.7207104308374397E-001                  9.9719530240113109E-009                  1.9617981595921398E-027                  6.1719671326092881E-049                  2.7329493446163035E-003                  3.3174552414566311E-005                  1.7182245013604663E-029                  8.0761945395588458E-004                  3.1805956433288759E-006                  1.6589463669251467E-060                  1.3342683889373516E-034                  7.5079570155867446E-003                  2.9753694540330765E-006                  1.6941050191672764E-005                  2.1175980216304733E-037                  1.0040531048010256E-099                  3.9939946938314855E-007                  1.0040531048010256E-099                  1.0040531048010256E-099                  1.6732321001597045E-003                  9.7317399074580014E-040                  3.2715611465547836E-003                  7.1184999999999998E-001                  4.1826566332259566E-029                  2.8956916256552911E-005                  2.7207104308374364E-001                  9.9719534931473115E-009                  7.2354391572744211E-047                  1.0035934787241753E-099                  2.7329493446163022E-003                  3.3174552414566325E-005                  1.0036235332605327E-099                  8.0761945395588415E-004                  3.1805956433288742E-006                  1.0036206836653687E-099                  1.0036221815979631E-099                  7.5079570155867428E-003                  2.9753694540330748E-006                  1.6941050191672761E-005                  1.0036203449310541E-099                  1.0036536997702329E-099                  3.9939946938314855E-007                  1.0035936504106814E-099                  1.0036114222806466E-099                  1.6732321001597045E-003                  1.3961233479888046E-060                  3.2715611465547849E-003                 -4.5799804740873906E+000                 -1.6304689222240370E+001                 -9.8999999999999986E+001                  0.0000000000000000E+000                 -4.5253873426826923E+000                 -2.8165803681292219E+000                 -9.8999999999999986E+001                  4.1816079173255788E-001                  2.3880171089994118E+000                  0.0000000000000000E+000                  0.0000000000000000E+000                  3.7494896993133596E-002                  4.1816079173255788E-001                  6.5394867973053550E-002                  3.7494896993133596E-002                  8.2704872590113907E+010                  1.1999999985730501E+000                  2.3880171089994118E+000                  6.3979145182829335E+007                                      665                  1.0611609423015541E+003                  7.1912443592133684E+002                  4.0511769450828417E+001                  0.0000000000000000E+000                  2.4300645843179841E-001                  0.0000000000000000E+000                  3.3729708618395416E+004                  1.2000000000000000E+000                  1.7004706145761827E+048                  0.0000000000000000E+000                  0.0000000000000000E+000                  0.0000000000000000E+000                  0.0000000000000000E+000                  0.0000000000000000E+000                  0.0000000000000000E+000                  0.0000000000000000E+000                  0.0000000000000000E+000                  0.0000000000000000E+000                  0.0000000000000000E+000                  0.0000000000000000E+000                  5.7717998669436248E+006                 -9.8999999999999986E+001                 -1.1165715120876710E-001                  6.5867034650364120E+000                  1.4604179294562510E+001                 -1.1165715120876710E-001                  6.5867034650364120E+000                 -1.5901021109287855E-008                  0.0000000000000000E+000                  0.0000000000000000E+000                  0.0000000000000000E+000                 -9.5934477348660696E-001                  4.5444275169487023E+000                  4.5444275169487023E+000                 -1.7609125905568127E-001                  0.0000000000000000E+000                  2.7259461047511041E-001                  1.9333248087233748E+000                  2.0327376437250626E-003                  9.9860567396735489E-001                  3.5906147086662094E+002                  1.0118460518870462E-001                  2.3880171089994118E+000                  0.0000000000000000E+000                  0.0000000000000000E+000                  0.0000000000000000E+000                                        2                  1.0981337175688886E-001                  4.6772681587804027E+003                  2.6303862516057805E-005                  0.0000000000000000E+000                  0.0000000000000000E+000                  0.0000000000000000E+000                  0.0000000000000000E+000                  0.0000000000000000E+000                  0.0000000000000000E+000                  0.0000000000000000E+000                  6.6666666666666663E-001                  0.0000000000000000E+000                  0.0000000000000000E+000                  0.0000000000000000E+000                  0.0000000000000000E+000                  0.0000000000000000E+000                  0.0000000000000000E+000                  0.0000000000000000E+000                  4.8534274396130539E-001                  1.0000000000000000E+000                  1.0000000000000000E+000                  1.0000000000000000E+000                  0.0000000000000000E+000                  8.5421999999999965E-001                  3.2648525170049203E-001                  0.0000000000000000E+000                 -2.2839976033904053E-009                  0.0000000000000000E+000                  6.3212867834903569E-002                  0.0000000000000000E+000                                        0 
                                      35                  1.2000000000000000E+000                  2.9483411457712130E-002                  3.7816410341898837E-001                  3.6699615364943101E+000                  3.9086803108622370E-001                 -4.1423661466004651E+000                 -9.8999999999999986E+001                 -4.5771223696282206E+000                 -9.8999999999999986E+001                 -4.5771223696282206E+000                  3.7609206665127810E+000                  7.1185000000000009E-001                  1.1400061144317629E-017                  2.8956916256576797E-005                  2.7207104308374402E-001                  9.9719529299931006E-009                  2.3260299770392971E-027                  7.3178702947297221E-049                  2.7329493446163035E-003                  3.3174552414566311E-005                  1.7182245756805705E-029                  8.0761945395588458E-004                  3.1805956433288759E-006                  1.6589465176508854E-060                  1.3342684525106745E-034                  7.5079570155867446E-003                  2.9753694540330765E-006                  1.6941050191672764E-005                  2.1175981310793416E-037                  1.0040531048010256E-099                  3.9939946938314855E-007                  1.0040531048010256E-099                  1.0040531048010256E-099                  1.6732321001597045E-003                  1.1682050505547953E-039                  3.2715611465547836E-003                  7.1184999999999998E-001                  2.9604760391878629E-028                  2.8956916256552911E-005                  2.7207104308374364E-001                  9.9719534931473115E-009                  3.7063678278358725E-045                  1.0035934789583326E-099                  2.7329493446163022E-003                  3.3174552414566325E-005                  1.0036235441358202E-099                  8.0761945395588415E-004                  3.1805956433288742E-006                  1.0036208025711389E-099                  1.0036222524301154E-099                  7.5079570155867428E-003                  2.9753694540330748E-006                  1.6941050191672761E-005                  1.0036204734180508E-099                  1.0036536752954811E-099                  3.9939946938314855E-007                  1.0035936760044653E-099                  1.0036117146973140E-099                  1.6732321001597045E-003                  1.1901081187052371E-058                  3.2715611465547849E-003                 -4.5771223696290342E+000                 -1.6304689202310360E+001                 -9.8999999999999986E+001                  0.0000000000000000E+000                 -4.5253873401826414E+000                 -2.8154197832713717E+000                 -9.8999999999999986E+001                  4.1816079111425630E-001                  2.3880171054582400E+000                  0.0000000000000000E+000                  0.0000000000000000E+000                  3.7494896993133596E-002                  4.1816079111425630E-001                  6.5394867973053550E-002                  3.7494896993133596E-002                  8.2704872467352493E+010                  1.1999999985730501E+000                  2.3880171054582400E+000                  6.3979145056665242E+007                                      665                  1.0611609454320471E+003                  7.1912443806407816E+002                  4.0511769541851983E+001                  0.0000000000000000E+000                  3.0473865546064666E-001                  0.0000000000000000E+000                  3.3729708543393950E+004                  1.2000000000000000E+000                  1.7004706170570021E+048                  0.0000000000000000E+000                  0.0000000000000000E+000                  0.0000000000000000E+000                  0.0000000000000000E+000                  0.0000000000000000E+000                  0.0000000000000000E+000                  0.0000000000000000E+000                  0.0000000000000000E+000                  0.0000000000000000E+000                  0.0000000000000000E+000                  0.0000000000000000E+000                  5.7717998932976667E+006                 -9.8999999999999986E+001                 -1.1165714924110068E-001                  6.5867034656268437E+000                  1.4604179297120789E+001                 -1.1165714924110068E-001                  6.5867034656268437E+000                 -1.5900756936822224E-008                  0.0000000000000000E+000                  0.0000000000000000E+000                  0.0000000000000000E+000                 -9.5934477293298304E-001                  4.5444275176836531E+000                  4.5444275176836531E+000                 -1.7609125905568127E-001                  0.0000000000000000E+000                  2.7259461034769272E-001                  1.9333248070932021E+000                  2.0327376428906844E-003                  9.9860567396798594E-001                  3.5906147006880929E+002                  1.2344339782554044E-001                  2.3880171054582400E+000                  0.0000000000000000E+000                  0.0000000000000000E+000                  0.0000000000000000E+000                                        2                  1.0981337189687523E-001                  4.6772681586427561E+003                  2.6477539851661093E-005                  0.0000000000000000E+000                  0.0000000000000000E+000                  0.0000000000000000E+000                  0.0000000000000000E+000                  0.0000000000000000E+000                  0.0000000000000000E+000                  0.0000000000000000E+000                  6.6666666666666663E-001                  0.0000000000000000E+000                  0.0000000000000000E+000                  0.0000000000000000E+000                  0.0000000000000000E+000                  0.0000000000000000E+000                  0.0000000000000000E+000                  0.0000000000000000E+000                  4.8534274396130539E-001                  1.0000000000000000E+000                  1.0000000000000000E+000                  1.0000000000000000E+000                  0.0000000000000000E+000                  8.5421999999999965E-001                  3.2648525170049203E-001                  0.0000000000000000E+000                 -2.2839596581820487E-009                  0.0000000000000000E+000                  6.3212867844431142E-002                  0.0000000000000000E+000                                        0 
                                      36                  1.2000000000000000E+000                  3.5390093749254552E-002                  3.7816410264613159E-001                  3.6699615364738940E+000                  3.9086802945884686E-001                 -4.1423661454929643E+000                 -9.8999999999999986E+001                 -4.5742533733675437E+000                 -9.8999999999999986E+001                 -4.5742533733675446E+000                  3.7609206680584948E+000                  7.1185000000000009E-001                  1.2004618865709661E-017                  2.8956916256584099E-005                  2.7207104308374414E-001                  9.9719528171712435E-009                  2.7511778222196082E-027                  8.6554203807468454E-049                  2.7329493446163035E-003                  3.3174552414566311E-005                  1.7182246648686184E-029                  8.0761945395588458E-004                  3.1805956433288759E-006                  1.6589466985297724E-060                  1.3342685288020454E-034                  7.5079570155867446E-003                  2.9753694540330765E-006                  1.6941050191672764E-005                  2.1175982624238401E-037                  1.0040531048010256E-099                  3.9939946938314855E-007                  1.0040531048010256E-099                  1.0040531048010256E-099                  1.6732321001597045E-003                  1.4022423387054006E-039                  3.2715611465547836E-003                  7.1184999999999998E-001                  1.9849052637645518E-027                  2.8956916256552911E-005                  2.7207104308374364E-001                  9.9719534931473115E-009                  1.4730158412479857E-043                  1.0035934792449117E-099                  2.7329493446163022E-003                  3.3174552414566325E-005                  1.0036235538687553E-099                  8.0761945395588415E-004                  3.1805956433288742E-006                  1.0036209143468168E-099                  1.0036223183734117E-099                  7.5079570155867428E-003                  2.9753694540330748E-006                  1.6941050191672761E-005                  1.0036205943758137E-099                  1.0036536483762934E-099                  3.9939946938314855E-007                  1.0035937038277513E-099                  1.0036119953974019E-099                  1.6732321001597045E-003                  7.3376062988282285E-057                  3.2715611465547849E-003                 -4.5742533733683519E+000                 -1.6304689178393847E+001                 -9.8999999999999986E+001                  0.0000000000000000E+000                 -4.5253873371825897E+000                 -2.8144313247671495E+000                 -9.8999999999999986E+001                  4.1816079037227499E-001                  2.3880171012071920E+000                  0.0000000000000000E+000                  0.0000000000000000E+000                  3.7494896993133596E-002                  4.1816079037227499E-001                  6.5394867973053550E-002                  3.7494896993133596E-002                  8.2704872320014297E+010                  1.1999999985730501E+000                  2.3880171012071920E+000                  6.3979144904221117E+007                                      665                  1.0611609491934985E+003                  7.1912444064044325E+002                  4.0511769651169985E+001                  0.0000000000000000E+000                  3.4211077802528012E-001                  0.0000000000000000E+000                  3.3729708453357453E+004                  1.2000000000000000E+000                  1.7004706200340535E+048                  0.0000000000000000E+000                  0.0000000000000000E+000                  0.0000000000000000E+000                  0.0000000000000000E+000                  0.0000000000000000E+000                  0.0000000000000000E+000                  0.0000000000000000E+000                  0.0000000000000000E+000                  0.0000000000000000E+000                  0.0000000000000000E+000                  0.0000000000000000E+000                  5.7717999251969159E+006                 -9.8999999999999986E+001                 -1.1165714687985671E-001                  6.5867034663353925E+000                  1.4604179300190797E+001                 -1.1165714687985671E-001                  6.5867034663353925E+000                 -1.5900283950319190E-008                  0.0000000000000000E+000                  0.0000000000000000E+000                  0.0000000000000000E+000                 -9.5934477227326598E-001                  4.5444275185708634E+000                  4.5444275185708634E+000                 -1.7609125905568127E-001                  0.0000000000000000E+000                  2.7259461019364556E-001                  1.9333248050819130E+000                  2.0327376419910469E-003                  9.9860567396874300E-001                  3.5906146912126854E+002                  4.1816079037227499E-001                  2.3880171012071920E+000                  1.0118460485292267E-001                  2.5561439739030950E-001                  0.0000000000000000E+000                                        2                  1.0981337206368774E-001                  4.6772681584245083E+003                  2.6653032363096561E-005                  0.0000000000000000E+000                  0.0000000000000000E+000                  0.0000000000000000E+000                  0.0000000000000000E+000                  0.0000000000000000E+000                  0.0000000000000000E+000                  0.0000000000000000E+000                  6.6666666666666663E-001                  0.0000000000000000E+000                  0.0000000000000000E+000                  0.0000000000000000E+000                  0.0000000000000000E+000                  0.0000000000000000E+000                  0.0000000000000000E+000                  0.0000000000000000E+000                  4.8534274396130539E-001                  1.0000000000000000E+000                  1.0000000000000000E+000                  1.0000000000000000E+000                  0.0000000000000000E+000                  8.5421999999999965E-001                  3.2648525170049203E-001                  0.0000000000000000E+000                 -2.2838917192952829E-009                  0.0000000000000000E+000                  6.3212867855861332E-002                  0.0000000000000000E+000                                        0 
                                      37                  1.2000000000000000E+000                  4.2478112499105471E-002                  3.7816410171848869E-001                  3.6699615364466274E+000                  3.9086802749449279E-001                 -4.1423661441857949E+000                 -9.8999999999999986E+001                 -4.5714512315744393E+000                 -9.8999999999999986E+001                 -4.5714512315744393E+000                  3.7609206699137805E+000                  7.1185000000000009E-001                  1.2492630165660547E-017                  2.8956916256593216E-005                  2.7207104308374436E-001                  9.9719526817850095E-009                  3.2447352156772868E-027                  1.0208192681831872E-048                  2.7329493446163035E-003                  3.3174552414566311E-005                  1.7182247719015142E-029                  8.0761945395588458E-004                  3.1805956433288759E-006                  1.6589469155991757E-060                  1.3342686203579198E-034                  7.5079570155867446E-003                  2.9753694540330765E-006                  1.6941050191672764E-005                  2.1175984200480048E-037                  1.0040531048010256E-099                  3.9939946938314855E-007                  1.0040531048010256E-099                  1.0040531048010256E-099                  1.6732321001597045E-003                  1.6830871080746738E-039                  3.2715611465547836E-003                  7.1184999999999998E-001                  1.2593846583067139E-026                  2.8956916256552911E-005                  2.7207104308374364E-001                  9.9719534931473115E-009                  4.5452770456705400E-042                  1.0035934795921661E-099                  2.7329493446163022E-003                  3.3174552414566325E-005                  1.0036235626084037E-099                  8.0761945395588415E-004                  3.1805956433288742E-006                  1.0036210195690917E-099                  1.0036223798707900E-099                  7.5079570155867428E-003                  2.9753694540330748E-006                  1.6941050191672761E-005                  1.0036207084022703E-099                  1.0036536190326247E-099                  3.9939946938314855E-007                  1.0035937339084471E-099                  1.0036122650430175E-099                  1.6732321001597045E-003                  3.3114448440257604E-055                  3.2715611465547849E-003                 -4.5714512315752422E+000                 -1.6304689149692564E+001                 -9.8999999999999986E+001                  0.0000000000000000E+000                 -4.5253873335825219E+000                 -2.8136350548814670E+000                 -9.8999999999999986E+001                  4.1816078948186103E-001                  2.3880170961047629E+000                  0.0000000000000000E+000                  0.0000000000000000E+000                  3.7494896993133596E-002                  4.1816078948186103E-001                  6.5394867973053550E-002                  3.7494896993133596E-002                  8.2704872143186050E+010                  1.1999999985730501E+000                  2.3880170961047629E+000                  6.3979144720690198E+007                                      665                  1.0611609537102011E+003                  7.1912444373508401E+002                  4.0511769782402290E+001                  0.0000000000000000E+000                  4.2932352453607509E-001                  0.0000000000000000E+000                  3.3729708345288644E+004                  1.2000000000000000E+000                  1.7004706236066695E+048                  0.0000000000000000E+000                  0.0000000000000000E+000                  0.0000000000000000E+000                  0.0000000000000000E+000                  0.0000000000000000E+000                  0.0000000000000000E+000                  0.0000000000000000E+000                  0.0000000000000000E+000                  0.0000000000000000E+000                  0.0000000000000000E+000                  0.0000000000000000E+000                  5.7717999636317315E+006                 -9.8999999999999986E+001                 -1.1165714404626688E-001                  6.5867034671857150E+000                  1.4604179303874979E+001                 -1.1165714404626688E-001                  6.5867034671857150E+000                 -1.5897665367320583E-008                  0.0000000000000000E+000                  0.0000000000000000E+000                  0.0000000000000000E+000                 -9.5934477148415953E-001                  4.5444275196385151E+000                  4.5444275196385151E+000                 -1.7609125905568127E-001                  0.0000000000000000E+000                  2.7259460999207147E-001                  1.9333248026372993E+000                  2.0327376409862812E-003                  9.9860567396965128E-001                  3.5906146799921032E+002                  2.1689985762808212E-001                  2.3880170961047629E+000                  0.0000000000000000E+000                  0.0000000000000000E+000                  0.0000000000000000E+000                                        2                  1.0981337226321697E-001                  4.6772681581328552E+003                  2.6825558241433722E-005                  0.0000000000000000E+000                  0.0000000000000000E+000                  0.0000000000000000E+000                  0.0000000000000000E+000                  0.0000000000000000E+000                  0.0000000000000000E+000                  0.0000000000000000E+000                  6.6666666666666663E-001                  0.0000000000000000E+000                  0.0000000000000000E+000                  0.0000000000000000E+000                  0.0000000000000000E+000                  0.0000000000000000E+000                  0.0000000000000000E+000                  0.0000000000000000E+000                  4.8534274396130539E-001                  1.0000000000000000E+000                  1.0000000000000000E+000                  1.0000000000000000E+000                  0.0000000000000000E+000                  8.5421999999999965E-001                  3.2648525170049203E-001                  0.0000000000000000E+000                 -2.2835155903509537E-009                  0.0000000000000000E+000                  6.3212867869573794E-002                  0.0000000000000000E+000                                        0 
                                      38                  1.2000000000000000E+000                  5.0983734998926555E-002                  3.7816410060517031E-001                  3.6699615364114582E+000                  3.9086802512717800E-001                 -4.1423661426364742E+000                 -2.0169009709486737E+001                 -4.5687560036947072E+000                 -9.8999999999999986E+001                 -4.5687560036947072E+000                  3.7609206721404171E+000                  7.1185000000000009E-001                  1.2862359145700613E-017                  2.8956916256604482E-005                  2.7207104308374452E-001                  9.9719525193215292E-009                  3.8140007936963820E-027                  1.1999149392741661E-048                  2.7329493446163035E-003                  3.3174552414566311E-005                  1.7182249003490955E-029                  8.0761945395588458E-004                  3.1805956433288759E-006                  1.6589471760989583E-060                  1.3342687302319361E-034                  7.5079570155867446E-003                  2.9753694540330765E-006                  1.6941050191672764E-005                  2.1175986092090483E-037                  1.0040531048010256E-099                  3.9939946938314855E-007                  1.0040531048010256E-099                  1.0040531048010256E-099                  1.6732321001597045E-003                  2.0201008652874854E-039                  3.2715611465547836E-003                  7.1184999999999998E-001                  7.5469764854287926E-026                  2.8956916256552911E-005                  2.7207104308374364E-001                  9.9719534931473115E-009                  1.0919752807931232E-040                  1.0035934800090346E-099                  2.7329493446163022E-003                  3.3174552414566325E-005                  1.0036235704810006E-099                  8.0761945395588415E-004                  3.1805956433288742E-006                  1.0036211187561216E-099                  1.0036224373158174E-099                  7.5079570155867428E-003                  2.9753694540330748E-006                  1.6941050191672761E-005                  1.0036208160355754E-099                  1.0036535872825933E-099                  3.9939946938314855E-007                  1.0035937662643744E-099                  1.0036125242495989E-099                  1.6732321001597045E-003                  1.1088763580935220E-053                  3.2715611465547849E-003                 -4.5687560036955048E+000                 -1.6304689115249293E+001                 -9.8999999999999986E+001                  0.0000000000000000E+000                 -4.5253873292624398E+000                 -2.8130327472865684E+000                 -9.8999999999999986E+001                  4.1816078841332288E-001                  2.3880170899810373E+000                  0.0000000000000000E+000                  0.0000000000000000E+000                  3.7494896993133596E-002                  4.1816078841332288E-001                  6.5394867973053550E-002                  3.7494896993133596E-002                  8.2704871930971802E+010                  1.1999999985730501E+000                  2.3880170899810373E+000                  6.3979144499936134E+007                                      665                  1.0611609591326428E+003                  7.1912444745116761E+002                  4.0511769939929358E+001                  0.0000000000000000E+000                  4.5874308935761782E-001                  0.0000000000000000E+000                  3.3729708215588966E+004                  1.2000000000000000E+000                  1.7004706278940340E+048                  0.0000000000000000E+000                  0.0000000000000000E+000                  0.0000000000000000E+000                  0.0000000000000000E+000                  0.0000000000000000E+000                  0.0000000000000000E+000                  0.0000000000000000E+000                  0.0000000000000000E+000                  0.0000000000000000E+000                  0.0000000000000000E+000                  0.0000000000000000E+000                  5.7718000098895561E+006                 -9.8999999999999986E+001                 -1.1165714064585838E-001                  6.5867034682061707E+000                  1.4604179308296160E+001                 -1.1165714064585838E-001                  6.5867034682061707E+000                 -1.5895418225768313E-008                  0.0000000000000000E+000                  0.0000000000000000E+000                  0.0000000000000000E+000                 -9.5934477053952072E-001                  4.5444275209223202E+000                  4.5444275209223202E+000                 -1.7609125905568127E-001                  0.0000000000000000E+000                  2.7259460975234434E-001                  1.9333247996765981E+000                  2.0327376398347054E-003                  9.9860567397074074E-001                  3.5906146665354299E+002                  1.9465756771306339E-001                  2.3880170899810373E+000                  0.0000000000000000E+000                  0.0000000000000000E+000                  0.0000000000000000E+000                                        2                  1.0981337250207326E-001                  4.6772681577566045E+003                  2.6992555083398102E-005                  0.0000000000000000E+000                  0.0000000000000000E+000                  0.0000000000000000E+000                  0.0000000000000000E+000                  0.0000000000000000E+000                  0.0000000000000000E+000                  0.0000000000000000E+000                  6.6666666666666663E-001                  0.0000000000000000E+000                  0.0000000000000000E+000                  0.0000000000000000E+000                  0.0000000000000000E+000                  0.0000000000000000E+000                  0.0000000000000000E+000                  0.0000000000000000E+000                  4.8534274396130539E-001                  1.0000000000000000E+000                  1.0000000000000000E+000                  1.0000000000000000E+000                  0.0000000000000000E+000                  8.5421999999999965E-001                  3.2648525170049203E-001                  0.0000000000000000E+000                 -2.2831928147176345E-009                  0.0000000000000000E+000                  6.3212867886023386E-002                  0.0000000000000000E+000                                        0 
                                      39                  1.2000000000000000E+000                  6.1190481998711868E-002                  3.7816409926909539E-001                  3.6699615363676914E+000                  3.9086802227996131E-001                 -4.1423661407898482E+000                 -9.8999999999999986E+001                 -4.5662248641526881E+000                 -9.8999999999999986E+001                 -4.5662248641526881E+000                  3.7609206748125668E+000                  7.1185000000000009E-001                  1.3123240033587630E-017                  2.8956916256618275E-005                  2.7207104308374475E-001                  9.9719523243653391E-009                  4.4655266963108511E-027                  1.4048904203544067E-048                  2.7329493446163035E-003                  3.3174552414566311E-005                  1.7182250544931749E-029                  8.0761945395588458E-004                  3.1805956433288759E-006                  1.6589474887129139E-060                  1.3342688620867511E-034                  7.5079570155867446E-003                  2.9753694540330765E-006                  1.6941050191672764E-005                  2.1175988362126607E-037                  1.0040531048010256E-099                  3.9939946938314855E-007                  1.0040531048010256E-099                  1.0040531048010256E-099                  1.6732321001597045E-003                  2.4245174228614485E-039                  3.2715611465547836E-003                  7.1184999999999998E-001                  4.2583235218830647E-025                  2.8956916256552911E-005                  2.7207104308374364E-001                  9.9719534931473115E-009                  2.0519104935190089E-039                  1.0035934805051236E-099                  2.7329493446163022E-003                  3.3174552414566325E-005                  1.0036235775939074E-099                  8.0761945395588415E-004                  3.1805956433288742E-006                  1.0036212123746241E-099                  1.0036224910591676E-099                  7.5079570155867428E-003                  2.9753694540330748E-006                  1.6941050191672761E-005                  1.0036209177612521E-099                  1.0036535531451691E-099                  3.9939946938314855E-007                  1.0035938009037956E-099                  1.0036127735895968E-099                  1.6732321001597045E-003                  2.7958789557088162E-052                  3.2715611465547849E-003                 -4.5662248641534813E+000                 -1.6304689073916030E+001                 -9.8999999999999986E+001                  0.0000000000000000E+000                 -4.5253873240783200E+000                 -2.8126082540772983E+000                 -9.8999999999999986E+001                  4.1816078713104321E-001                  2.3880170826320697E+000                  0.0000000000000000E+000                  0.0000000000000000E+000                  3.7494896993133596E-002                  4.1816078713104321E-001                  6.5394867973053550E-002                  3.7494896993133596E-002                  8.2704871676294479E+010                  1.1999999985730501E+000                  2.3880170826320697E+000                  6.3979144234692775E+007                                      665                  1.0611609656411226E+003                  7.1912445191206928E+002                  4.0511770128986846E+001                  0.0000000000000000E+000                  5.4593998052642034E-001                  0.0000000000000000E+000                  3.3729708059938537E+004                  1.2000000000000000E+000                  1.7004706330390797E+048                  0.0000000000000000E+000                  0.0000000000000000E+000                  0.0000000000000000E+000                  0.0000000000000000E+000                  0.0000000000000000E+000                  0.0000000000000000E+000                  0.0000000000000000E+000                  0.0000000000000000E+000                  0.0000000000000000E+000                  0.0000000000000000E+000                  0.0000000000000000E+000                  5.7718000654857550E+006                 -9.8999999999999986E+001                 -1.1165713656527269E-001                  6.5867034694307742E+000                  1.4604179313601730E+001                 -1.1165713656527269E-001                  6.5867034694307742E+000                 -1.5892102129958561E-008                  0.0000000000000000E+000                  0.0000000000000000E+000                  0.0000000000000000E+000                 -9.5934476940747415E-001                  4.5444275224645256E+000                  4.5444275224645256E+000                 -1.7609125905568127E-001                  0.0000000000000000E+000                  2.7259460946264780E-001                  1.9333247961062809E+000                  2.0327376385181964E-003                  9.9860567397204791E-001                  3.5906146504540828E+002                  2.1689985638979517E-001                  2.3880170826320697E+000                  0.0000000000000000E+000                  0.0000000000000000E+000                  0.0000000000000000E+000                                        2                  1.0981337278831649E-001                  4.6772681572880883E+003                  2.7150331452687206E-005                  0.0000000000000000E+000                  0.0000000000000000E+000                  0.0000000000000000E+000                  0.0000000000000000E+000                  0.0000000000000000E+000                  0.0000000000000000E+000                  0.0000000000000000E+000                  6.6666666666666663E-001                  0.0000000000000000E+000                  0.0000000000000000E+000                  0.0000000000000000E+000                  0.0000000000000000E+000                  0.0000000000000000E+000                  0.0000000000000000E+000                  0.0000000000000000E+000                  4.8534274396130539E-001                  1.0000000000000000E+000                  1.0000000000000000E+000                  1.0000000000000000E+000                  0.0000000000000000E+000                  8.5421999999999965E-001                  3.2648525170049203E-001                  0.0000000000000000E+000                 -2.2827164962333291E-009                  0.0000000000000000E+000                  6.3212867905759140E-002                  0.0000000000000000E+000                                        0 
                                      40                  1.2000000000000000E+000                  7.3438578398454232E-002                  3.7816409766580761E-001                  3.6699615363142293E+000                  3.9086801885953942E-001                 -4.1423661385812300E+000                 -9.8999999999999986E+001                 -4.5638940397523005E+000                 -9.8999999999999986E+001                 -4.5638940397523005E+000                  3.7609206780191426E+000                  7.1184999999999987E-001                  1.3293304369967233E-017                  2.8956916256635029E-005                  2.7207104308374497E-001                  9.9719520904178996E-009                  5.2043658068519371E-027                  1.6373354063359066E-048                  2.7329493446163031E-003                  3.3174552414566305E-005                  1.7182252394628600E-029                  8.0761945395588447E-004                  3.1805956433288737E-006                  1.6589478638431524E-060                  1.3342690203097528E-034                  7.5079570155867446E-003                  2.9753694540330761E-006                  1.6941050191672761E-005                  2.1175991086122019E-037                  1.0040531048010254E-099                  3.9939946938314849E-007                  1.0040531048010254E-099                  1.0040531048010254E-099                  1.6732321001597039E-003                  2.9098173623917255E-039                  3.2715611465547823E-003                  7.1184999999999998E-001                  2.2523802977347751E-024                  2.8956916256552911E-005                  2.7207104308374364E-001                  9.9719534931473115E-009                  3.0341329642834174E-038                  1.0035934810907618E-099                  2.7329493446163022E-003                  3.3174552414566325E-005                  1.0036235840388063E-099                  8.0761945395588415E-004                  3.1805956433288742E-006                  1.0036213008459737E-099                  1.0036225414141189E-099                  7.5079570155867428E-003                  2.9753694540330748E-006                  1.6941050191672761E-005                  1.0036210140183569E-099                  1.0036535166418844E-099                  3.9939946938314855E-007                  1.0035938378260065E-099                  1.0036130135958818E-099                  1.6732321001597045E-003                  5.3877861107731694E-051                  3.2715611465547849E-003                 -4.5638940397530892E+000                 -1.6304689024317643E+001                 -9.8999999999999986E+001                  0.0000000000000000E+000                 -4.5253873178574224E+000                 -2.8123317474432112E+000                 -9.8999999999999986E+001                  4.1816078559231840E-001                  2.3880170738133186E+000                  0.0000000000000000E+000                  0.0000000000000000E+000                  3.7494896993133596E-002                  4.1816078559231840E-001                  6.5394867973053550E-002                  3.7494896993133596E-002                  8.2704871370664688E+010                  1.1999999985730501E+000                  2.3880170738133186E+000                  6.3979143916219577E+007                                      665                  1.0611609734519288E+003                  7.1912445726592489E+002                  4.0511770355860321E+001                  0.0000000000000000E+000                  6.7691902064013754E-001                  0.0000000000000000E+000                  3.3729707873158259E+004                  1.2000000000000000E+000                  1.7004706392128274E+048                  0.0000000000000000E+000                  0.0000000000000000E+000                  0.0000000000000000E+000                  0.0000000000000000E+000                  0.0000000000000000E+000                  0.0000000000000000E+000                  0.0000000000000000E+000                  0.0000000000000000E+000                  0.0000000000000000E+000                  0.0000000000000000E+000                  0.0000000000000000E+000                  5.7718001322511630E+006                 -9.8999999999999986E+001                 -1.1165713166862613E-001                  6.5867034709002734E+000                  1.4604179319968329E+001                 -1.1165713166862613E-001                  6.5867034709002734E+000                 -1.5889151429722104E-008                  0.0000000000000000E+000                  0.0000000000000000E+000                  0.0000000000000000E+000                 -9.5934476804990454E-001                  4.5444275243161281E+000                  4.5444275243161281E+000                 -1.7609125905568127E-001                  0.0000000000000000E+000                  2.7259460910685368E-001                  1.9333247918117242E+000                  2.0327376370059130E-003                  9.9860567397361666E-001                  3.5906146311859311E+002                  4.1816078559231840E-001                  2.3880170738133186E+000                  0.0000000000000000E+000                  0.0000000000000000E+000                  0.0000000000000000E+000                                        2                  1.0981337313158425E-001                  4.6772681567159407E+003                  2.7296436868250754E-005                  0.0000000000000000E+000                  0.0000000000000000E+000                  0.0000000000000000E+000                  0.0000000000000000E+000                  0.0000000000000000E+000                  0.0000000000000000E+000                  0.0000000000000000E+000                  6.6666666666666663E-001                  0.0000000000000000E+000                  0.0000000000000000E+000                  0.0000000000000000E+000                  0.0000000000000000E+000                  0.0000000000000000E+000                  0.0000000000000000E+000                  0.0000000000000000E+000                  4.8534274396130539E-001                  1.0000000000000000E+000                  1.0000000000000000E+000                  1.0000000000000000E+000                  0.0000000000000000E+000                  8.5421999999999965E-001                  3.2648525170049203E-001                  0.0000000000000000E+000                 -2.2822926626545713E-009                  0.0000000000000000E+000                  6.3212867929442931E-002                  0.0000000000000000E+000                                        0 
                                      41                  1.2000000000000000E+000                  8.8136294078145078E-002                  3.7816409574182158E-001                  3.6699615362495126E+000                  3.9086801475270067E-001                 -4.1423661359354389E+000                 -9.8999999999999986E+001                 -4.5617832796868196E+000                 -9.8999999999999986E+001                 -4.5617832796868196E+000                  3.7609206818671148E+000                  7.1184999999999987E-001                  1.3394886925204478E-017                  2.8956916256655307E-005                  2.7207104308374530E-001                  9.9719518096809590E-009                  6.0331049965808321E-027                  1.8980637700157095E-048                  2.7329493446163031E-003                  3.3174552414566305E-005                  1.7182254614387332E-029                  8.0761945395588447E-004                  3.1805956433288737E-006                  1.6589483140244412E-060                  1.3342692101879180E-034                  7.5079570155867446E-003                  2.9753694540330761E-006                  1.6941050191672761E-005                  2.1175994355099200E-037                  1.0040531048010254E-099                  3.9939946938314849E-007                  1.0040531048010254E-099                  1.0040531048010254E-099                  1.6732321001597039E-003                  3.4921773912695553E-039                  3.2715611465547823E-003                  7.1184999999999998E-001                  1.1104427322761938E-023                  2.8956916256552911E-005                  2.7207104308374364E-001                  9.9719534931473115E-009                  3.5558288171191029E-037                  1.0035934817777939E-099                  2.7329493446163022E-003                  3.3174552414566325E-005                  1.0036235898943045E-099                  8.0761945395588415E-004                  3.1805956433288742E-006                  1.0036213845514701E-099                  1.0036225886612601E-099                  7.5079570155867428E-003                  2.9753694540330748E-006                  1.6941050191672761E-005                  1.0036211052048054E-099                  1.0036534777978495E-099                  3.9939946938314855E-007                  1.0035938770219640E-099                  1.0036132447648809E-099                  1.6732321001597045E-003                  8.0519238978259224E-050                  3.2715611465547849E-003                 -4.5617832796876048E+000                 -1.6304688964797098E+001                 -9.8999999999999986E+001                  0.0000000000000000E+000                 -4.5253873103923485E+000                 -2.8121666568776362E+000                 -9.8999999999999986E+001                  4.1816078374579391E-001                  2.3880170632305950E+000                  0.0000000000000000E+000                  0.0000000000000000E+000                  3.7494896993133596E-002                  4.1816078374579391E-001                  6.5394867973053550E-002                  3.7494896993133596E-002                  8.2704871003888962E+010                  1.1999999985730501E+000                  2.3880170632305950E+000                  6.3979143533926904E+007                                      665                  1.0611609828254900E+003                  7.1912446369115150E+002                  4.0511770628120509E+001                  0.0000000000000000E+000                  7.9270797445445584E-001                  0.0000000000000000E+000                  3.3729707649017189E+004                  1.2000000000000000E+000                  1.7004706466216542E+048                  0.0000000000000000E+000                  0.0000000000000000E+000                  0.0000000000000000E+000                  0.0000000000000000E+000                  0.0000000000000000E+000                  0.0000000000000000E+000                  0.0000000000000000E+000                  0.0000000000000000E+000                  0.0000000000000000E+000                  0.0000000000000000E+000                  0.0000000000000000E+000                  5.7718002124011926E+006                 -9.8999999999999986E+001                 -1.1165712579249838E-001                  6.5867034726637739E+000                  1.4604179327608509E+001                 -1.1165712579249838E-001                  6.5867034726637739E+000                 -1.5886660706283824E-008                  0.0000000000000000E+000                  0.0000000000000000E+000                  0.0000000000000000E+000                 -9.5934476642138411E-001                  4.5444275265386462E+000                  4.5444275265386462E+000                 -1.7609125905568127E-001                  0.0000000000000000E+000                  2.7259460868636359E-001                  1.9333247866520953E+000                  2.0327376352183525E-003                  9.9860567397549860E-001                  3.5906146080866233E+002                  2.5561439328664809E-001                  2.3880170632305950E+000                  5.2928348732058504E-002                  1.2344339560790171E-001                  0.0000000000000000E+000                                        2                  1.0981337354336321E-001                  4.6772681560231449E+003                  2.7429426053509114E-005                  0.0000000000000000E+000                  0.0000000000000000E+000                  0.0000000000000000E+000                  0.0000000000000000E+000                  0.0000000000000000E+000                  0.0000000000000000E+000                  0.0000000000000000E+000                  6.6666666666666663E-001                  0.0000000000000000E+000                  0.0000000000000000E+000                  0.0000000000000000E+000                  0.0000000000000000E+000                  0.0000000000000000E+000                  0.0000000000000000E+000                  0.0000000000000000E+000                  4.8534274396130539E-001                  1.0000000000000000E+000                  1.0000000000000000E+000                  1.0000000000000000E+000                  0.0000000000000000E+000                  8.5421999999999965E-001                  3.2648525170049203E-001                  0.0000000000000000E+000                 -2.2819348994903514E-009                  0.0000000000000000E+000                  6.3212867957856092E-002                  0.0000000000000000E+000                                        0 
                                      42                  1.2000000000000000E+000                  1.0577355289377408E-001                  3.7816409343301183E-001                  3.6699615361713924E+000                  3.9086800982259995E-001                 -4.1423661327643853E+000                 -9.8999999999999986E+001                 -4.5598967929010445E+000                 -9.8999999999999986E+001                 -4.5598967929010445E+000                  3.7609206864847344E+000                  7.1184999999999965E-001                  1.3450025531437354E-017                  2.8956916256679732E-005                  2.7207104308374563E-001                  9.9719514727966081E-009                  6.9507049720378380E-027                  2.1867485696920739E-048                  2.7329493446163031E-003                  3.3174552414566305E-005                  1.7182257278187276E-029                  8.0761945395588447E-004                  3.1805956433288737E-006                  1.6589488542602539E-060                  1.3342694380494013E-034                  7.5079570155867446E-003                  2.9753694540330761E-006                  1.6941050191672761E-005                  2.1175998278004705E-037                  1.0040531048010254E-099                  3.9939946938314849E-007                  1.0040531048010254E-099                  1.0040531048010254E-099                  1.6732321001597039E-003                  4.1910095720036807E-039                  3.2715611465547823E-003                  7.1184999999999998E-001                  5.0682615495310045E-023                  2.8956916256552911E-005                  2.7207104308374364E-001                  9.9719534931472917E-009                  3.3286954675647322E-036                  1.0035934825866148E-099                  2.7329493446163022E-003                  3.3174552414566325E-005                  1.0036235952280544E-099                  8.0761945395588415E-004                  3.1805956433288742E-006                  1.0036214638369006E-099                  1.0036226330525135E-099                  7.5079570155867428E-003                  2.9753694540330748E-006                  1.6941050191672761E-005                  1.0036211916819970E-099                  1.0036534366422966E-099                  3.9939946938314855E-007                  1.0035939184749422E-099                  1.0036134675594622E-099                  1.6732321001597045E-003                  9.4644676623492729E-049                  3.2715611465547849E-003                 -4.5598967929018261E+000                 -1.6304688893370464E+001                 -9.8999999999999986E+001                  0.0000000000000000E+000                 -4.5253873014342432E+000                 -2.8120770569335400E+000                 -9.8999999999999986E+001                  4.1816078152991965E-001                  2.3880170505312042E+000                  0.0000000000000000E+000                  0.0000000000000000E+000                  3.7494896993133596E-002                  4.1816078152991965E-001                  6.5394867973053550E-002                  3.7494896993133596E-002                  8.2704870563739365E+010                  1.1999999985730501E+000                  2.3880170505312042E+000                  6.3979143075070113E+007                                      665                  1.0611609940742273E+003                  7.1912447140189272E+002                  4.0511770954846497E+001                  0.0000000000000000E+000                  7.8951513094495163E-001                  0.0000000000000000E+000                  3.3729707380044812E+004                  1.2000000000000000E+000                  1.7004706555125247E+048                  0.0000000000000000E+000                  0.0000000000000000E+000                  0.0000000000000000E+000                  0.0000000000000000E+000                  0.0000000000000000E+000                  0.0000000000000000E+000                  0.0000000000000000E+000                  0.0000000000000000E+000                  0.0000000000000000E+000                  0.0000000000000000E+000                  0.0000000000000000E+000                  5.7718003086067569E+006                 -9.8999999999999986E+001                 -1.1165711874102570E-001                  6.5867034747800508E+000                  1.4604179336776921E+001                 -1.1165711874102570E-001                  6.5867034747800508E+000                 -1.5884338388142859E-008                  0.0000000000000000E+000                  0.0000000000000000E+000                  0.0000000000000000E+000                 -9.5934476446763961E-001                  4.5444275292061347E+000                  4.5444275292061347E+000                 -1.7609125905568127E-001                  0.0000000000000000E+000                  2.7259460817247472E-001                  1.9333247804554605E+000                  2.0327376331316198E-003                  9.9860567397775668E-001                  3.5906145803890428E+002                  4.1816078152991965E-001                  2.3880170505312042E+000                  1.0118460267026338E-001                  3.1922836314483038E-001                  0.0000000000000000E+000                                        2                  1.0981337403737655E-001                  4.6772681551866535E+003                  2.7548833046388718E-005                  0.0000000000000000E+000                  0.0000000000000000E+000                  0.0000000000000000E+000                  0.0000000000000000E+000                  0.0000000000000000E+000                  0.0000000000000000E+000                  0.0000000000000000E+000                  6.6666666666666663E-001                  0.0000000000000000E+000                  0.0000000000000000E+000                  0.0000000000000000E+000                  0.0000000000000000E+000                  0.0000000000000000E+000                  0.0000000000000000E+000                  0.0000000000000000E+000                  4.8534274396130539E-001                  1.0000000000000000E+000                  1.0000000000000000E+000                  1.0000000000000000E+000                  0.0000000000000000E+000                  8.5421999999999965E-001                  3.2648525170049203E-001                  0.0000000000000000E+000                 -2.2816013258840485E-009                  0.0000000000000000E+000                  6.3212867991946572E-002                  0.0000000000000000E+000                                        0 
                                      43                  1.2000000000000000E+000                  1.2693826347252890E-001                  3.7816409066245577E-001                  3.6699615360771745E+000                  3.9086800390461418E-001                 -4.1423661289626512E+000                 -9.8999999999999986E+001                 -4.5582263229705875E+000                 -9.8999999999999986E+001                 -4.5582263229705875E+000                  3.7609206920258460E+000                  7.1184999999999965E-001                  1.3476999911352223E-017                  2.8956916256709104E-005                  2.7207104308374613E-001                  9.9719510685353540E-009                  7.9512231071737617E-027                  2.5015202427740500E-048                  2.7329493446163031E-003                  3.3174552414566305E-005                  1.7182260474764887E-029                  8.0761945395588447E-004                  3.1805956433288737E-006                  1.6589495025469319E-060                  1.3342697114846954E-034                  7.5079570155867446E-003                  2.9753694540330761E-006                  1.6941050191672761E-005                  2.1176002985517493E-037                  1.0040531048010254E-099                  3.9939946938314849E-007                  1.0040531048010254E-099                  1.0040531048010254E-099                  1.6732321001597039E-003                  5.0296083992420625E-039                  3.2715611465547823E-003                  7.1184999999999998E-001                  2.1261065853615924E-022                  2.8956916256552911E-005                  2.7207104308374364E-001                  9.9719534931472172E-009                  2.5097337408287545E-035                  1.0035934835930038E-099                  2.7329493446163022E-003                  3.3174552414566325E-005                  1.0036236000984980E-099                  8.0761945395588415E-004                  3.1805956433288742E-006                  1.0036215390164975E-099                  1.0036226748145927E-099                  7.5079570155867428E-003                  2.9753694540330748E-006                  1.6941050191672761E-005                  1.0036212737788364E-099                  1.0036533932087827E-099                  3.9939946938314855E-007                  1.0035939621611981E-099                  1.0036136824115813E-099                  1.6732321001597045E-003                  8.8705606401983658E-048                  3.2715611465547849E-003                 -4.5582263229713664E+000                 -1.6304688807658707E+001                 -9.8999999999999986E+001                  0.0000000000000000E+000                 -4.5253872906845123E+000                 -2.8120332100537593E+000                 -9.8999999999999986E+001                  4.1816077887085662E-001                  2.3880170352919934E+000                  0.0000000000000000E+000                  0.0000000000000000E+000                  3.7494896993133596E-002                  4.1816077887085662E-001                  6.5394867973053550E-002                  3.7494896993133596E-002                  8.2704870035539932E+010                  1.1999999985730501E+000                  2.3880170352919934E+000                  6.3979142524359211E+007                                      665                  1.0611610075729479E+003                  7.1912448065512217E+002                  4.0511771346913946E+001                  0.0000000000000000E+000                  1.1509203881118331E+000                  0.0000000000000000E+000                  3.3729707057279797E+004                  1.2000000000000000E+000                  1.7004706661815011E+048                  0.0000000000000000E+000                  0.0000000000000000E+000                  0.0000000000000000E+000                  0.0000000000000000E+000                  0.0000000000000000E+000                  0.0000000000000000E+000                  0.0000000000000000E+000                  0.0000000000000000E+000                  0.0000000000000000E+000                  0.0000000000000000E+000                  0.0000000000000000E+000                  5.7718004240780100E+006                 -9.8999999999999986E+001                 -1.1165711027923268E-001                  6.5867034773195980E+000                  1.4604179347779052E+001                 -1.1165711027923268E-001                  6.5867034773195980E+000                 -1.5882456262440635E-008                  0.0000000000000000E+000                  0.0000000000000000E+000                  0.0000000000000000E+000                 -9.5934476212357889E-001                  4.5444275324075978E+000                  4.5444275324075978E+000                 -1.7609125905568127E-001                  0.0000000000000000E+000                  2.7259460755333220E-001                  1.9333247730144136E+000                  2.0327376306867621E-003                  9.9860567398046618E-001                  3.5906145471281917E+002                  3.7204919906069656E-001                  2.3880170352919934E+000                  5.2928348102053997E-002                  1.9465756319694663E-001                  0.0000000000000000E+000                                        2                  1.0981337463008320E-001                  4.6772681541779939E+003                  2.7655000905770263E-005                  0.0000000000000000E+000                  0.0000000000000000E+000                  0.0000000000000000E+000                  0.0000000000000000E+000                  0.0000000000000000E+000                  0.0000000000000000E+000                  0.0000000000000000E+000                  6.6666666666666663E-001                  0.0000000000000000E+000                  0.0000000000000000E+000                  0.0000000000000000E+000                  0.0000000000000000E+000                  0.0000000000000000E+000                  0.0000000000000000E+000                  0.0000000000000000E+000                  4.8534274396130539E-001                  1.0000000000000000E+000                  1.0000000000000000E+000                  1.0000000000000000E+000                  0.0000000000000000E+000                  8.5421999999999965E-001                  3.2648525170049203E-001                  0.0000000000000000E+000                 -2.2813309809294220E-009                  0.0000000000000000E+000                  6.3212868032854322E-002                  0.0000000000000000E+000                                        0 
                                      44                  1.2000000000000000E+000                  1.5233591616703465E-001                  3.7816408733778950E-001                  3.6699615359640574E+000                  3.9086799680281331E-001                 -4.1423661244008239E+000                 -1.9771069700814699E+001                 -4.5567552805750200E+000                 -9.8999999999999986E+001                 -4.5567552805750191E+000                  3.7609206986751786E+000                  7.1184999999999943E-001                  1.3488798327219988E-017                  2.8956916256744381E-005                  2.7207104308374669E-001                  9.9719505834218024E-009                  9.0225758359816301E-027                  2.8385772451639056E-048                  2.7329493446163031E-003                  3.3174552414566305E-005                  1.7182264310759735E-029                  8.0761945395588447E-004                  3.1805956433288737E-006                  1.6589502805118095E-060                  1.3342700396158061E-034                  7.5079570155867446E-003                  2.9753694540330761E-006                  1.6941050191672761E-005                  2.1176008634684331E-037                  1.0040531048010254E-099                  3.9939946938314849E-007                  1.0040531048010254E-099                  1.0040531048010254E-099                  1.6732321001597039E-003                  6.0359272948509970E-039                  3.2715611465547823E-003                  7.1184999999999998E-001                  8.1409820354046694E-022                  2.8956916256552911E-005                  2.7207104308374364E-001                  9.9719534931467275E-009                  1.5372807494854028E-034                  1.0035934851724925E-099                  2.7329493446163022E-003                  3.3174552414566325E-005                  1.0036236045562968E-099                  8.0761945395588415E-004                  3.1805956433288742E-006                  1.0036216103763933E-099                  1.0036227141519869E-099                  7.5079570155867428E-003                  2.9753694540330748E-006                  1.6941050191672761E-005                  1.0036213517952414E-099                  1.0036533475351719E-099                  3.9939946938314855E-007                  1.0035940080506355E-099                  1.0036138897247013E-099                  1.6732321001597045E-003                  6.7201399112651948E-047                  3.2715611465547849E-003                 -4.5567552805757954E+000                 -1.6304688704802668E+001                 -9.8999999999999986E+001                  0.0000000000000000E+000                 -4.5253872777848301E+000                 -2.8120140068621029E+000                 -9.8999999999999986E+001                  4.1816077567993643E-001                  2.3880170170049611E+000                  0.0000000000000000E+000                  0.0000000000000000E+000                  3.7494896993133596E-002                  4.1816077567993643E-001                  6.5394867973053550E-002                  3.7494896993133596E-002                  8.2704869401681778E+010                  1.1999999985730501E+000                  2.3880170170049611E+000                  6.3979141863502592E+007                                      665                  1.0611610237714351E+003                  7.1912449175904055E+002                  4.0511771817398156E+001                  0.0000000000000000E+000                  1.3697992244329895E+000                  0.0000000000000000E+000                  3.3729706669961888E+004                  1.2000000000000000E+000                  1.7004706789845084E+048                  0.0000000000000000E+000                  0.0000000000000000E+000                  0.0000000000000000E+000                  0.0000000000000000E+000                  0.0000000000000000E+000                  0.0000000000000000E+000                  0.0000000000000000E+000                  0.0000000000000000E+000                  0.0000000000000000E+000                  0.0000000000000000E+000                  0.0000000000000000E+000                  5.7718005626464048E+006                 -9.8999999999999986E+001                 -1.1165710012494867E-001                  6.5867034803671407E+000                  1.4604179360981828E+001                 -1.1165710012494867E-001                  6.5867034803671407E+000                 -1.5881024509308854E-008                  0.0000000000000000E+000                  0.0000000000000000E+000                  0.0000000000000000E+000                 -9.5934475931070839E-001                  4.5444275362494322E+000                  4.5444275362494322E+000                 -1.7609125905568127E-001                  0.0000000000000000E+000                  2.7259460681492859E-001                  1.9333247640845803E+000                  2.0327376278201801E-003                  9.9860567398371713E-001                  3.5906145072604818E+002                  2.5561438829165689E-001                  2.3880170170049611E+000                  5.2928347689681632E-002                  1.0118460122625843E-001                  0.0000000000000000E+000                                        2                  1.0981337534133055E-001                  4.6772681529671963E+003                  2.7748832756815887E-005                  0.0000000000000000E+000                  0.0000000000000000E+000                  0.0000000000000000E+000                  0.0000000000000000E+000                  0.0000000000000000E+000                  0.0000000000000000E+000                  0.0000000000000000E+000                  6.6666666666666663E-001                  0.0000000000000000E+000                  0.0000000000000000E+000                  0.0000000000000000E+000                  0.0000000000000000E+000                  0.0000000000000000E+000                  0.0000000000000000E+000                  0.0000000000000000E+000                  4.8534274396130539E-001                  1.0000000000000000E+000                  1.0000000000000000E+000                  1.0000000000000000E+000                  0.0000000000000000E+000                  8.5421999999999965E-001                  3.2648525170049203E-001                  0.0000000000000000E+000                 -2.2811253269037232E-009                  0.0000000000000000E+000                  6.3212868081937587E-002                  0.0000000000000000E+000                                        0 
                                      45                  1.2000000000000000E+000                  1.8281309940044158E-001                  3.7816408334820473E-001                  3.6699615358280506E+000                  3.9086798827961738E-001                 -4.1423661189293544E+000                 -9.8999999999999986E+001                 -4.5554627110209944E+000                 -9.8999999999999986E+001                 -4.5554627110209944E+000                  3.7609207066543484E+000                  7.1184999999999943E-001                  1.3493376891293006E-017                  2.8956916256786729E-005                  2.7207104308374735E-001                  9.9719500012854706E-009                  1.0145595427210975E-026                  3.1918893050363840E-048                  2.7329493446163031E-003                  3.3174552414566305E-005                  1.7182268913981972E-029                  8.0761945395588447E-004                  3.1805956433288737E-006                  1.6589512140756897E-060                  1.3342704333755882E-034                  7.5079570155867446E-003                  2.9753694540330761E-006                  1.6941050191672761E-005                  2.1176015413727027E-037                  1.0040531048010254E-099                  3.9939946938314849E-007                  1.0040531048010254E-099                  1.0040531048010254E-099                  1.6732321001597039E-003                  7.2435104057934257E-039                  3.2715611465547823E-003                  7.1184999999999998E-001                  2.8290367966775881E-021                  2.8956916256552911E-005                  2.7207104308374364E-001                  9.9719534931442526E-009                  7.7188303464846916E-034                  1.0035934890016646E-099                  2.7329493446163022E-003                  3.3174552414566325E-005                  1.0036236086455202E-099                  8.0761945395588415E-004                  3.1805956433288742E-006                  1.0036216781776336E-099                  1.0036227512495361E-099                  7.5079570155867428E-003                  2.9753694540330748E-006                  1.6941050191672761E-005                  1.0036214260052162E-099                  1.0036532996634515E-099                  3.9939946938314855E-007                  1.0035940561074574E-099                  1.0036140898760135E-099                  1.6732321001597045E-003                  4.1719227336618781E-046                  3.2715611465547849E-003                 -4.5554627110217680E+000                 -1.6304688581375366E+001                 -9.8999999999999986E+001                  0.0000000000000000E+000                 -4.5253872623052107E+000                 -2.8120065214530245E+000                 -9.8999999999999986E+001                  4.1816077185081352E-001                  2.3880169950605952E+000                  0.0000000000000000E+000                  0.0000000000000000E+000                  3.7494896993133596E-002                  4.1816077185081352E-001                  6.5394867973053550E-002                  3.7494896993133596E-002                  8.2704868641029587E+010                  1.1999999985730501E+000                  2.3880169950605952E+000                  6.3979141070403047E+007                                      665                  1.0611610432097684E+003                  7.1912450508391419E+002                  4.0511772381970992E+001                  0.0000000000000000E+000                  1.8595621508214215E+000                  0.0000000000000000E+000                  3.3729706205182134E+004                  1.2000000000000000E+000                  1.7004706943481185E+048                  0.0000000000000000E+000                  0.0000000000000000E+000                  0.0000000000000000E+000                  0.0000000000000000E+000                  0.0000000000000000E+000                  0.0000000000000000E+000                  0.0000000000000000E+000                  0.0000000000000000E+000                  0.0000000000000000E+000                  0.0000000000000000E+000                  0.0000000000000000E+000                  5.7718007289420366E+006                 -9.8999999999999986E+001                 -1.1165708793977715E-001                  6.5867034840242136E+000                  1.4604179376825210E+001                 -1.1165708793977715E-001                  6.5867034840242136E+000                 -1.5879446887024178E-008                  0.0000000000000000E+000                  0.0000000000000000E+000                  0.0000000000000000E+000                 -9.5934475593568469E-001                  4.5444275408598189E+000                  4.5444275408598189E+000                 -1.7609125905568127E-001                  0.0000000000000000E+000                  2.7259460594137658E-001                  1.9333247533659801E+000                  2.0327376244647904E-003                  9.9860567398761824E-001                  3.5906144593948733E+002                  4.1816077185081352E-001                  2.3880169950605952E+000                  4.3978463701448887E-002                  3.1922835569924718E-001                  0.0000000000000000E+000                                        2                  1.0981337619472095E-001                  4.6772681515108252E+003                  2.7831543281391335E-005                  0.0000000000000000E+000                  0.0000000000000000E+000                  0.0000000000000000E+000                  0.0000000000000000E+000                  0.0000000000000000E+000                  0.0000000000000000E+000                  0.0000000000000000E+000                  6.6666666666666663E-001                  0.0000000000000000E+000                  0.0000000000000000E+000                  0.0000000000000000E+000                  0.0000000000000000E+000                  0.0000000000000000E+000                  0.0000000000000000E+000                  0.0000000000000000E+000                  4.8534274396130539E-001                  1.0000000000000000E+000                  1.0000000000000000E+000                  1.0000000000000000E+000                  0.0000000000000000E+000                  8.5421999999999965E-001                  3.2648525170049220E-001                  0.0000000000000000E+000                 -2.2808987206113269E-009                  0.0000000000000000E+000                  6.3212868140835779E-002                  0.0000000000000000E+000                                        0 
                                      46                  1.2000000000000000E+000                  2.1938571928052988E-001                  3.7816407856068607E-001                  3.6699615356648132E+000                  3.9086797805162982E-001                 -4.1423661123633071E+000                 -9.8999999999999986E+001                 -4.5543262897056929E+000                 -9.8999999999999986E+001                 -4.5543262897056938E+000                  3.7609207162293856E+000                  7.1184999999999932E-001                  1.3494941843284973E-017                  2.8956916256837548E-005                  2.7207104308374813E-001                  9.9719493027217785E-009                  1.1293730795017786E-026                  3.5531032948264924E-048                  2.7329493446163031E-003                  3.3174552414566305E-005                  1.7182274437940192E-029                  8.0761945395588447E-004                  3.1805956433288737E-006                  1.6589523343713301E-060                  1.3342709058952156E-034                  7.5079570155867446E-003                  2.9753694540330761E-006                  1.6941050191672761E-005                  2.1176023548714879E-037                  1.0040531048010254E-099                  3.9939946938314849E-007                  1.0040531048010254E-099                  1.0040531048010254E-099                  1.6732321001597039E-003                  8.6926107670798332E-039                  3.2715611465547823E-003                  7.1184999999999998E-001                  8.8868023321168208E-021                  2.8956916256552911E-005                  2.7207104308374364E-001                  9.9719534931333884E-009                  3.2067239444062229E-033                  1.0035935012692493E-099                  2.7329493446163022E-003                  3.3174552414566325E-005                  1.0036236124046265E-099                  8.0761945395588415E-004                  3.1805956433288742E-006                  1.0036217426588140E-099                  1.0036227862746688E-099                  7.5079570155867428E-003                  2.9753694540330748E-006                  1.6941050191672761E-005                  1.0036214966595420E-099                  1.0036532496394612E-099                  3.9939946938314855E-007                  1.0035941062908026E-099                  1.0036142832184617E-099                  1.6732321001597045E-003                  2.1519813697478322E-045                  3.2715611465547849E-003                 -4.5543262897064647E+000                 -1.6304688433260885E+001                 -9.8999999999999986E+001                  0.0000000000000000E+000                 -4.5253872437296749E+000                 -2.8120039204400538E+000                 -9.8999999999999986E+001                  4.1816076725582529E-001                  2.3880169687272663E+000                  0.0000000000000000E+000                  0.0000000000000000E+000                  3.7494896993133596E-002                  4.1816076725582529E-001                  6.5394867973053550E-002                  3.7494896993133596E-002                  8.2704867728227661E+010                  1.1999999985730501E+000                  2.3880169687272663E+000                  6.3979140118692592E+007                                      665                  1.0611610665358414E+003                  7.1912452107384354E+002                  4.0511773059471125E+001                  0.0000000000000000E+000                  1.1793441256181323E+000                  0.0000000000000000E+000                  3.3729705647444462E+004                  1.2000000000000000E+000                  1.7004707127846536E+048                  0.0000000000000000E+000                  0.0000000000000000E+000                  0.0000000000000000E+000                  0.0000000000000000E+000                  0.0000000000000000E+000                  0.0000000000000000E+000                  0.0000000000000000E+000                  0.0000000000000000E+000                  0.0000000000000000E+000                  0.0000000000000000E+000                  0.0000000000000000E+000                  5.7718009284990532E+006                 -9.8999999999999986E+001                 -1.1165707331746216E-001                  6.5867034884127751E+000                  1.4604179395837459E+001                 -1.1165707331746216E-001                  6.5867034884127751E+000                 -1.5878547822211114E-008                  0.0000000000000000E+000                  0.0000000000000000E+000                  0.0000000000000000E+000                 -9.5934475188555390E-001                  4.5444275463923827E+000                  4.5444275463923827E+000                 -1.7609125905568127E-001                  0.0000000000000000E+000                  2.7259460487382980E-001                  1.9333247405033138E+000                  2.0327376204801397E-003                  9.9860567399229927E-001                  3.5906144019711627E+002                  4.1816076725582529E-001                  2.3880169687272663E+000                  4.3978463207987602E-002                  2.1689984592071371E-001                  0.0000000000000000E+000                                        2                  1.0981337721881534E-001                  4.6772681497633066E+003                  2.7904465635993487E-005                  0.0000000000000000E+000                  0.0000000000000000E+000                  0.0000000000000000E+000                  0.0000000000000000E+000                  0.0000000000000000E+000                  0.0000000000000000E+000                  0.0000000000000000E+000                  6.6666666666666663E-001                  0.0000000000000000E+000                  0.0000000000000000E+000                  0.0000000000000000E+000                  0.0000000000000000E+000                  0.0000000000000000E+000                  0.0000000000000000E+000                  0.0000000000000000E+000                  4.8534274396130539E-001                  1.0000000000000000E+000                  1.0000000000000000E+000                  1.0000000000000000E+000                  0.0000000000000000E+000                  8.5421999999999965E-001                  3.2648525170049220E-001                  0.0000000000000000E+000                 -2.2807695814215322E-009                  0.0000000000000000E+000                  6.3212868211507858E-002                  0.0000000000000000E+000                                        0 
                                      47                  1.2000000000000000E+000                  2.6327286313663584E-001                  3.7816407281568437E-001                  3.6699615354686963E+000                  3.9086796577716038E-001                 -4.1423661044864284E+000                 -2.0470039705150718E+001                 -4.5533241585232789E+000                 -9.8999999999999986E+001                 -4.5533241585232789E+000                  3.7609207277193892E+000                  7.1184999999999909E-001                  1.3495409738850486E-017                  2.8956916256898538E-005                  2.7207104308374908E-001                  9.9719484644452081E-009                  1.2433791304826986E-026                  3.9117772370136782E-048                  2.7329493446163031E-003                  3.3174552414566305E-005                  1.7182281066687830E-029                  8.0761945395588447E-004                  3.1805956433288737E-006                  1.6589536787261617E-060                  1.3342714729185929E-034                  7.5079570155867446E-003                  2.9753694540330761E-006                  1.6941050191672761E-005                  2.1176033310697587E-037                  1.0040531048010254E-099                  3.9939946938314849E-007                  1.0040531048010254E-099                  1.0040531048010254E-099                  1.6732321001597039E-003                  1.0431532105167230E-038                  3.2715611465547823E-003                  7.1184999999999998E-001                  2.5187437951338670E-020                  2.8956916256552918E-005                  2.7207104308374364E-001                  9.9719534930925058E-009                  1.1128531866906966E-032                  1.0035935406451749E-099                  2.7329493446163022E-003                  3.3174552414566325E-005                  1.0036236158672857E-099                  8.0761945395588415E-004                  3.1805956433288742E-006                  1.0036218040384030E-099                  1.0036228193793423E-099                  7.5079570155867428E-003                  2.9753694540330748E-006                  1.6941050191672761E-005                  1.0036215639881444E-099                  1.0036531975125426E-099                  3.9939946938314855E-007                  1.0035941585553546E-099                  1.0036144700826041E-099                  1.6732321001597045E-003                  9.3521050475756449E-045                  3.2715611465547849E-003                 -4.5533241585240489E+000                 -1.6304688255524649E+001                 -9.8999999999999986E+001                  0.0000000000000000E+000                 -4.5253872214390620E+000                 -2.8120030891983636E+000                 -9.8999999999999986E+001                  4.1816076174183725E-001                  2.3880169371273965E+000                  0.0000000000000000E+000                  0.0000000000000000E+000                  3.7494896993133596E-002                  4.1816076174183725E-001                  6.5394867973053550E-002                  3.7494896993133596E-002                  8.2704866632840683E+010                  1.1999999985730501E+000                  2.3880169371273965E+000                  6.3979138976580471E+007                                      665                  1.0611610945272178E+003                  7.1912454026188288E+002                  4.0511773872461816E+001                  0.0000000000000000E+000                  1.1034857043704442E+000                  0.0000000000000000E+000                  3.3729704978161673E+004                  1.2000000000000000E+000                  1.7004707349082579E+048                  0.0000000000000000E+000                  0.0000000000000000E+000                  0.0000000000000000E+000                  0.0000000000000000E+000                  0.0000000000000000E+000                  0.0000000000000000E+000                  0.0000000000000000E+000                  0.0000000000000000E+000                  0.0000000000000000E+000                  0.0000000000000000E+000                  0.0000000000000000E+000                  5.7718011679789601E+006                 -9.8999999999999986E+001                 -1.1165705577069666E-001                  6.5867034936790496E+000                  1.4604179418652144E+001                 -1.1165705577069666E-001                  6.5867034936790496E+000                 -1.5877302462454963E-008                  0.0000000000000000E+000                  0.0000000000000000E+000                  0.0000000000000000E+000                 -9.5934474702575834E-001                  4.5444275530316203E+000                  4.5444275530316203E+000                 -1.7609125905568127E-001                  0.0000000000000000E+000                  2.7259460360415810E-001                  1.9333247250656174E+000                  2.0327376157510835E-003                  9.9860567399791644E-001                  3.5906143330524571E+002                  4.1816076174183725E-001                  2.3880169371273965E+000                  5.2928345888423461E-002                  1.0118459778580345E-001                  0.0000000000000000E+000                                        2                  1.0981337844763724E-001                  4.6772681476633588E+003                  2.7968929322321368E-005                  0.0000000000000000E+000                  0.0000000000000000E+000                  0.0000000000000000E+000                  0.0000000000000000E+000                  0.0000000000000000E+000                  0.0000000000000000E+000                  0.0000000000000000E+000                  6.6666666666666663E-001                  0.0000000000000000E+000                  0.0000000000000000E+000                  0.0000000000000000E+000                  0.0000000000000000E+000                  0.0000000000000000E+000                  0.0000000000000000E+000                  0.0000000000000000E+000                  4.8534274396130539E-001                  1.0000000000000000E+000                  1.0000000000000000E+000                  1.0000000000000000E+000                  0.0000000000000000E+000                  8.5421999999999965E-001                  3.2648525170049220E-001                  0.0000000000000000E+000                 -2.2805907011853731E-009                  0.0000000000000000E+000                  6.3212868296314159E-002                  0.0000000000000000E+000                                        0 
                                      48                  1.2000000000000000E+000                  3.1593743576396299E-001                  3.7816406592161944E-001                  3.6699615352332136E+000                  3.9086795104709826E-001                 -4.1423660950346228E+000                 -9.8999999999999986E+001                 -4.5524358680514867E+000                 -9.8999999999999986E+001                 -4.5524358680514867E+000                  3.7609207415075190E+000                  7.1184999999999887E-001                  1.3495531275955072E-017                  2.8956916256971728E-005                  2.7207104308375024E-001                  9.9719474585131233E-009                  1.3528075252146534E-026                  4.2560499386407017E-048                  2.7329493446163031E-003                  3.3174552414566305E-005                  1.7182289021340560E-029                  8.0761945395588447E-004                  3.1805956433288737E-006                  1.6589552919843557E-060                  1.3342721533600567E-034                  7.5079570155867446E-003                  2.9753694540330761E-006                  1.6941050191672761E-005                  2.1176045025309113E-037                  1.0040531048010254E-099                  3.9939946938314849E-007                  1.0040531048010254E-099                  1.0040531048010254E-099                  1.6732321001597039E-003                  1.2518239013441089E-038                  3.2715611465547823E-003                  7.1184999999999998E-001                  6.4427187586174748E-020                  2.8956916256552945E-005                  2.7207104308374364E-001                  9.9719534929590270E-009                  3.2578092062821115E-032                  1.0035936531540877E-099                  2.7329493446163022E-003                  3.3174552414566325E-005                  1.0036236190630651E-099                  8.0761945395588415E-004                  3.1805956433288742E-006                  1.0036218625167764E-099                  1.0036228507017403E-099                  7.5079570155867428E-003                  2.9753694540330748E-006                  1.6941050191672761E-005                  1.0036216282021844E-099                  1.0036531433351656E-099                  3.9939946938314855E-007                  1.0035942128519245E-099                  1.0036146507783038E-099                  1.6732321001597045E-003                  3.4714709756067277E-044                  3.2715611465547849E-003                 -4.5524358680522550E+000                 -1.6304688042237995E+001                 -9.8999999999999986E+001                  0.0000000000000000E+000                 -4.5253871946903015E+000                 -2.8120028061792688E+000                 -9.8999999999999986E+001                  4.1816075512497730E-001                  2.3880168992071948E+000                  0.0000000000000000E+000                  0.0000000000000000E+000                  3.7494896993133596E-002                  4.1816075512497730E-001                  6.5394867973053550E-002                  3.7494896993133596E-002                  8.2704865318350128E+010                  1.1999999985730501E+000                  2.3880168992071948E+000                  6.3979137606025703E+007                                      665                  1.0611611281172397E+003                  7.1912456328785686E+002                  4.0511774848067098E+001                  0.0000000000000000E+000                  3.2368372993651442E+000                  0.0000000000000000E+000                  3.3729704175015009E+004                  1.2000000000000000E+000                  1.7004707614570127E+048                  0.0000000000000000E+000                  0.0000000000000000E+000                  0.0000000000000000E+000                  0.0000000000000000E+000                  0.0000000000000000E+000                  0.0000000000000000E+000                  0.0000000000000000E+000                  0.0000000000000000E+000                  0.0000000000000000E+000                  0.0000000000000000E+000                  0.0000000000000000E+000                  5.7718014553649863E+006                 -9.8999999999999986E+001                 -1.1165703471438015E-001                  6.5867034999987037E+000                  1.4604179446030086E+001                 -1.1165703471438015E-001                  6.5867034999987037E+000                 -1.5876832385586702E-008                  0.0000000000000000E+000                  0.0000000000000000E+000                  0.0000000000000000E+000                 -9.5934474119394819E-001                  4.5444275609989786E+000                  4.5444275609989786E+000                 -1.7609125905568127E-001                  0.0000000000000000E+000                  2.7259460206756536E-001                  1.9333247065387156E+000                  2.0327376101662762E-003                  9.9860567400465639E-001                  3.5906142503671890E+002                  4.3978461905243953E-002                  2.3880168992071948E+000                  0.0000000000000000E+000                  0.0000000000000000E+000                  0.0000000000000000E+000                                        2                  1.0981337992223754E-001                  4.6772681451424369E+003                  2.8026194518756997E-005                  0.0000000000000000E+000                  0.0000000000000000E+000                  0.0000000000000000E+000                  0.0000000000000000E+000                  0.0000000000000000E+000                  0.0000000000000000E+000                  0.0000000000000000E+000                  6.6666666666666663E-001                  0.0000000000000000E+000                  0.0000000000000000E+000                  0.0000000000000000E+000                  0.0000000000000000E+000                  0.0000000000000000E+000                  0.0000000000000000E+000                  0.0000000000000000E+000                  4.8534274396130539E-001                  1.0000000000000000E+000                  1.0000000000000000E+000                  1.0000000000000000E+000                  0.0000000000000000E+000                  8.5421999999999965E-001                  3.2648525170049225E-001                  0.0000000000000000E+000                 -2.2805231816167824E-009                  0.0000000000000000E+000                  6.3212868398072677E-002                  0.0000000000000000E+000                                        0 
                                      49                  1.2000000000000000E+000                  3.7913492291675560E-001                  3.7816405764871730E-001                  3.6699615349504633E+000                  3.9086793337029430E-001                 -4.1423660836940304E+000                 -2.0169009709486737E+001                 -4.5516428093103860E+000                 -9.8999999999999986E+001                 -4.5516428093103860E+000                  3.7609207580533233E+000                  7.1184999999999865E-001                  1.3495558450623190E-017                  2.8956916257059552E-005                  2.7207104308375163E-001                  9.9719462513943289E-009                  1.4537998567410298E-026                  4.5737826089243303E-048                  2.7329493446163031E-003                  3.3174552414566305E-005                  1.7182298566970837E-029                  8.0761945395588447E-004                  3.1805956433288737E-006                  1.6589572279048229E-060                  1.3342729698938903E-034                  7.5079570155867446E-003                  2.9753694540330761E-006                  1.6941050191672761E-005                  2.1176059082914068E-037                  1.0040531048010254E-099                  3.9939946938314849E-007                  1.0040531048010254E-099                  1.0040531048010254E-099                  1.6732321001597039E-003                  1.5022289179078738E-038                  3.2715611465547823E-003                  7.1184999999999998E-001                  1.4906396453052930E-019                  2.8956916256553047E-005                  2.7207104308374364E-001                  9.9719534925776703E-009                  8.1255502270680619E-032                  1.0035939314604308E-099                  2.7329493446163022E-003                  3.3174552414566325E-005                  1.0036236220180020E-099                  8.0761945395588415E-004                  3.1805956433288742E-006                  1.0036219182780220E-099                  1.0036228803677508E-099                  7.5079570155867428E-003                  2.9753694540330748E-006                  1.6941050191672761E-005                  1.0036216894958997E-099                  1.0036530871625333E-099                  3.9939946938314855E-007                  1.0035942691280023E-099                  1.0036148255962894E-099                  1.6732321001597045E-003                  1.1155397695825625E-043                  3.2715611465547849E-003                 -4.5516428093111534E+000                 -1.6304687786293769E+001                 -9.8999999999999986E+001                  0.0000000000000000E+000                 -4.5253871625918034E+000                 -2.8120026592792202E+000                 -9.8999999999999986E+001                  4.1816074718472535E-001                  2.3880168537028346E+000                  0.0000000000000000E+000                  0.0000000000000000E+000                  3.7494896993133596E-002                  4.1816074718472535E-001                  6.5394867973053550E-002                  3.7494896993133596E-002                  8.2704863740939392E+010                  1.1999999985730501E+000                  2.3880168537028346E+000                  6.3979135961313136E+007                                      665                  1.0611611684255213E+003                  7.1912459091924813E+002                  4.0511776018799374E+001                  0.0000000000000000E+000                  6.1882605049658694E-002                  0.0000000000000000E+000                  3.3729703211236236E+004                  1.2000000000000000E+000                  1.7004707933154862E+048                  0.0000000000000000E+000                  0.0000000000000000E+000                  0.0000000000000000E+000                  0.0000000000000000E+000                  0.0000000000000000E+000                  0.0000000000000000E+000                  0.0000000000000000E+000                  0.0000000000000000E+000                  0.0000000000000000E+000                  0.0000000000000000E+000                  0.0000000000000000E+000                  5.7718018002382508E+006                 -9.8999999999999986E+001                 -1.1165700944674883E-001                  6.5867035075823281E+000                  1.4604179478883713E+001                 -1.1165700944674883E-001                  6.5867035075823281E+000                 -1.5876128786365268E-008                  0.0000000000000000E+000                  0.0000000000000000E+000                  0.0000000000000000E+000                 -9.5934473419599209E-001                  4.5444275705599750E+000                  4.5444275705599750E+000                 -1.7609125905568127E-001                  0.0000000000000000E+000                  2.7259460024200072E-001                  1.9333246843044678E+000                  2.0327376035111631E-003                  9.9860567401274414E-001                  3.5906141511375364E+002                  6.5013962042145004E-002                  2.3880168537028346E+000                  0.0000000000000000E+000                  0.0000000000000000E+000                  0.0000000000000000E+000                                        2                  1.0981338169170329E-001                  4.6772681421152356E+003                  2.8077419495116475E-005                  0.0000000000000000E+000                  0.0000000000000000E+000                  0.0000000000000000E+000                  0.0000000000000000E+000                  0.0000000000000000E+000                  0.0000000000000000E+000                  0.0000000000000000E+000                  6.6666666666666663E-001                  0.0000000000000000E+000                  0.0000000000000000E+000                  0.0000000000000000E+000                  0.0000000000000000E+000                  0.0000000000000000E+000                  0.0000000000000000E+000                  0.0000000000000000E+000                  4.8534274396130539E-001                  1.0000000000000000E+000                  1.0000000000000000E+000                  1.0000000000000000E+000                  0.0000000000000000E+000                  8.5421999999999965E-001                  3.2648525170049225E-001                  0.0000000000000000E+000                 -2.2804221195724144E-009                  0.0000000000000000E+000                  6.3212868520180140E-002                  0.0000000000000000E+000                                        0 
                                      50                  1.2000000000000000E+000                  4.5497190750010669E-001                  3.7816404772119905E-001                  3.6699615346109584E+000                  3.9086791215723710E-001                 -4.1423660700869442E+000                 -2.0470039705150718E+001                 -4.5509283955976594E+000                 -9.8999999999999986E+001                 -4.5509283955976594E+000                  3.7609207779083595E+000                  7.1184999999999832E-001                  1.3495563525329972E-017                  2.8956916257164940E-005                  2.7207104308375329E-001                  9.9719448028513615E-009                  1.5428921018438022E-026                  4.8540772206167042E-048                  2.7329493446163031E-003                  3.3174552414566305E-005                  1.7182310021811683E-029                  8.0761945395588447E-004                  3.1805956433288737E-006                  1.6589595510281286E-060                  1.3342739497418165E-034                  7.5079570155867446E-003                  2.9753694540330761E-006                  1.6941050191672761E-005                  2.1176075952167520E-037                  1.0040531048010254E-099                  3.9939946938314849E-007                  1.0040531048010254E-099                  1.0040531048010254E-099                  1.6732321001597039E-003                  1.8027152078885662E-038                  3.2715611465547823E-003                  7.1184999999999998E-001                  3.1318316905341903E-019                  2.8956916256553287E-005                  2.7207104308374364E-001                  9.9719534916152572E-009                  1.7444398474224550E-031                  1.0035945271456685E-099                  2.7329493446163022E-003                  3.3174552414566325E-005                  1.0036236247550933E-099                  8.0761945395588415E-004                  3.1805956433288742E-006                  1.0036219714915295E-099                  1.0036229084922659E-099                  7.5079570155867428E-003                  2.9753694540330748E-006                  1.6941050191672761E-005                  1.0036217480482399E-099                  1.0036530290521825E-099                  3.9939946938314855E-007                  1.0035943273282727E-099                  1.0036149948095679E-099                  1.6732321001597045E-003                  3.1439103244570889E-043                  3.2715611465547849E-003                 -4.5509283955984250E+000                 -1.6304687479159288E+001                 -9.8999999999999986E+001                  0.0000000000000000E+000                 -4.5253871240735908E+000                 -2.8120025277154963E+000                 -9.8999999999999986E+001                  4.1816073765638517E-001                  2.3880167990973886E+000                  0.0000000000000000E+000                  0.0000000000000000E+000                  3.7494896993133596E-002                  4.1816073765638517E-001                  6.5394867973053550E-002                  3.7494896993133596E-002                  8.2704861848027298E+010                  1.1999999985730501E+000                  2.3880167990973886E+000                  6.3979133987607859E+007                                      665                  1.0611612167957737E+003                  7.1912462407720670E+002                  4.0511777423681188E+001                  0.0000000000000000E+000                  2.3550197531228698E+000                  0.0000000000000000E+000                  3.3729702054697569E+004                  1.2000000000000000E+000                  1.7004708315458163E+048                  0.0000000000000000E+000                  0.0000000000000000E+000                  0.0000000000000000E+000                  0.0000000000000000E+000                  0.0000000000000000E+000                  0.0000000000000000E+000                  0.0000000000000000E+000                  0.0000000000000000E+000                  0.0000000000000000E+000                  0.0000000000000000E+000                  0.0000000000000000E+000                  5.7718022140985318E+006                 -9.8999999999999986E+001                 -1.1165697912548649E-001                  6.5867035166827410E+000                  1.4604179518308225E+001                 -1.1165697912548649E-001                  6.5867035166827410E+000                 -1.5875707307298447E-008                  0.0000000000000000E+000                  0.0000000000000000E+000                  0.0000000000000000E+000                 -9.5934472579862429E-001                  4.5444275820334141E+000                  4.5444275820334141E+000                 -1.7609125905568127E-001                  0.0000000000000000E+000                  2.7259459803232267E-001                  1.9333246576210519E+000                  2.0327375955895978E-003                  9.9860567402244926E-001                  3.5906140320591703E+002                  5.2928342775805756E-002                  2.3880167990973886E+000                  0.0000000000000000E+000                  0.0000000000000000E+000                  0.0000000000000000E+000                                        2                  1.0981338381501687E-001                  4.6772681384803764E+003                  2.8123644814146968E-005                  0.0000000000000000E+000                  0.0000000000000000E+000                  0.0000000000000000E+000                  0.0000000000000000E+000                  0.0000000000000000E+000                  0.0000000000000000E+000                  0.0000000000000000E+000                  6.6666666666666663E-001                  0.0000000000000000E+000                  0.0000000000000000E+000                  0.0000000000000000E+000                  0.0000000000000000E+000                  0.0000000000000000E+000                  0.0000000000000000E+000                  0.0000000000000000E+000                  4.8534274396130539E-001                  1.0000000000000000E+000                  1.0000000000000000E+000                  1.0000000000000000E+000                  0.0000000000000000E+000                  8.5421999999999965E-001                  3.2648525170049231E-001                  0.0000000000000000E+000                 -2.2803615811908938E-009                  0.0000000000000000E+000                  6.3212868666704627E-002                  0.0000000000000000E+000                                        0 
                                      51                  1.2000000000000000E+000                  5.4597628900012807E-001                  3.7816403580818148E-001                  3.6699615342036118E+000                  3.9086788670181571E-001                 -4.1423660537582281E+000                 -2.0169009709486737E+001                 -4.5502781070149405E+000                 -9.8999999999999986E+001                 -4.5502781070149405E+000                  3.7609208017343949E+000                  7.1184999999999798E-001                  1.3495564143965066E-017                  2.8956916257291409E-005                  2.7207104308375529E-001                  9.9719430645991976E-009                  1.6175327372639045E-026                  5.0889065471925469E-048                  2.7329493446163031E-003                  3.3174552414566305E-005                  1.7182323767705400E-029                  8.0761945395588447E-004                  3.1805956433288737E-006                  1.6589623387955636E-060                  1.3342751255666914E-034                  7.5079570155867446E-003                  2.9753694540330761E-006                  1.6941050191672761E-005                  2.1176096195400275E-037                  1.0040531048010254E-099                  3.9939946938314849E-007                  1.0040531048010254E-099                  1.0040531048010254E-099                  1.6732321001597039E-003                  2.1632991448179349E-038                  3.2715611465547823E-003                  7.1184999999999998E-001                  6.0066998678217419E-019                  2.8956916256553823E-005                  2.7207104308374364E-001                  9.9719534894489986E-009                  3.2580226206137288E-031                  1.0035956385323410E-099                  2.7329493446163022E-003                  3.3174552414566325E-005                  1.0036236272947026E-099                  8.0761945395588415E-004                  3.1805956433288742E-006                  1.0036220223134020E-099                  1.0036229351803225E-099                  7.5079570155867428E-003                  2.9753694540330748E-006                  1.6941050191672761E-005                  1.0036218040243170E-099                  1.0036529690635997E-099                  3.9939946938314855E-007                  1.0035943873950965E-099                  1.0036151586747338E-099                  1.6732321001597045E-003                  7.8684369431877763E-043                  3.2715611465547849E-003                 -4.5502781070157043E+000                 -1.6304687110596443E+001                 -9.8999999999999986E+001                  0.0000000000000000E+000                 -4.5253870778517191E+000                 -2.8120023787230184E+000                 -9.8999999999999986E+001                  4.1816072622234030E-001                  2.3880167335708986E+000                  0.0000000000000000E+000                  0.0000000000000000E+000                  3.7494896993133596E-002                  4.1816072622234030E-001                  6.5394867973053550E-002                  3.7494896993133596E-002                  8.2704859576515961E+010                  1.1999999985730501E+000                  2.3880167335708986E+000                  6.3979131619165979E+007                                      665                  1.0611612748400391E+003                  7.1912466386669610E+002                  4.0511779109539702E+001                  0.0000000000000000E+000                  2.2217671099694942E+000                  0.0000000000000000E+000                  3.3729700666851735E+004                  1.2000000000000000E+000                  1.7004708774223026E+048                  0.0000000000000000E+000                  0.0000000000000000E+000                  0.0000000000000000E+000                  0.0000000000000000E+000                  0.0000000000000000E+000                  0.0000000000000000E+000                  0.0000000000000000E+000                  0.0000000000000000E+000                  0.0000000000000000E+000                  0.0000000000000000E+000                  0.0000000000000000E+000                  5.7718027107275631E+006                 -9.8999999999999986E+001                 -1.1165694273987171E-001                  6.5867035276033015E+000                  1.4604179565617807E+001                 -1.1165694273987171E-001                  6.5867035276033015E+000                 -1.5875158296126526E-008                  0.0000000000000000E+000                  0.0000000000000000E+000                  0.0000000000000000E+000                 -9.5934471572179059E-001                  4.5444275958014471E+000                  4.5444275958014471E+000                 -1.7609125905568127E-001                  0.0000000000000000E+000                  2.7259459538803038E-001                  1.9333246256016094E+000                  2.0327375861523777E-003                  9.9860567403409506E-001                  3.5906138891784127E+002                  4.1816072622234030E-001                  2.3880167335708986E+000                  6.5013958715119766E-002                  2.1689982430686663E-001                  0.0000000000000000E+000                                        2                  1.0981338636299127E-001                  4.6772681341189136E+003                  2.8165787150304179E-005                  0.0000000000000000E+000                  0.0000000000000000E+000                  0.0000000000000000E+000                  0.0000000000000000E+000                  0.0000000000000000E+000                  0.0000000000000000E+000                  0.0000000000000000E+000                  6.6666666666666663E-001                  0.0000000000000000E+000                  0.0000000000000000E+000                  0.0000000000000000E+000                  0.0000000000000000E+000                  0.0000000000000000E+000                  0.0000000000000000E+000                  0.0000000000000000E+000                  4.8534274396130539E-001                  1.0000000000000000E+000                  1.0000000000000000E+000                  1.0000000000000000E+000                  0.0000000000000000E+000                  8.5421999999999965E-001                  3.2648525170049231E-001                  0.0000000000000000E+000                 -2.2802827247399600E-009                  0.0000000000000000E+000                  6.3212868842529621E-002                  0.0000000000000000E+000                                        0 
                                      52                  1.2000000000000000E+000                  6.5518154680015361E-001                  3.7816402151254203E-001                  3.6699615337146221E+000                  3.9086785615457947E-001                 -4.1423660341646409E+000                 -1.9992918450431056E+001                 -4.5496794391046631E+000                 -9.8999999999999986E+001                 -4.5496794391046631E+000                  3.7609208303256736E+000                  7.1184999999999754E-001                  1.3495563959123437E-017                  2.8956916257443163E-005                  2.7207104308375774E-001                  9.9719409786957360E-009                  1.6765060366285071E-026                  5.2744458949466903E-048                  2.7329493446163031E-003                  3.3174552414566305E-005                  1.7182340262846683E-029                  8.0761945395588447E-004                  3.1805956433288737E-006                  1.6589656841337131E-060                  1.3342765365625812E-034                  7.5079570155867446E-003                  2.9753694540330761E-006                  1.6941050191672761E-005                  2.1176120487385886E-037                  1.0040531048010254E-099                  3.9939946938314849E-007                  1.0040531048010254E-099                  1.0040531048010254E-099                  1.6732321001597039E-003                  2.5960004292273676E-038                  3.2715611465547823E-003                  7.1184999999999998E-001                  1.0583000404787541E-018                  2.8956916256554978E-005                  2.7207104308374364E-001                  9.9719534850571642E-009                  5.3539254473832070E-031                  1.0035974646095068E-099                  2.7329493446163022E-003                  3.3174552414566325E-005                  1.0036236296549112E-099                  8.0761945395588415E-004                  3.1805956433288742E-006                  1.0036220708877098E-099                  1.0036229605281035E-099                  7.5079570155867428E-003                  2.9753694540330748E-006                  1.6941050191672761E-005                  1.0036218575766945E-099                  1.0036529072578426E-099                  3.9939946938314855E-007                  1.0035944492689571E-099                  1.0036153174331566E-099                  1.6732321001597045E-003                  1.7697483413994504E-042                  3.2715611465547849E-003                 -4.5496794391054269E+000                 -1.6304686668320354E+001                 -9.8999999999999986E+001                  0.0000000000000000E+000                 -4.5253870223854857E+000                 -2.8120022014370578E+000                 -9.8999999999999986E+001                  4.1816071250146059E-001                  2.3880166549389976E+000                  0.0000000000000000E+000                  0.0000000000000000E+000                  3.7494896993133596E-002                  4.1816071250146059E-001                  6.5394867973053550E-002                  3.7494896993133596E-002                  8.2704856850683380E+010                  1.1999999985730501E+000                  2.3880166549389976E+000                  6.3979128777014345E+007                                      665                  1.0611613444933369E+003                  7.1912471161429028E+002                  4.0511781132574512E+001                  0.0000000000000000E+000                  1.0693133522734843E-001                  0.0000000000000000E+000                  3.3729699001434674E+004                  1.2000000000000000E+000                  1.7004709324741580E+048                  0.0000000000000000E+000                  0.0000000000000000E+000                  0.0000000000000000E+000                  0.0000000000000000E+000                  0.0000000000000000E+000                  0.0000000000000000E+000                  0.0000000000000000E+000                  0.0000000000000000E+000                  0.0000000000000000E+000                  0.0000000000000000E+000                  0.0000000000000000E+000                  5.7718033066924112E+006                 -9.8999999999999986E+001                 -1.1165689907706816E-001                  6.5867035407080170E+000                  1.4604179622389426E+001                 -1.1165689907706816E-001                  6.5867035407080170E+000                 -1.5874873645745709E-008                  0.0000000000000000E+000                  0.0000000000000000E+000                  0.0000000000000000E+000                 -9.5934470362962199E-001                  4.5444276123233349E+000                  4.5444276123233349E+000                 -1.7609125905568127E-001                  0.0000000000000000E+000                  2.7259459221827159E-001                  1.9333245871763023E+000                  2.0327375748734025E-003                  9.9860567404806977E-001                  3.5906137177342845E+002                  3.1922831004542729E-001                  2.3880166549389976E+000                  1.0118458563144567E-001                  1.2344337416637451E-001                  0.0000000000000000E+000                                        2                  1.0981338942055258E-001                  4.6772681288837875E+003                  2.8204640004632952E-005                  0.0000000000000000E+000                  0.0000000000000000E+000                  0.0000000000000000E+000                  0.0000000000000000E+000                  0.0000000000000000E+000                  0.0000000000000000E+000                  0.0000000000000000E+000                  6.6666666666666663E-001                  0.0000000000000000E+000                  0.0000000000000000E+000                  0.0000000000000000E+000                  0.0000000000000000E+000                  0.0000000000000000E+000                  0.0000000000000000E+000                  0.0000000000000000E+000                  4.8534274396130539E-001                  1.0000000000000000E+000                  1.0000000000000000E+000                  1.0000000000000000E+000                  0.0000000000000000E+000                  8.5421999999999965E-001                  3.2648525170049231E-001                  0.0000000000000000E+000                 -2.2802418411866285E-009                  0.0000000000000000E+000                  6.3212869053515974E-002                  0.0000000000000000E+000                                        0 
                                      53                  1.2000000000000000E+000                  7.8622785616018431E-001                  3.7816400435773345E-001                  3.6699615331277640E+000                  3.9086781949752819E-001                 -4.1423660106530997E+000                 -1.9992918450431056E+001                 -4.5491218180232700E+000                 -9.8999999999999986E+001                 -4.5491218180232700E+000                  3.7609208646352910E+000                  7.1184999999999699E-001                  1.3495563603743145E-017                  2.8956916257625279E-005                  2.7207104308376057E-001                  9.9719384756103349E-009                  1.7201212621410644E-026                  5.4116683255039144E-048                  2.7329493446163031E-003                  3.3174552414566305E-005                  1.7182360057136837E-029                  8.0761945395588447E-004                  3.1805956433288737E-006                  1.6589696985686799E-060                  1.3342782297681945E-034                  7.5079570155867446E-003                  2.9753694540330761E-006                  1.6941050191672761E-005                  2.1176149637953695E-037                  1.0040531048010254E-099                  3.9939946938314849E-007                  1.0040531048010254E-099                  1.0040531048010254E-099                  1.6732321001597039E-003                  3.1152427770595965E-038                  3.2715611465547823E-003                  7.1184999999999998E-001                  1.7247559200268108E-018                  2.8956916256557221E-005                  2.7207104308374364E-001                  9.9719534769572776E-009                  7.8380452868633686E-031                  1.0036001388941447E-099                  2.7329493446163022E-003                  3.3174552414566325E-005                  1.0036236318518107E-099                  8.0761945395588415E-004                  3.1805956433288742E-006                  1.0036221173476066E-099                  1.0036229846238282E-099                  7.5079570155867428E-003                  2.9753694540330748E-006                  1.6941050191672761E-005                  1.0036219088465380E-099                  1.0036528436971893E-099                  3.9939946938314855E-007                  1.0035945128888720E-099                  1.0036154713120782E-099                  1.6732321001597045E-003                  3.6178766078625228E-042                  3.2715611465547849E-003                 -4.5491218180240329E+000                 -1.6304686137586849E+001                 -9.8999999999999986E+001                  0.0000000000000000E+000                 -4.5253869558260176E+000                 -2.8120019889093779E+000                 -9.8999999999999986E+001                  4.1816069603635941E-001                  2.3880165605804979E+000                  0.0000000000000000E+000                  0.0000000000000000E+000                  3.7494896993133596E-002                  4.1816069603635941E-001                  6.5394867973053550E-002                  3.7494896993133596E-002                  8.2704853579674759E+010                  1.1999999985730501E+000                  2.3880165605804979E+000                  6.3979125366401836E+007                                      665                  1.0611614280775650E+003                  7.1912476891160281E+002                  4.0511783560225304E+001                  0.0000000000000000E+000                  4.3544809508231568E+000                  0.0000000000000000E+000                  3.3729697002929504E+004                  1.2000000000000000E+000                  1.7004709985366515E+048                  0.0000000000000000E+000                  0.0000000000000000E+000                  0.0000000000000000E+000                  0.0000000000000000E+000                  0.0000000000000000E+000                  0.0000000000000000E+000                  0.0000000000000000E+000                  0.0000000000000000E+000                  0.0000000000000000E+000                  0.0000000000000000E+000                  0.0000000000000000E+000                  5.7718040218557464E+006                 -9.8999999999999986E+001                 -1.1165684668158404E-001                  6.5867035564337630E+000                  1.4604179690515565E+001                 -1.1165684668158404E-001                  6.5867035564337630E+000                 -1.5874570516079751E-008                  0.0000000000000000E+000                  0.0000000000000000E+000                  0.0000000000000000E+000                 -9.5934468911912507E-001                  4.5444276321496897E+000                  4.5444276321496897E+000                 -1.7609125905568127E-001                  0.0000000000000000E+000                  2.7259458840868467E-001                  1.9333245410649893E+000                  2.0327375613676843E-003                  9.9860567406483902E-001                  3.5906135119778349E+002                  3.7204912513327087E-001                  2.3880165605804979E+000                  2.7971579152072872E-002                  2.1689980840682149E-001                  0.0000000000000000E+000                                        2                  1.0981339308959960E-001                  4.6772681226005943E+003                  2.8240877174706227E-005                  0.0000000000000000E+000                  0.0000000000000000E+000                  0.0000000000000000E+000                  0.0000000000000000E+000                  0.0000000000000000E+000                  0.0000000000000000E+000                  0.0000000000000000E+000                  6.6666666666666663E-001                  0.0000000000000000E+000                  0.0000000000000000E+000                  0.0000000000000000E+000                  0.0000000000000000E+000                  0.0000000000000000E+000                  0.0000000000000000E+000                  0.0000000000000000E+000                  4.8534274396130539E-001                  1.0000000000000000E+000                  1.0000000000000000E+000                  1.0000000000000000E+000                  0.0000000000000000E+000                  8.5421999999999965E-001                  3.2648525170049231E-001                  0.0000000000000000E+000                 -2.2801983039338997E-009                  0.0000000000000000E+000                  6.3212869306693328E-002                  0.0000000000000000E+000                                        0 
                                      54                  1.2000000000000000E+000                  9.4348342739222124E-001                  3.7816398377198202E-001                  3.6699615324234363E+000                  3.9086777550871377E-001                 -4.1423659824400003E+000                 -1.9867979713822756E+001                 -4.5485965947509692E+000                 -9.8999999999999986E+001                 -4.5485965947509692E+000                  3.7609209058067941E+000                  7.1184999999999632E-001                  1.3495563160980799E-017                  2.8956916257843813E-005                  2.7207104308376401E-001                  9.9719354719060604E-009                  1.7500795649895498E-026                  5.5059259269862644E-048                  2.7329493446163031E-003                  3.3174552414566305E-005                  1.7182383810289870E-029                  8.0761945395588447E-004                  3.1805956433288737E-006                  1.6589745158983228E-060                  1.3342802616155937E-034                  7.5079570155867446E-003                  2.9753694540330761E-006                  1.6941050191672761E-005                  2.1176184618650441E-037                  1.0040531048010254E-099                  3.9939946938314849E-007                  1.0040531048010254E-099                  1.0040531048010254E-099                  1.6732321001597039E-003                  3.7383347558779083E-038                  3.2715611465547823E-003                  7.1184999999999998E-001                  2.6190967083599951E-018                  2.8956916256561077E-005                  2.7207104308374364E-001                  9.9719534632312444E-009                  1.0365723960414069E-030                  1.0036036781431182E-099                  2.7329493446163022E-003                  3.3174552414566325E-005                  1.0036236338997600E-099                  8.0761945395588415E-004                  3.1805956433288742E-006                  1.0036221618163251E-099                  1.0036230075485324E-099                  7.5079570155867428E-003                  2.9753694540330748E-006                  1.6941050191672761E-005                  1.0036219579646412E-099                  1.0036527784448079E-099                  3.9939946938314855E-007                  1.0035945781927695E-099                  1.0036156205256131E-099                  1.6732321001597045E-003                  6.7947121648622264E-042                  3.2715611465547849E-003                 -4.5485965947517313E+000                 -1.6304685500707649E+001                 -9.8999999999999986E+001                  0.0000000000000000E+000                 -4.5253868759546467E+000                 -2.8120017339031378E+000                 -9.8999999999999986E+001                  4.1816067627824560E-001                  2.3880164473504046E+000                  0.0000000000000000E+000                  0.0000000000000000E+000                  3.7494896993133596E-002                  4.1816067627824560E-001                  6.5394867973053550E-002                  3.7494896993133596E-002                  8.2704849654454834E+010                  1.1999999985730501E+000                  2.3880164473504046E+000                  6.3979121273653455E+007                                      665                  1.0611615283786243E+003                  7.1912483766840251E+002                  4.0511786473399944E+001                  0.0000000000000000E+000                  7.6282830752218516E+000                  0.0000000000000000E+000                  3.3729694604725642E+004                  1.2000000000000000E+000                  1.7004710778113883E+048                  0.0000000000000000E+000                  0.0000000000000000E+000                  0.0000000000000000E+000                  0.0000000000000000E+000                  0.0000000000000000E+000                  0.0000000000000000E+000                  0.0000000000000000E+000                  0.0000000000000000E+000                  0.0000000000000000E+000                  0.0000000000000000E+000                  0.0000000000000000E+000                  5.7718048800563049E+006                 -9.8999999999999986E+001                 -1.1165678380703058E-001                  6.5867035753046359E+000                  1.4604179772266887E+001                 -1.1165678380703058E-001                  6.5867035753046359E+000                 -1.5874299559153477E-008                  0.0000000000000000E+000                  0.0000000000000000E+000                  0.0000000000000000E+000                 -9.5934467170661419E-001                  4.5444276559413970E+000                  4.5444276559413970E+000                 -1.7609125905568127E-001                  0.0000000000000000E+000                  2.7259458384632207E-001                  1.9333244857303142E+000                  2.0327375451652608E-003                  9.9860567408496215E-001                  3.5906132650754796E+002                  2.1689979799951384E-001                  2.3880164473504046E+000                  1.3984685892522020E-002                  1.2344336326475257E-001                  0.0000000000000000E+000                                        2                  1.0981339749243457E-001                  4.6772681150598110E+003                  2.8275051540990154E-005                  0.0000000000000000E+000                  0.0000000000000000E+000                  0.0000000000000000E+000                  0.0000000000000000E+000                  0.0000000000000000E+000                  0.0000000000000000E+000                  0.0000000000000000E+000                  6.6666666666666663E-001                  0.0000000000000000E+000                  0.0000000000000000E+000                  0.0000000000000000E+000                  0.0000000000000000E+000                  0.0000000000000000E+000                  0.0000000000000000E+000                  0.0000000000000000E+000                  4.8534274396130539E-001                  1.0000000000000000E+000                  1.0000000000000000E+000                  1.0000000000000000E+000                  0.0000000000000000E+000                  8.5421999999999965E-001                  3.2648525170049270E-001                  0.0000000000000000E+000                 -2.2801593886860146E-009                  0.0000000000000000E+000                  6.3212869610507691E-002                  0.0000000000000000E+000                                        0 
                                      55                  1.2000000000000000E+000                  1.1321901128706655E+000                  3.7816395906901046E-001                  3.6699615315782035E+000                  3.9086772272183923E-001                 -4.1423659485845876E+000                 -9.8999999999999986E+001                 -4.5480972517680440E+000                 -9.8999999999999986E+001                 -4.5480972517680440E+000                  3.7609209552127369E+000                  7.1184999999999554E-001                  1.3495562627981253E-017                  2.8956916258106054E-005                  2.7207104308376812E-001                  9.9719318674583422E-009                  1.7690366945060772E-026                  5.5655740755203876E-048                  2.7329493446163031E-003                  3.3174552414566305E-005                  1.7182412314229588E-029                  8.0761945395588447E-004                  3.1805956433288737E-006                  1.6589802967352904E-060                  1.3342826998462533E-034                  7.5079570155867446E-003                  2.9753694540330761E-006                  1.6941050191672761E-005                  2.1176226595730457E-037                  1.0040531048010254E-099                  3.9939946938314849E-007                  1.0040531048010254E-099                  1.0040531048010254E-099                  1.6732321001597039E-003                  4.4860468029143031E-038                  3.2715611465547823E-003                  7.1184999999999998E-001                  3.7330232202327473E-018                  2.8956916256567338E-005                  2.7207104308374369E-001                  9.9719534416445898E-009                  1.2578484742512543E-030                  1.0036079773905103E-099                  2.7329493446163053E-003                  3.3174552414566332E-005                  1.0036236358115985E-099                  8.0761945395588426E-004                  3.1805956433288742E-006                  1.0036222044080658E-099                  1.0036230293767651E-099                  7.5079570155867428E-003                  2.9753694540330757E-006                  1.6941050191672764E-005                  1.0036220050523455E-099                  1.0036527115644446E-099                  3.9939946938314860E-007                  1.0035946451178324E-099                  1.0036157652756704E-099                  1.6732321001597045E-003                  1.1843007097145139E-041                  3.2715611465547849E-003                 -4.5480972517688043E+000                 -1.6304684736449886E+001                 -9.8999999999999986E+001                  0.0000000000000000E+000                 -4.5253867801090069E+000                 -2.8120014278968157E+000                 -9.8999999999999986E+001                  4.1816065256846191E-001                  2.3880163114739204E+000                  0.0000000000000000E+000                  0.0000000000000000E+000                  3.7494896993133596E-002                  4.1816065256846191E-001                  6.5394867973053550E-002                  3.7494896993133596E-002                  8.2704844944183517E+010                  1.1999999985730501E+000                  2.3880163114739204E+000                  6.3979116362331711E+007                                      665                  1.0611616487402741E+003                  7.1912492017683462E+002                  4.0511789969223521E+001                  0.0000000000000000E+000                  2.1861443580754343E+000                  0.0000000000000000E+000                  3.3729691726873119E+004                  1.2000000000000000E+000                  1.7004711729414843E+048                  0.0000000000000000E+000                  0.0000000000000000E+000                  0.0000000000000000E+000                  0.0000000000000000E+000                  0.0000000000000000E+000                  0.0000000000000000E+000                  0.0000000000000000E+000                  0.0000000000000000E+000                  0.0000000000000000E+000                  0.0000000000000000E+000                  0.0000000000000000E+000                  5.7718059099020194E+006                 -9.8999999999999986E+001                 -1.1165670835742413E-001                  6.5867035979497786E+000                  1.4604179870368709E+001                 -1.1165670835742413E-001                  6.5867035979497786E+000                 -1.5874115816149012E-008                  0.0000000000000000E+000                  0.0000000000000000E+000                  0.0000000000000000E+000                 -9.5934465081161990E-001                  4.5444276844915539E+000                  4.5444276844915539E+000                 -1.7609125905568127E-001                  0.0000000000000000E+000                  2.7259457836201340E-001                  1.9333244193280035E+000                  2.0327375257435019E-003                  9.9860567410910961E-001                  3.5906129688059463E+002                  4.1816065256846191E-001                  2.3880163114739204E+000                  1.7619871039949511E-002                  5.2928331779717744E-002                  0.0000000000000000E+000                                        2                  1.0981340277583206E-001                  4.6772681060103032E+003                  2.8307580318397118E-005                  0.0000000000000000E+000                  0.0000000000000000E+000                  0.0000000000000000E+000                  0.0000000000000000E+000                  0.0000000000000000E+000                  0.0000000000000000E+000                  0.0000000000000000E+000                  6.6666666666666663E-001                  0.0000000000000000E+000                  0.0000000000000000E+000                  0.0000000000000000E+000                  0.0000000000000000E+000                  0.0000000000000000E+000                  0.0000000000000000E+000                  0.0000000000000000E+000                  4.8534274396130589E-001                  1.0000000000000000E+000                  1.0000000000000000E+000                  1.0000000000000000E+000                  0.0000000000000000E+000                  8.5421999999999965E-001                  3.2648525170049286E-001                  0.0000000000000000E+000                 -2.2801330016241966E-009                  0.0000000000000000E+000                  6.3212869975078370E-002                  0.0000000000000000E+000                                        0 
                                      56                  1.2000000000000000E+000                  1.3586381354447985E+000                  3.7816392942544219E-001                  3.6699615305638797E+000                  3.9086765937740819E-001                 -4.1423659079582942E+000                 -9.8999999999999986E+001                 -4.5476198748671939E+000                 -9.8999999999999986E+001                 -4.5476198748671939E+000                  3.7609210144998735E+000                  7.1184999999999465E-001                  1.3495561988234925E-017                  2.8956916258420744E-005                  2.7207104308377306E-001                  9.9719275421173633E-009                  1.7799972753467734E-026                  5.6000657933846312E-048                  2.7329493446163031E-003                  3.3174552414566305E-005                  1.7182446519033663E-029                  8.0761945395588447E-004                  3.1805956433288737E-006                  1.6589872337690889E-060                  1.3342856257301318E-034                  7.5079570155867446E-003                  2.9753694540330761E-006                  1.6941050191672761E-005                  2.1176276968357185E-037                  1.0040531048010254E-099                  3.9939946938314849E-007                  1.0040531048010254E-099                  1.0040531048010254E-099                  1.6732321001597039E-003                  5.3833036676992757E-038                  3.2715611465547823E-003                  7.1184999999999998E-001                  5.0297096075764758E-018                  2.8956916256576828E-005                  2.7207104308374369E-001                  9.9719534098217109E-009                  1.4247077608326120E-030                  1.0036128535596956E-099                  2.7329493446163053E-003                  3.3174552414566332E-005                  1.0036236375988348E-099                  8.0761945395588426E-004                  3.1805956433288742E-006                  1.0036222452287946E-099                  1.0036230501772067E-099                  7.5079570155867428E-003                  2.9753694540330757E-006                  1.6941050191672764E-005                  1.0036220502223651E-099                  1.0036526431201464E-099                  3.9939946938314860E-007                  1.0035947136008073E-099                  1.0036159057528028E-099                  1.6732321001597045E-003                  1.9340527849852359E-041                  3.2715611465547849E-003                 -4.5476198748679533E+000                 -1.6304683819340461E+001                 -9.8999999999999986E+001                  0.0000000000000000E+000                 -4.5253866650942713E+000                 -2.8120010606894525E+000                 -9.8999999999999986E+001                  4.1816062411672061E-001                  2.3880161484221438E+000                  0.0000000000000000E+000                  0.0000000000000000E+000                  3.7494896993133596E-002                  4.1816062411672061E-001                  6.5394867973053550E-002                  3.7494896993133596E-002                  8.2704839291857590E+010                  1.1999999985730501E+000                  2.3880161484221438E+000                  6.3979110468743406E+007                                      665                  1.0611617931743090E+003                  7.1912501918701059E+002                  4.0511794164216248E+001                  0.0000000000000000E+000                  3.7057330157842765E+000                  0.0000000000000000E+000                  3.3729688273450112E+004                  1.2000000000000000E+000                  1.7004712870975252E+048                  0.0000000000000000E+000                  0.0000000000000000E+000                  0.0000000000000000E+000                  0.0000000000000000E+000                  0.0000000000000000E+000                  0.0000000000000000E+000                  0.0000000000000000E+000                  0.0000000000000000E+000                  0.0000000000000000E+000                  0.0000000000000000E+000                  0.0000000000000000E+000                  5.7718071457195664E+006                 -9.8999999999999986E+001                 -1.1165661781789057E-001                  6.5867036251239641E+000                  1.4604179988090914E+001                 -1.1165661781789057E-001                  6.5867036251239641E+000                 -1.5873926360862125E-008                  0.0000000000000000E+000                  0.0000000000000000E+000                  0.0000000000000000E+000                 -9.5934462573763069E-001                  4.5444277187518045E+000                  4.5444277187518045E+000                 -1.7609125905568127E-001                  0.0000000000000000E+000                  2.7259457178760599E-001                  1.9333243396445552E+000                  2.0327375024481393E-003                  9.9860567413808632E-001                  3.5906126132816172E+002                  3.9578738901341964E-001                  2.3880161484221438E+000                  2.7971574239042576E-002                  1.0118456381483019E-001                  0.0000000000000000E+000                                        2                  1.0981340911590835E-001                  4.6772680951505490E+003                  2.8338713144649930E-005                  0.0000000000000000E+000                  0.0000000000000000E+000                  0.0000000000000000E+000                  0.0000000000000000E+000                  0.0000000000000000E+000                  0.0000000000000000E+000                  0.0000000000000000E+000                  6.6666666666666663E-001                  0.0000000000000000E+000                  0.0000000000000000E+000                  0.0000000000000000E+000                  0.0000000000000000E+000                  0.0000000000000000E+000                  0.0000000000000000E+000                  0.0000000000000000E+000                  4.8534274396130589E-001                  1.0000000000000000E+000                  1.0000000000000000E+000                  1.0000000000000000E+000                  0.0000000000000000E+000                  8.5421999999999942E-001                  3.2648525170049297E-001                  0.0000000000000000E+000                 -2.2801057951579120E-009                  0.0000000000000000E+000                  6.3212870412560976E-002                  0.0000000000000000E+000                                        0 
                                      57                  1.2000000000000000E+000                  1.6303757625337580E+000                  3.7816389385312393E-001                  3.6699615293466414E+000                  3.9086758336381860E-001                 -4.1423658592069934E+000                 -9.8999999999999986E+001                 -4.5471637650544068E+000                 -9.8999999999999986E+001                 -4.5471637650544068E+000                  3.7609210856445099E+000                  7.1184999999999354E-001                  1.3495561220527505E-017                  2.8956916258798372E-005                  2.7207104308377905E-001                  9.9719223517028265E-009                  1.7857406198896528E-026                  5.6181453156461917E-048                  2.7329493446163031E-003                  3.3174552414566305E-005                  1.7182487564946691E-029                  8.0761945395588447E-004                  3.1805956433288737E-006                  1.6589955582597886E-060                  1.3342891368042673E-034                  7.5079570155867446E-003                  2.9753694540330761E-006                  1.6941050191672761E-005                  2.1176337415754090E-037                  1.0040531048010254E-099                  3.9939946938314849E-007                  1.0040531048010254E-099                  1.0040531048010254E-099                  1.6732321001597039E-003                  6.4600153734679501E-038                  3.2715611465547823E-003                  7.1184999999999998E-001                  6.4490962553273877E-018                  2.8956916256590367E-005                  2.7207104308374369E-001                  9.9719533654069064E-009                  1.5331422302021078E-030                  1.0036181095355249E-099                  2.7329493446163053E-003                  3.3174552414566332E-005                  1.0036236392719313E-099                  8.0761945395588426E-004                  3.1805956433288742E-006                  1.0036222843769594E-099                  1.0036230700132206E-099                  7.5079570155867428E-003                  2.9753694540330757E-006                  1.6941050191672764E-005                  1.0036220935795249E-099                  1.0036525731820850E-099                  3.9939946938314860E-007                  1.0035947835782860E-099                  1.0036160421369797E-099                  1.6732321001597045E-003                  2.9858836986252906E-041                  3.2715611465547849E-003                 -4.5471637650551662E+000                 -1.6304682718807776E+001                 -9.8999999999999986E+001                  0.0000000000000000E+000                 -4.5253865270765914E+000                 -2.8120006200400911E+000                 -9.8999999999999986E+001                  4.1816058997460659E-001                  2.3880159527598135E+000                  0.0000000000000000E+000                  0.0000000000000000E+000                  3.7494896993133596E-002                  4.1816058997460659E-001                  6.5394867973053550E-002                  3.7494896993133596E-002                  8.2704832509065918E+010                  1.1999999985730501E+000                  2.3880159527598135E+000                  6.3979103396424472E+007                                      665                  1.0611619664953803E+003                  7.1912513799940086E+002                  4.0511799198206106E+001                  0.0000000000000000E+000                  2.6605653608422253E-001                  0.0000000000000000E+000                  3.3729684129338741E+004                  1.2000000000000000E+000                  1.7004714240850021E+048                  0.0000000000000000E+000                  0.0000000000000000E+000                  0.0000000000000000E+000                  0.0000000000000000E+000                  0.0000000000000000E+000                  0.0000000000000000E+000                  0.0000000000000000E+000                  0.0000000000000000E+000                  0.0000000000000000E+000                  0.0000000000000000E+000                  0.0000000000000000E+000                  5.7718086287050750E+006                 -9.8999999999999986E+001                 -1.1165650917037841E-001                  6.5867036577330333E+000                  1.4604180129357685E+001                 -1.1165650917037841E-001                  6.5867036577330333E+000                 -1.5873812435103851E-008                  0.0000000000000000E+000                  0.0000000000000000E+000                  0.0000000000000000E+000                 -9.5934459564883634E-001                  4.5444277598642033E+000                  4.5444277598642033E+000                 -1.7609125905568127E-001                  0.0000000000000000E+000                  2.7259456389611636E-001                  1.9333242440235747E+000                  2.0327374744826699E-003                  9.9860567417285817E-001                  3.5906121866438940E+002                  1.5600448446743631E-001                  2.3882009155114576E+000                  0.0000000000000000E+000                  0.0000000000000000E+000                  0.0000000000000000E+000                                        2                  1.0981341672400227E-001                  4.6772680821184304E+003                  2.8368490992358072E-005                  0.0000000000000000E+000                  0.0000000000000000E+000                  0.0000000000000000E+000                  0.0000000000000000E+000                  0.0000000000000000E+000                  0.0000000000000000E+000                  0.0000000000000000E+000                  6.6666666666666663E-001                  0.0000000000000000E+000                  0.0000000000000000E+000                  0.0000000000000000E+000                  0.0000000000000000E+000                  0.0000000000000000E+000                  0.0000000000000000E+000                  0.0000000000000000E+000                  4.8534274396130589E-001                  1.0000000000000000E+000                  1.0000000000000000E+000                  1.0000000000000000E+000                  0.0000000000000000E+000                  8.5421999999999942E-001                  3.2648525170049314E-001                  0.0000000000000000E+000                 -2.2800894389528122E-009                  0.0000000000000000E+000                  6.3212870937536511E-002                  0.0000000000000000E+000                                        0 
                                      58                  1.2000000000000000E+000                  1.9564609150405095E+000                  3.7816385116632151E-001                  3.6699615278859352E+000                  3.9086749214739025E-001                 -4.1423658007059778E+000                 -2.0470039705150718E+001                 -4.5467318438736166E+000                 -9.8999999999999986E+001                 -4.5467318438736166E+000                  3.7609211710181145E+000                  7.1184999999999199E-001                  1.3495560299277983E-017                  2.8956916259251521E-005                  2.7207104308378599E-001                  9.9719161231976678E-009                  1.7884471772954612E-026                  5.6266728728682607E-048                  2.7329493446163027E-003                  3.3174552414566298E-005                  1.7182536820168651E-029                  8.0761945395588415E-004                  3.1805956433288733E-006                  1.6590055477031319E-060                  1.3342933501051565E-034                  7.5079570155867411E-003                  2.9753694540330748E-006                  1.6941050191672757E-005                  2.1176409952853447E-037                  1.0040531048010252E-099                  3.9939946938314839E-007                  1.0040531048010252E-099                  1.0040531048010252E-099                  1.6732321001597039E-003                  7.7520744143661815E-038                  3.2715611465547819E-003                  7.1184999999999998E-001                  7.9172150293722807E-018                  2.8956916256608897E-005                  2.7207104308374369E-001                  9.9719533061403287E-009                  1.5938547523525902E-030                  1.0036235840998212E-099                  2.7329493446163053E-003                  3.3174552414566332E-005                  1.0036236408401621E-099                  8.0761945395588426E-004                  3.1805956433288742E-006                  1.0036223219441298E-099                  1.0036230889433420E-099                  7.5079570155867428E-003                  2.9753694540330757E-006                  1.6941050191672764E-005                  1.0036221352214307E-099                  1.0036525018088518E-099                  3.9939946938314860E-007                  1.0035948549869571E-099                  1.0036161745983103E-099                  1.6732321001597045E-003                  4.3943183208637813E-041                  3.2715611465547849E-003                 -4.5467318438743742E+000                 -1.6304681398168544E+001                 -9.8999999999999986E+001                  0.0000000000000000E+000                 -4.5253863614553689E+000                 -2.8120000912613490E+000                 -9.8999999999999986E+001                  4.1816054900407212E-001                  2.3880157179649353E+000                  0.0000000000000000E+000                  0.0000000000000000E+000                  3.7494896993133596E-002                  4.1816054900407212E-001                  6.5394867973053550E-002                  3.7494896993133596E-002                  8.2704824369718307E+010                  1.1999999985730501E+000                  2.3880157179649353E+000                  6.3979094909622595E+007                                      665                  1.0611621744808435E+003                  7.1912528057438033E+002                  4.0511805239003579E+001                  0.0000000000000000E+000                  1.9294851872769474E+000                  0.0000000000000000E+000                  3.3729679156403392E+004                  1.2000000000000000E+000                  1.7004715884699605E+048                  0.0000000000000000E+000                  0.0000000000000000E+000                  0.0000000000000000E+000                  0.0000000000000000E+000                  0.0000000000000000E+000                  0.0000000000000000E+000                  0.0000000000000000E+000                  0.0000000000000000E+000                  0.0000000000000000E+000                  0.0000000000000000E+000                  0.0000000000000000E+000                  5.7718104082900658E+006                 -9.8999999999999986E+001                 -1.1165637879336274E-001                  6.5867036968639194E+000                  1.4604180298877813E+001                 -1.1165637879336274E-001                  6.5867036968639194E+000                 -1.5873683748624850E-008                  0.0000000000000000E+000                  0.0000000000000000E+000                  0.0000000000000000E+000                 -9.5934455954239006E-001                  4.5444278091990835E+000                  4.5444278091990835E+000                 -1.7609125905568127E-001                  0.0000000000000000E+000                  2.7259455441536806E-001                  1.9333241292777552E+000                  2.0327374409033635E-003                  9.9860567421458446E-001                  3.5906116746876484E+002                  3.9578731782266618E-001                  2.3882006807136493E+000                  1.1099541387632533E-002                  5.2928318395882863E-002                  0.0000000000000000E+000                                        2                  1.0981342585368858E-001                  4.6772680664792388E+003                  2.8396718491565276E-005                  0.0000000000000000E+000                  0.0000000000000000E+000                  0.0000000000000000E+000                  0.0000000000000000E+000                  0.0000000000000000E+000                  0.0000000000000000E+000                  0.0000000000000000E+000                  6.6666666666666663E-001                  0.0000000000000000E+000                  0.0000000000000000E+000                  0.0000000000000000E+000                  0.0000000000000000E+000                  0.0000000000000000E+000                  0.0000000000000000E+000                  0.0000000000000000E+000                  4.8534274396130589E-001                  1.0000000000000000E+000                  1.0000000000000000E+000                  1.0000000000000000E+000                  0.0000000000000000E+000                  8.5421999999999920E-001                  3.2648525170049325E-001                  0.0000000000000000E+000                 -2.2800709641233991E-009                  0.0000000000000000E+000                  6.3212871567507378E-002                  0.0000000000000000E+000                                        0
[truncated: 2,899,963 more chars]
