# Supplementary material for: Subgiants in NGC 188 reveal that rotationally induced mixing creates the main sequence Li-Dip
Source: Nat Commun. 2025 Nov 4;16:9729. doi: 10.1038/s41467-025-64724-0 (PMC12586687; doi:10.1038/s41467-025-64724-0)
Supplement: Supplementary file 5 — Source data [file 41467_2025_64724_MOESM5_ESM.zip › Figure_2_source_data/Figure_2_source_data/Figure_2_source_data4.txt]

                                       1                                        2                                        3                                        4                                        5                                        6                                        7                                        8                                        9                                       10                                       11 
                          version_number                                 compiler                                    build                         MESA_SDK_version                             math_backend                                     date                                burn_min1                                burn_min2                                     msun                                     rsun                                     lsun 
                              "r24.08.1"                               "gfortran"                                 "13.3.0"                                       ""                                 "CRMATH"                               "20250616"                  5.0000000000000000E+001                  1.0000000000000000E+003                  1.9884098706980504E+033                  6.9570000000000000E+010                  3.8280000000000003E+033 

                                       1                                        2                                        3                                        4                                        5                                        6                                        7                                        8                                        9                                       10                                       11                                       12                                       13                                       14                                       15                                       16                                       17                                       18                                       19                                       20                                       21                                       22                                       23                                       24                                       25                                       26                                       27                                       28                                       29                                       30                                       31                                       32                                       33                                       34                                       35                                       36                                       37                                       38                                       39                                       40                                       41                                       42                                       43                                       44                                       45                                       46                                       47                                       48                                       49                                       50                                       51                                       52                                       53                                       54                                       55                                       56                                       57                                       58                                       59                                       60                                       61                                       62                                       63                                       64                                       65                                       66                                       67                                       68                                       69                                       70                                       71                                       72                                       73                                       74                                       75                                       76                                       77                                       78                                       79                                       80                                       81                                       82                                       83                                       84                                       85                                       86                                       87                                       88                                       89                                       90                                       91                                       92                                       93                                       94                                       95                                       96                                       97                                       98                                       99                                      100                                      101                                      102                                      103                                      104                                      105                                      106                                      107                                      108                                      109                                      110                                      111                                      112                                      113                                      114                                      115                                      116                                      117                                      118                                      119                                      120                                      121                                      122                                      123                                      124                                      125                                      126                                      127                                      128                                      129                                      130                                      131                                      132                                      133                                      134                                      135                                      136                                      137                                      138                                      139                                      140                                      141                                      142                                      143                                      144                                      145                                      146                                      147                                      148                                      149                                      150                                      151                                      152                                      153                                      154                                      155                                      156                                      157                                      158                                      159                                      160 
                            model_number                                star_mass                                 star_age                                    log_R                                 log_Teff                                    log_L                           log_L_div_Ledd                                   log_LZ                                   log_LH                                  log_LHe                                 log_Lnuc                                    log_g                                center_h1                                center_h2                               center_he3                               center_he4                               center_li7                               center_be7                                center_b8                               center_c12                               center_c13                               center_n13                               center_n14                               center_n15                               center_o14                               center_o15                               center_o16                               center_o17                               center_o18                               center_f17                               center_f18                               center_f19                              center_ne18                              center_ne19                              center_ne20                              center_mg22                              center_mg24                               surface_h1                               surface_h2                              surface_he3                              surface_he4                              surface_li7                              surface_be7                               surface_b8                              surface_c12                              surface_c13                              surface_n13                              surface_n14                              surface_n15                              surface_o14                              surface_o15                              surface_o16                              surface_o17                              surface_o18                              surface_f17                              surface_f18                              surface_f19                             surface_ne18                             surface_ne19                             surface_ne20                             surface_mg22                             surface_mg24                                       pp                                      cno                                tri_alpha                             co_core_mass                        center_degeneracy                        c_log_eps_burn_pp                 c_log_eps_burn_tri_alpha                           conv_mx1_bot_r                           conv_mx1_top_r                           conv_mx2_bot_r                           conv_mx2_top_r                              cz_bot_mass                            cz_bot_radius                             cz_log_xmsun                                  cz_mass                          cz_scale_height                              cz_top_mass                            cz_top_radius                      cz_top_scale_height                                  cz_zone                          acoustic_cutoff                                   nu_max                                 delta_nu                                 delta_Pg                      dt_div_max_tau_conv                      dt_div_min_tau_conv                        dynamic_timescale                            envelope_mass                                e_thermal                             fe_core_mass                       gradT_excess_alpha                   grav_dark_L_equatorial                        grav_dark_L_polar                grav_dark_Teff_equatorial                     grav_dark_Teff_polar                              h1_czb_mass                            he_core_lgRho                              he_core_lgT                             he_core_mass                              i_rot_total                             kh_timescale                            log_abs_Lgrav                           log_center_Rho                             log_center_T                               log_cntr_P                             log_cntr_Rho                               log_cntr_T                              v_surf_km_s            surf_avg_omega_div_omega_crit                           surf_avg_v_rot                          surf_avg_v_crit                    log_surf_cell_opacity                          log_surf_cell_P                   log_surf_cell_pressure                   log_surf_optical_depth                           mass_conv_core                  max_conv_vel_div_csound                      max_gradT_div_grada                       max_L_rad_div_Ledd                           min_Pgas_div_P                               min_t_eddy                                mx1_bot_r                                mx1_top_r                                mx2_bot_r                                mx2_top_r                   neutron_rich_core_mass                                num_iters                 photosphere_cell_opacity                       photosphere_cell_T                             power_h_burn                            power_he_burn                                star_mdot                              surface_b11                              surface_be9                             surface_ca40                             surface_fe56                             surface_na23                    surface_optical_depth                              surface_s32                             surface_si28                             surface_ti48                   surf_avg_Lrad_div_Ledd                      surf_avg_omega_crit                           surf_avg_omega                    surf_avg_v_div_v_crit                 surf_num_c12_div_num_o16                  surf_r_equatorial_div_r            surf_r_equatorial_div_r_polar                       surf_r_polar_div_r                   total_angular_momentum                            total_mass_h1                           total_mass_he4                          v_wind_Km_per_s                        v_div_csound_surf                             center_omega                             center_gamma                              center_si28                              num_retries 
                                       1                  1.2000000000000000E+000                  1.0000000000000001E-005                  3.7816410941988099E-001                  3.6699613693834565E+000                  3.9086737464459437E-001                 -4.1423630315399729E+000                 -1.9691888454767074E+001                 -4.6065088515424186E+000                 -9.8999999999999986E+001                 -4.6065088515424186E+000                  3.7609206545109957E+000                  7.1184999999999987E-001                  9.2581672951687551E-021                  2.8956916256552925E-005                  2.7207104308374352E-001                  9.9719534929563023E-009                  8.5043763055830319E-031                  2.6661597707321848E-052                  2.7329493446163031E-003                  3.3174552414566305E-005                  4.6017843012920387E-030                  8.0761945395588458E-004                  3.1805956433288746E-006                  3.3589144797861021E-061                  8.5654313019591631E-035                  7.5079570155867446E-003                  2.9753694540330761E-006                  1.6941050191672761E-005                  1.6353741446929319E-037                  1.0040531048010254E-099                  3.9939946938314855E-007                  1.0040531048010254E-099                  1.0040531048010254E-099                  1.6732321001597045E-003                  3.9622444312762841E-043                  3.2715611465547832E-003                  7.1184999999999998E-001                  7.6588439084021786E-042                  2.8956916256552911E-005                  2.7207104308374364E-001                  9.9719534931473115E-009                  6.6378744466066762E-096                  1.0035934779123371E-099                  2.7329493446163022E-003                  3.3174552414566325E-005                  1.0035959492040969E-099                  8.0761945395588415E-004                  3.1805956433288742E-006                  1.0035939031339974E-099                  1.0035944618008191E-099                  7.5079570155867428E-003                  2.9753694540330748E-006                  1.6941050191672761E-005                  1.0035938336175063E-099                  1.0035990127171576E-099                  3.9939946938314855E-007                  1.0035934778457592E-099                  1.0035934821377934E-099                  1.6732321001597045E-003                  1.0035962489275310E-099                  3.2715611465547849E-003                 -4.6065088515430341E+000                 -1.6455078060980732E+001                 -9.8999999999999986E+001                  0.0000000000000000E+000                 -4.5253873551524970E+000                 -2.8344770212989578E+000                 -9.8999999999999986E+001                  4.1816079481223606E-001                  2.3880171388703246E+000                  0.0000000000000000E+000                  0.0000000000000000E+000                  3.7494896993133860E-002                  4.1816079481223606E-001                  6.5394867973053550E-002                  3.7494896993133860E-002                  8.2704873199439911E+010                  1.1999999985730501E+000                  2.3880171388703246E+000                  6.3979136097254969E+007                                      664                  1.0611610322618708E+003                  7.1912455654584232E+002                  4.0511767886403547E+001                  0.0000000000000000E+000                  3.1557600000000005E-097                  0.0000000000000000E+000                  3.3729709242487661E+004                  1.2000000000000000E+000                  1.7004706022166790E+048                  0.0000000000000000E+000                  0.0000000000000000E+000                  0.0000000000000000E+000                  0.0000000000000000E+000                  0.0000000000000000E+000                  0.0000000000000000E+000                  0.0000000000000000E+000                  0.0000000000000000E+000                  0.0000000000000000E+000                  0.0000000000000000E+000                  0.0000000000000000E+000                  5.7718085377008142E+006                 -9.8999999999999986E+001                 -1.1165716101439557E-001                  6.5867034620972689E+000                  1.4604179281816860E+001                 -1.1165716101439557E-001                  6.5867034620972689E+000                  0.0000000000000000E+000                  0.0000000000000000E+000                  0.0000000000000000E+000                  0.0000000000000000E+000                 -9.5934494480735044E-001                  4.5444276774379704E+000                  4.5444276774379704E+000                 -1.7609125905568127E-001                  0.0000000000000000E+000                  2.7258988222661945E-001                  1.9333331364825319E+000                  2.0327376649629126E-003                  9.9860567396417932E-001                  3.5906763566168343E+002                  4.1816079481223606E-001                  2.3880171388703246E+000                  0.0000000000000000E+000                  0.0000000000000000E+000                  0.0000000000000000E+000                                        2                  1.0981332843765372E-001                  4.6772663587513762E+003                  2.4745210265436851E-005                  0.0000000000000000E+000                  0.0000000000000000E+000                  0.0000000000000000E+000                  0.0000000000000000E+000                  0.0000000000000000E+000                  0.0000000000000000E+000                  0.0000000000000000E+000                  6.6666666666666663E-001                  0.0000000000000000E+000                  0.0000000000000000E+000                  0.0000000000000000E+000                  0.0000000000000000E+000                  0.0000000000000000E+000                  0.0000000000000000E+000                  0.0000000000000000E+000                  4.8534274396130539E-001                  1.0000000000000000E+000                  1.0000000000000000E+000                  1.0000000000000000E+000                  0.0000000000000000E+000                  8.5421999999999965E-001                  3.2648525170049197E-001                  0.0000000000000000E+000                  0.0000000000000000E+000                  0.0000000000000000E+000                  6.3212867786958338E-002                  0.0000000000000000E+000                                        0 
                                       2                  1.2000000000000000E+000                  2.1999999999999999E-005                  3.7816411057854271E-001                  3.6699623768998957E+000                  3.9087140702767481E-001                 -4.1423601822802576E+000                 -1.9992918450431056E+001                 -4.6064874696042084E+000                 -9.8999999999999986E+001                 -4.6064874696042084E+000                  3.7609206521936724E+000                  7.1184999999999987E-001                  2.0358823509734822E-020                  2.8956916256552925E-005                  2.7207104308374352E-001                  9.9719534927270955E-009                  1.8709046104681747E-030                  5.8765984036788840E-052                  2.7329493446163031E-003                  3.3174552414566305E-005                  8.4394135104712060E-030                  8.0761945395588458E-004                  3.1805956433288746E-006                  7.1331300965553381E-061                  1.1826842172364024E-034                  7.5079570155867446E-003                  2.9753694540330761E-006                  1.6941050191672761E-005                  2.0224766129395638E-037                  1.0040531048010254E-099                  3.9939946938314855E-007                  1.0040531048010254E-099                  1.0040531048010254E-099                  1.6732321001597045E-003                  8.7169377493752167E-043                  3.2715611465547832E-003                  7.1184999999999998E-001                  1.9920960725116316E-041                  2.8956916256552911E-005                  2.7207104308374364E-001                  9.9719534931473132E-009                  1.7282412065212250E-095                  1.0035934779123371E-099                  2.7329493446163022E-003                  3.3174552414566325E-005                  1.0036004044766873E-099                  8.0761945395588415E-004                  3.1805956433288742E-006                  1.0035953359821248E-099                  1.0035969919207075E-099                  7.5079570155867428E-003                  2.9753694540330748E-006                  1.6941050191672761E-005                  1.0035950961079973E-099                  1.0036085397251232E-099                  3.9939946938314855E-007                  1.0035934778457592E-099                  1.0035935202514393E-099                  1.6732321001597045E-003                  1.0036010159924643E-099                  3.2715611465547849E-003                 -4.6064874696049012E+000                 -1.6403450312205319E+001                 -9.8999999999999986E+001                  0.0000000000000000E+000                 -4.5253873551464103E+000                 -2.8344580364356986E+000                 -9.8999999999999986E+001                  4.1816079481084256E-001                  2.3880171424199719E+000                  0.0000000000000000E+000                  0.0000000000000000E+000                  3.7494896993133596E-002                  4.1816079481084256E-001                  6.5394867973053550E-002                  3.7494896993133596E-002                  8.2704873199151154E+010                  1.1999999985730501E+000                  2.3880171424199719E+000                  6.3979329735937268E+007                                      665                  1.0611603277162953E+003                  7.1912371856342804E+002                  4.0511766188222083E+001                  0.0000000000000000E+000                  3.7869120000000002E-097                  0.0000000000000000E+000                  3.3729709377469771E+004                  1.2000000000000000E+000                  1.7004706022220664E+048                  0.0000000000000000E+000                  0.0000000000000000E+000                  0.0000000000000000E+000                  0.0000000000000000E+000                  0.0000000000000000E+000                  0.0000000000000000E+000                  0.0000000000000000E+000                  0.0000000000000000E+000                  0.0000000000000000E+000                  0.0000000000000000E+000                  0.0000000000000000E+000                  5.7717549318561060E+006                 -9.8999999999999986E+001                 -1.1165716100996571E-001                  6.5867034620984661E+000                  1.4604179281822489E+001                 -1.1165716100996571E-001                  6.5867034620984661E+000                  0.0000000000000000E+000                  0.0000000000000000E+000                  0.0000000000000000E+000                  0.0000000000000000E+000                 -9.5934394144198132E-001                  4.5444266724084894E+000                  4.5444266724084894E+000                 -1.7609125905568127E-001                  0.0000000000000000E+000                  2.7259468113116059E-001                  1.9333405114620039E+000                  2.0327376647873009E-003                  9.9860567396418209E-001                  3.5906160886589760E+002                  4.1816079481084256E-001                  2.3880171424199719E+000                  0.0000000000000000E+000                  0.0000000000000000E+000                  0.0000000000000000E+000                                        2                  1.0981358214342871E-001                  4.6772772102809513E+003                  2.4746428594483058E-005                  0.0000000000000000E+000                  0.0000000000000000E+000                  0.0000000000000000E+000                  0.0000000000000000E+000                  0.0000000000000000E+000                  0.0000000000000000E+000                  0.0000000000000000E+000                  6.6666666666666663E-001                  0.0000000000000000E+000                  0.0000000000000000E+000                  0.0000000000000000E+000                  0.0000000000000000E+000                  0.0000000000000000E+000                  0.0000000000000000E+000                  0.0000000000000000E+000                  4.8534274396130539E-001                  1.0000000000000000E+000                  1.0000000000000000E+000                  1.0000000000000000E+000                  0.0000000000000000E+000                  8.5421999999999965E-001                  3.2648525170049197E-001                  0.0000000000000000E+000                  0.0000000000000000E+000                  0.0000000000000000E+000                  6.3212867786999208E-002                  0.0000000000000000E+000                                        0 
                                       3                  1.2000000000000000E+000                  3.6400000000000004E-005                  3.7816411039996323E-001                  3.6699622663529268E+000                  3.9087096448263836E-001                 -4.1423606481028870E+000                 -1.9992918450431056E+001                 -4.6064618281102652E+000                 -9.8999999999999986E+001                 -4.6064618281102652E+000                  3.7609206525508312E+000                  7.1184999999999987E-001                  3.3666455834549648E-020                  2.8956916256552925E-005                  2.7207104308374352E-001                  9.9719534924520430E-009                  3.0953812175665074E-030                  9.7289006551403532E-052                  2.7329493446163031E-003                  3.3174552414566305E-005                  1.1455755236084800E-029                  8.0761945395588458E-004                  3.1805956433288746E-006                  1.0341436457758726E-060                  1.2919482799726308E-034                  7.5079570155867446E-003                  2.9753694540330761E-006                  1.6941050191672761E-005                  2.1014300894359274E-037                  1.0040531048010254E-099                  3.9939946938314855E-007                  1.0040531048010254E-099                  1.0040531048010254E-099                  1.6732321001597045E-003                  1.4422569731980454E-042                  3.2715611465547832E-003                  7.1184999999999998E-001                  3.9515615198679480E-041                  2.8956916256552911E-005                  2.7207104308374364E-001                  9.9719534931473115E-009                  3.4325487718686021E-095                  1.0035934779123371E-099                  2.7329493446163022E-003                  3.3174552414566325E-005                  1.0036050917701629E-099                  8.0761945395588415E-004                  3.1805956433288742E-006                  1.0035975713739757E-099                  1.0036002689101545E-099                  7.5079570155867428E-003                  2.9753694540330748E-006                  1.6941050191672761E-005                  1.0035971417574152E-099                  1.0036183597708994E-099                  3.9939946938314855E-007                  1.0035934778457602E-099                  1.0035936508221646E-099                  1.6732321001597045E-003                  1.0036059287607850E-099                  3.2715611465547849E-003                 -4.6064618281110192E+000                 -1.6366783669440327E+001                 -9.8999999999999986E+001                  0.0000000000000000E+000                 -4.5253873551390935E+000                 -2.8344352781896651E+000                 -9.8999999999999986E+001                  4.1816079480913115E-001                  2.3880171417927372E+000                  0.0000000000000000E+000                  0.0000000000000000E+000                  3.7494896993133596E-002                  4.1816079480913115E-001                  6.5394867973053550E-002                  3.7494896993133596E-002                  8.2704873198803070E+010                  1.1999999985730501E+000                  2.3880171417927372E+000                  6.3979292291823164E+007                                      665                  1.0611604052709065E+003                  7.1912381067907654E+002                  4.0511766291015689E+001                  0.0000000000000000E+000                  4.5442944000000009E-097                  0.0000000000000000E+000                  3.3729709356665560E+004                  1.2000000000000000E+000                  1.7004706022288186E+048                  0.0000000000000000E+000                  0.0000000000000000E+000                  0.0000000000000000E+000                  0.0000000000000000E+000                  0.0000000000000000E+000                  0.0000000000000000E+000                  0.0000000000000000E+000                  0.0000000000000000E+000                  0.0000000000000000E+000                  0.0000000000000000E+000                  0.0000000000000000E+000                  5.7717608156368658E+006                 -9.8999999999999986E+001                 -1.1165716100445339E-001                  6.5867034621000293E+000                  1.4604179281829568E+001                 -1.1165716100445339E-001                  6.5867034621000293E+000                  0.0000000000000000E+000                  0.0000000000000000E+000                  0.0000000000000000E+000                  0.0000000000000000E+000                 -9.5934405148651625E-001                  4.5444267827385936E+000                  4.5444267827385936E+000                 -1.7609125905568127E-001                  0.0000000000000000E+000                  2.7259636240145202E-001                  1.9333322233591570E+000                  2.0327376646179876E-003                  9.9860567396418465E-001                  3.5905963270541713E+002                  4.1816079480913115E-001                  2.3880171417927372E+000                  0.0000000000000000E+000                  0.0000000000000000E+000                  0.0000000000000000E+000                                        2                  1.0981355431810845E-001                  4.6772760196255904E+003                  2.4747889709366540E-005                  0.0000000000000000E+000                  0.0000000000000000E+000                  0.0000000000000000E+000                  0.0000000000000000E+000                  0.0000000000000000E+000                  0.0000000000000000E+000                  0.0000000000000000E+000                  6.6666666666666663E-001                  0.0000000000000000E+000                  0.0000000000000000E+000                  0.0000000000000000E+000                  0.0000000000000000E+000                  0.0000000000000000E+000                  0.0000000000000000E+000                  0.0000000000000000E+000                  4.8534274396130539E-001                  1.0000000000000000E+000                  1.0000000000000000E+000                  1.0000000000000000E+000                  0.0000000000000000E+000                  8.5421999999999965E-001                  3.2648525170049197E-001                  0.0000000000000000E+000                  0.0000000000000000E+000                  0.0000000000000000E+000                  6.3212867787038857E-002                  0.0000000000000000E+000                                        0 
                                       4                  1.2000000000000000E+000                  5.3680000000000008E-005                  3.7816411004628497E-001                  3.6699621092122752E+000                  3.9087033521267683E-001                 -4.1423616648256605E+000                 -2.0470039705150718E+001                 -4.6064310825338977E+000                 -9.8999999999999986E+001                 -4.6064310825338977E+000                  3.7609206532581880E+000                  7.1184999999999987E-001                  4.9616693678245864E-020                  2.8956916256552925E-005                  2.7207104308374352E-001                  9.9719534921219831E-009                  4.5646325289275133E-030                  1.4351284001950625E-051                  2.7329493446163031E-003                  3.3174552414566305E-005                  1.3673541824912263E-029                  8.0761945395588458E-004                  3.1805956433288746E-006                  1.2751630500525573E-060                  1.3239417395254069E-034                  7.5079570155867446E-003                  2.9753694540330761E-006                  1.6941050191672761E-005                  2.1152407852159123E-037                  1.0040531048010254E-099                  3.9939946938314855E-007                  1.0040531048010254E-099                  1.0040531048010254E-099                  1.6732321001597045E-003                  2.1269328112408186E-042                  3.2715611465547832E-003                  7.1184999999999998E-001                  7.0838873948284757E-041                  2.8956916256552911E-005                  2.7207104308374364E-001                  9.9719534931473115E-009                  6.1630107103437429E-095                  1.0035934779123371E-099                  2.7329493446163022E-003                  3.3174552414566325E-005                  1.0036090987704488E-099                  8.0761945395588415E-004                  3.1805956433288742E-006                  1.0036000969176816E-099                  1.0036035046420419E-099                  7.5079570155867428E-003                  2.9753694540330748E-006                  1.6941050191672761E-005                  1.0035995188540582E-099                  1.0036266554068408E-099                  3.9939946938314855E-007                  1.0035934778457679E-099                  1.0035939280297156E-099                  1.6732321001597045E-003                  1.0036100787100586E-099                  3.2715611465547849E-003                 -4.6064310825346970E+000                 -1.6341671436033717E+001                 -9.8999999999999986E+001                  0.0000000000000000E+000                 -4.5253873551302988E+000                 -2.8344080022228169E+000                 -9.8999999999999986E+001                  4.1816079480705426E-001                  2.3880171402930390E+000                  0.0000000000000000E+000                  0.0000000000000000E+000                  3.7494896993133596E-002                  4.1816079480705426E-001                  6.5394867973053550E-002                  3.7494896993133596E-002                  8.2704873198383881E+010                  1.1999999985730501E+000                  2.3880171402930390E+000                  6.3979260416396827E+007                                      665                  1.0611605159971657E+003                  7.1912394195054446E+002                  4.0511766616642312E+001                  0.0000000000000000E+000                  5.4531532800000001E-097                  0.0000000000000000E+000                  3.3729709315462649E+004                  1.2000000000000000E+000                  1.7004706022371133E+048                  0.0000000000000000E+000                  0.0000000000000000E+000                  0.0000000000000000E+000                  0.0000000000000000E+000                  0.0000000000000000E+000                  0.0000000000000000E+000                  0.0000000000000000E+000                  0.0000000000000000E+000                  0.0000000000000000E+000                  0.0000000000000000E+000                  0.0000000000000000E+000                  5.7717691833224762E+006                 -9.8999999999999986E+001                 -1.1165716099777047E-001                  6.5867034621019478E+000                  1.4604179281838162E+001                 -1.1165716099777047E-001                  6.5867034621019478E+000                  0.0000000000000000E+000                  0.0000000000000000E+000                  0.0000000000000000E+000                  0.0000000000000000E+000                 -9.5934420782582808E-001                  4.5444269396836701E+000                  4.5444269396836701E+000                 -1.7609125905568127E-001                  0.0000000000000000E+000                  2.7259565588312251E-001                  1.9333306598257982E+000                  2.0327376643981213E-003                  9.9860567396418776E-001                  3.5906041163998998E+002                  4.1816079480705426E-001                  2.3880171402930390E+000                  0.0000000000000000E+000                  0.0000000000000000E+000                  0.0000000000000000E+000                                        2                  1.0981351478693056E-001                  4.6772743271298787E+003                  2.4749641781056616E-005                  0.0000000000000000E+000                  0.0000000000000000E+000                  0.0000000000000000E+000                  0.0000000000000000E+000                  0.0000000000000000E+000                  0.0000000000000000E+000                  0.0000000000000000E+000                  6.6666666666666663E-001                  0.0000000000000000E+000                  0.0000000000000000E+000                  0.0000000000000000E+000                  0.0000000000000000E+000                  0.0000000000000000E+000                  0.0000000000000000E+000                  0.0000000000000000E+000                  4.8534274396130539E-001                  1.0000000000000000E+000                  1.0000000000000000E+000                  1.0000000000000000E+000                  0.0000000000000000E+000                  8.5421999999999965E-001                  3.2648525170049197E-001                  0.0000000000000000E+000                  0.0000000000000000E+000                  0.0000000000000000E+000                  6.3212867787083987E-002                  0.0000000000000000E+000                                        0 
                                       5                  1.2000000000000000E+000                  7.4416000000000014E-005                  3.7816410967140990E-001                  3.6699619954028289E+000                  3.9086987922514238E-001                 -4.1423625070290475E+000                 -2.0470039705150718E+001                 -4.6063942226749690E+000                 -9.8999999999999986E+001                 -4.6063942226749681E+000                  3.7609206540079381E+000                  7.1184999999999987E-001                  6.8729771658059007E-020                  2.8956916256552925E-005                  2.7207104308374352E-001                  9.9719534917259108E-009                  6.3275604309651364E-030                  1.9897597634873003E-051                  2.7329493446163031E-003                  3.3174552414566305E-005                  1.5186960033717561E-029                  8.0761945395588458E-004                  3.1805956433288746E-006                  1.4405575418753641E-060                  1.3320793113197599E-034                  7.5079570155867446E-003                  2.9753694540330761E-006                  1.6941050191672761E-005                  2.1173040740402743E-037                  1.0040531048010254E-099                  3.9939946938314855E-007                  1.0040531048010254E-099                  1.0040531048010254E-099                  1.6732321001597045E-003                  2.9485438170805952E-042                  3.2715611465547832E-003                  7.1184999999999998E-001                  1.2100437379063574E-040                  2.8956916256552911E-005                  2.7207104308374364E-001                  9.9719534931473115E-009                  1.0546950077563955E-094                  1.0035934779123371E-099                  2.7329493446163022E-003                  3.3174552414566325E-005                  1.0036122625728529E-099                  8.0761945395588415E-004                  3.1805956433288742E-006                  1.0036025480663911E-099                  1.0036063491627866E-099                  7.5079570155867428E-003                  2.9753694540330748E-006                  1.6941050191672761E-005                  1.0036018747375657E-099                  1.0036331540347570E-099                  3.9939946938314855E-007                  1.0035934778458199E-099                  1.0035943727786710E-099                  1.6732321001597045E-003                  1.0036133298650848E-099                  3.2715611465547849E-003                 -4.6063942226757986E+000                 -1.6325332190248776E+001                 -9.8999999999999986E+001                  0.0000000000000000E+000                 -4.5253873551197588E+000                 -2.8343753198449733E+000                 -9.8999999999999986E+001                  4.1816079480455398E-001                  2.3880171385518718E+000                  0.0000000000000000E+000                  0.0000000000000000E+000                  3.7494896993133596E-002                  4.1816079480455398E-001                  6.5394867973053550E-002                  3.7494896993133596E-002                  8.2704873197880585E+010                  1.1999999985730501E+000                  2.3880171385518718E+000                  6.3979237973507538E+007                                      665                  1.0611605967662636E+003                  7.1912403741736841E+002                  4.0511766967534740E+001                  0.0000000000000000E+000                  6.5437839360000003E-097                  0.0000000000000000E+000                  3.3729709271790351E+004                  1.2000000000000000E+000                  1.7004706022470530E+048                  0.0000000000000000E+000                  0.0000000000000000E+000                  0.0000000000000000E+000                  0.0000000000000000E+000                  0.0000000000000000E+000                  0.0000000000000000E+000                  0.0000000000000000E+000                  0.0000000000000000E+000                  0.0000000000000000E+000                  0.0000000000000000E+000                  0.0000000000000000E+000                  5.7717752483773762E+006                 -9.8999999999999986E+001                 -1.1165716098973869E-001                  6.5867034621042606E+000                  1.4604179281848515E+001                 -1.1165716098973869E-001                  6.5867034621042606E+000                  0.0000000000000000E+000                  0.0000000000000000E+000                  0.0000000000000000E+000                  0.0000000000000000E+000                 -9.5934432095093292E-001                  4.5444270534851769E+000                  4.5444270534851769E+000                 -1.7609125905568127E-001                  0.0000000000000000E+000                  2.7259541662677250E-001                  1.9333295886186248E+000                  2.0327376641443707E-003                  9.9860567396419131E-001                  3.5906057005384775E+002                  4.1816079480455398E-001                  2.3880171385518718E+000                  0.0000000000000000E+000                  0.0000000000000000E+000                  0.0000000000000000E+000                                        2                  1.0981348618269018E-001                  4.6772731013370676E+003                  2.4751742445599148E-005                  0.0000000000000000E+000                  0.0000000000000000E+000                  0.0000000000000000E+000                  0.0000000000000000E+000                  0.0000000000000000E+000                  0.0000000000000000E+000                  0.0000000000000000E+000                  6.6666666666666663E-001                  0.0000000000000000E+000                  0.0000000000000000E+000                  0.0000000000000000E+000                  0.0000000000000000E+000                  0.0000000000000000E+000                  0.0000000000000000E+000                  0.0000000000000000E+000                  4.8534274396130539E-001                  1.0000000000000000E+000                  1.0000000000000000E+000                  1.0000000000000000E+000                  0.0000000000000000E+000                  8.5421999999999965E-001                  3.2648525170049197E-001                  0.0000000000000000E+000                  0.0000000000000000E+000                  0.0000000000000000E+000                  6.3212867787136889E-002                  0.0000000000000000E+000                                        0 
                                       6                  1.2000000000000000E+000                  9.9299200000000013E-005                  3.7816410930754990E-001                  3.6699619043377711E+000                  3.9086951423718963E-001                 -4.1423632200931708E+000                 -2.0470039705150718E+001                 -4.6063500409350544E+000                 -9.8999999999999986E+001                 -4.6063500409350535E+000                  3.7609206547356582E+000                  7.1184999999999987E-001                  9.1626353341708796E-020                  2.8956916256552925E-005                  2.7207104308374352E-001                  9.9719534912506244E-009                  8.4428238558740616E-030                  2.6552387295093570E-051                  2.7329493446163031E-003                  3.3174552414566305E-005                  1.6137699940552715E-029                  8.0761945395588458E-004                  3.1805956433288746E-006                  1.5445999702807030E-060                  1.3338673089361448E-034                  7.5079570155867446E-003                  2.9753694540330761E-006                  1.6941050191672761E-005                  2.1175663933264004E-037                  1.0040531048010254E-099                  3.9939946938314855E-007                  1.0040531048010254E-099                  1.0040531048010254E-099                  1.6732321001597045E-003                  3.9344770243601211E-042                  3.2715611465547832E-003                  7.1184999999999998E-001                  2.0156616149367022E-040                  2.8956916256552911E-005                  2.7207104308374364E-001                  9.9719534931473115E-009                  1.7607400984677977E-094                  1.0035934779123373E-099                  2.7329493446163022E-003                  3.3174552414566325E-005                  1.0036147002332916E-099                  8.0761945395588415E-004                  3.1805956433288742E-006                  1.0036047631624334E-099                  1.0036087369577805E-099                  7.5079570155867428E-003                  2.9753694540330748E-006                  1.6941050191672761E-005                  1.0036040372827677E-099                  1.0036381294644752E-099                  3.9939946938314855E-007                  1.0035934778460672E-099                  1.0035949715291336E-099                  1.6732321001597045E-003                  1.0036158193347842E-099                  3.2715611465547849E-003                 -4.6063500409359026E+000                 -1.6315373521970997E+001                 -9.8999999999999986E+001                  0.0000000000000000E+000                 -4.5253873551071297E+000                 -2.8343361711084207E+000                 -9.8999999999999986E+001                  4.1816079480155455E-001                  2.3880171368076666E+000                  0.0000000000000000E+000                  0.0000000000000000E+000                  3.7494896993133596E-002                  4.1816079480155455E-001                  6.5394867973053550E-002                  3.7494896993133596E-002                  8.2704873197278732E+010                  1.1999999985730501E+000                  2.3880171368076666E+000                  6.3979219823459759E+007                                      665                  1.0611606617036607E+003                  7.1912411401714132E+002                  4.0511767302101106E+001                  0.0000000000000000E+000                  7.8525407232000001E-097                  0.0000000000000000E+000                  3.3729709229401276E+004                  1.2000000000000000E+000                  1.7004706022589106E+048                  0.0000000000000000E+000                  0.0000000000000000E+000                  0.0000000000000000E+000                  0.0000000000000000E+000                  0.0000000000000000E+000                  0.0000000000000000E+000                  0.0000000000000000E+000                  0.0000000000000000E+000                  0.0000000000000000E+000                  0.0000000000000000E+000                  0.0000000000000000E+000                  5.7717801039063428E+006                 -9.8999999999999986E+001                 -1.1165716098010141E-001                  6.5867034621070424E+000                  1.4604179281860931E+001                 -1.1165716098010141E-001                  6.5867034621070424E+000                  0.0000000000000000E+000                  0.0000000000000000E+000                  0.0000000000000000E+000                  0.0000000000000000E+000                 -9.5934441141256577E-001                  4.5444271446158515E+000                  4.5444271446158515E+000                 -1.7609125905568127E-001                  0.0000000000000000E+000                  2.7259526272916224E-001                  1.9333286860046612E+000                  2.0327376638526323E-003                  9.9860567396419542E-001                  3.5906070878817002E+002                  4.1816079480155455E-001                  2.3880171368076666E+000                  0.0000000000000000E+000                  0.0000000000000000E+000                  0.0000000000000000E+000                                        2                  1.0981346330902575E-001                  4.6772721205144317E+003                  2.4754260623288545E-005                  0.0000000000000000E+000                  0.0000000000000000E+000                  0.0000000000000000E+000                  0.0000000000000000E+000                  0.0000000000000000E+000                  0.0000000000000000E+000                  0.0000000000000000E+000                  6.6666666666666663E-001                  0.0000000000000000E+000                  0.0000000000000000E+000                  0.0000000000000000E+000                  0.0000000000000000E+000                  0.0000000000000000E+000                  0.0000000000000000E+000                  0.0000000000000000E+000                  4.8534274396130539E-001                  1.0000000000000000E+000                  1.0000000000000000E+000                  1.0000000000000000E+000                  0.0000000000000000E+000                  8.5421999999999965E-001                  3.2648525170049197E-001                  0.0000000000000000E+000                  0.0000000000000000E+000                  0.0000000000000000E+000                  6.3212867787199645E-002                  0.0000000000000000E+000                                        0 
                                       7                  1.2000000000000000E+000                  1.2915904000000000E-004                  3.7816410896943198E-001                  3.6699618282045505E+000                  3.9086920902807065E-001                 -4.1423638245316639E+000                 -1.9691888454767074E+001                 -4.6062970948572532E+000                 -9.8999999999999986E+001                 -4.6062970948572532E+000                  3.7609206554118937E+000                  7.1184999999999987E-001                  1.1904604545045939E-019                  2.8956916256552925E-005                  2.7207104308374352E-001                  9.9719534906802801E-009                  1.0980779934003793E-029                  3.4537002201307184E-051                  2.7329493446163031E-003                  3.3174552414566305E-005                  1.6682995383012920E-029                  8.0761945395588458E-004                  3.1805956433288746E-006                  1.6042913609257848E-060                  1.3342049986752682E-034                  7.5079570155867446E-003                  2.9753694540330761E-006                  1.6941050191672761E-005                  2.1175946853848874E-037                  1.0040531048010254E-099                  3.9939946938314855E-007                  1.0040531048010254E-099                  1.0040531048010254E-099                  1.6732321001597045E-003                  5.1175968734987310E-042                  3.2715611465547832E-003                  7.1184999999999998E-001                  3.3134836617811377E-040                  2.8956916256552911E-005                  2.7207104308374364E-001                  9.9719534931473115E-009                  2.9018827407349492E-094                  1.0035934779123373E-099                  2.7329493446163022E-003                  3.3174552414566325E-005                  1.0036165728590973E-099                  8.0761945395588415E-004                  3.1805956433288742E-006                  1.0036067027451199E-099                  1.0036107126095187E-099                  7.5079570155867428E-003                  2.9753694540330748E-006                  1.6941050191672761E-005                  1.0036059534379691E-099                  1.0036419256191964E-099                  3.9939946938314855E-007                  1.0035934778469981E-099                  1.0035956908000277E-099                  1.6732321001597045E-003                  1.0036177191686264E-099                  3.2715611465547849E-003                 -4.6062970948581130E+000                 -1.6309763130775625E+001                 -9.8999999999999986E+001                  0.0000000000000000E+000                 -4.5253873550919508E+000                 -2.8342892933668282E+000                 -9.8999999999999986E+001                  4.1816079479789997E-001                  2.3880171351630715E+000                  0.0000000000000000E+000                  0.0000000000000000E+000                  3.7494896993133596E-002                  4.1816079479789997E-001                  6.5394867973053550E-002                  3.7494896993133596E-002                  8.2704873196556137E+010                  1.1999999985730501E+000                  2.3880171351630715E+000                  6.3979204575320363E+007                                      665                  1.0611607161577065E+003                  7.1912417816927166E+002                  4.0511767604382136E+001                  0.0000000000000000E+000                  9.4230488678399989E-097                  0.0000000000000000E+000                  3.3729709190011126E+004                  1.2000000000000000E+000                  1.7004706022736158E+048                  0.0000000000000000E+000                  0.0000000000000000E+000                  0.0000000000000000E+000                  0.0000000000000000E+000                  0.0000000000000000E+000                  0.0000000000000000E+000                  0.0000000000000000E+000                  0.0000000000000000E+000                  0.0000000000000000E+000                  0.0000000000000000E+000                  0.0000000000000000E+000                  5.7717841646350799E+006                 -9.8999999999999986E+001                 -1.1165716096836822E-001                  6.5867034621104850E+000                  1.4604179281876100E+001                 -1.1165716096836822E-001                  6.5867034621104850E+000                  0.0000000000000000E+000                  0.0000000000000000E+000                  0.0000000000000000E+000                  0.0000000000000000E+000                 -9.5934448701168440E-001                  4.5444272208421843E+000                  4.5444272208421843E+000                 -1.7609125905568127E-001                  0.0000000000000000E+000                  2.7259513738602481E-001                  1.9333279130011196E+000                  2.0327376635251812E-003                  9.9860567396419986E-001                  3.5906084421545341E+002                  4.1816079479789997E-001                  2.3880171351630715E+000                  0.0000000000000000E+000                  0.0000000000000000E+000                  0.0000000000000000E+000                                        2                  1.0981344419342411E-001                  4.6772713005164078E+003                  2.4757278669703399E-005                  0.0000000000000000E+000                  0.0000000000000000E+000                  0.0000000000000000E+000                  0.0000000000000000E+000                  0.0000000000000000E+000                  0.0000000000000000E+000                  0.0000000000000000E+000                  6.6666666666666663E-001                  0.0000000000000000E+000                  0.0000000000000000E+000                  0.0000000000000000E+000                  0.0000000000000000E+000                  0.0000000000000000E+000                  0.0000000000000000E+000                  0.0000000000000000E+000                  4.8534274396130539E-001                  1.0000000000000000E+000                  1.0000000000000000E+000                  1.0000000000000000E+000                  0.0000000000000000E+000                  8.5421999999999965E-001                  3.2648525170049197E-001                  0.0000000000000000E+000                  0.0000000000000000E+000                  0.0000000000000000E+000                  6.3212867787267937E-002                  0.0000000000000000E+000                                        0 
                                       8                  1.2000000000000000E+000                  1.6499084799999998E-004                  3.7816410866315858E-001                  3.6699617650579670E+000                  3.9086895582919134E-001                 -4.1423643273161472E+000                 -1.9691888454767074E+001                 -4.6062336630580250E+000                 -9.8999999999999986E+001                 -4.6062336630580250E+000                  3.7609206560244406E+000                  7.1184999999999987E-001                  1.5186893806770907E-019                  2.8956916256552925E-005                  2.7207104308374352E-001                  9.9719534899958659E-009                  1.4025808870259480E-029                  4.4116909298233404E-051                  2.7329493446163031E-003                  3.3174552414566305E-005                  1.6966181684280203E-029                  8.0761945395588458E-004                  3.1805956433288746E-006                  1.6352926149303522E-060                  1.3342595787768524E-034                  7.5079570155867446E-003                  2.9753694540330761E-006                  1.6941050191672761E-005                  2.1175972675380792E-037                  1.0040531048010254E-099                  3.9939946938314855E-007                  1.0040531048010254E-099                  1.0040531048010254E-099                  1.6732321001597045E-003                  6.5373406930424587E-042                  3.2715611465547832E-003                  7.1184999999999998E-001                  5.4109516396518541E-040                  2.8956916256552911E-005                  2.7207104308374364E-001                  9.9719534931473115E-009                  4.7530444124876746E-094                  1.0035934779123375E-099                  2.7329493446163022E-003                  3.3174552414566325E-005                  1.0036180173058075E-099                  8.0761945395588415E-004                  3.1805956433288742E-006                  1.0036083808505041E-099                  1.0036123460868989E-099                  7.5079570155867428E-003                  2.9753694540330748E-006                  1.6941050191672761E-005                  1.0036076266958283E-099                  1.0036448270253325E-099                  3.9939946938314855E-007                  1.0035934778499102E-099                  1.0035964918521813E-099                  1.6732321001597045E-003                  1.0036191716423934E-099                  3.2715611465547849E-003                 -4.6062336630588900E+000                 -1.6306877851663216E+001                 -9.8999999999999986E+001                  0.0000000000000000E+000                 -4.5253873550737644E+000                 -2.8342331847628452E+000                 -9.8999999999999986E+001                  4.1816079479352636E-001                  2.3880171336569940E+000                  0.0000000000000000E+000                  0.0000000000000000E+000                  3.7494896993133596E-002                  4.1816079479352636E-001                  6.5394867973053550E-002                  3.7494896993133596E-002                  8.2704873195687775E+010                  1.1999999985730501E+000                  2.3880171336569940E+000                  6.3979191901572272E+007                                      665                  1.0611607614482416E+003                  7.1912423146402091E+002                  4.0511767869675211E+001                  0.0000000000000000E+000                  1.1307658641407997E-096                  0.0000000000000000E+000                  3.3729709154330791E+004                  1.2000000000000000E+000                  1.7004706022910671E+048                  0.0000000000000000E+000                  0.0000000000000000E+000                  0.0000000000000000E+000                  0.0000000000000000E+000                  0.0000000000000000E+000                  0.0000000000000000E+000                  0.0000000000000000E+000                  0.0000000000000000E+000                  0.0000000000000000E+000                  0.0000000000000000E+000                  0.0000000000000000E+000                  5.7717875337256724E+006                 -9.8999999999999986E+001                 -1.1165716095433388E-001                  6.5867034621145937E+000                  1.4604179281894247E+001                 -1.1165716095433388E-001                  6.5867034621145937E+000                  0.0000000000000000E+000                  0.0000000000000000E+000                  0.0000000000000000E+000                  0.0000000000000000E+000                 -9.5934454969259353E-001                  4.5444272840951694E+000                  4.5444272840951694E+000                 -1.7609125905568127E-001                  0.0000000000000000E+000                  2.7259503167779620E-001                  1.9333272609403920E+000                  2.0327376631361529E-003                  9.9860567396420530E-001                  3.5906096528961791E+002                  4.1816079479352636E-001                  2.3880171336569940E+000                  0.0000000000000000E+000                  0.0000000000000000E+000                  0.0000000000000000E+000                                        2                  1.0981342834425654E-001                  4.6772706203923826E+003                  2.4760894910491598E-005                  0.0000000000000000E+000                  0.0000000000000000E+000                  0.0000000000000000E+000                  0.0000000000000000E+000                  0.0000000000000000E+000                  0.0000000000000000E+000                  0.0000000000000000E+000                  6.6666666666666663E-001                  0.0000000000000000E+000                  0.0000000000000000E+000                  0.0000000000000000E+000                  0.0000000000000000E+000                  0.0000000000000000E+000                  0.0000000000000000E+000                  0.0000000000000000E+000                  4.8534274396130539E-001                  1.0000000000000000E+000                  1.0000000000000000E+000                  1.0000000000000000E+000                  0.0000000000000000E+000                  8.5421999999999965E-001                  3.2648525170049197E-001                  0.0000000000000000E+000                  0.0000000000000000E+000                  0.0000000000000000E+000                  6.3212867787350788E-002                  0.0000000000000000E+000                                        0 
                                       9                  1.2000000000000000E+000                  2.0798901759999997E-004                  3.7816410838984349E-001                  3.6699617133313507E+000                  3.9086874837609653E-001                 -4.1423647396816712E+000                 -1.9867979713822756E+001                 -4.6061576935767103E+000                 -9.8999999999999986E+001                 -4.6061576935767103E+000                  3.7609206565710709E+000                  7.1184999999999987E-001                  1.9114048878332019E-019                  2.8956916256552925E-005                  2.7207104308374352E-001                  9.9719534891745715E-009                  1.7679097311429222E-029                  5.5610449956064568E-051                  2.7329493446163031E-003                  3.3174552414566305E-005                  1.7098263678264751E-029                  8.0761945395588458E-004                  3.1805956433288746E-006                  1.6497522026847436E-060                  1.3342670994072103E-034                  7.5079570155867446E-003                  2.9753694540330761E-006                  1.6941050191672761E-005                  2.1175974672612436E-037                  1.0040531048010254E-099                  3.9939946938314855E-007                  1.0040531048010254E-099                  1.0040531048010254E-099                  1.6732321001597045E-003                  8.2410332773361480E-042                  3.2715611465547832E-003                  7.1184999999999998E-001                  8.8110787859235401E-040                  2.8956916256552911E-005                  2.7207104308374364E-001                  9.9719534931473115E-009                  7.7667288750662334E-094                  1.0035934779123373E-099                  2.7329493446163022E-003                  3.3174552414566325E-005                  1.0036191378447552E-099                  8.0761945395588415E-004                  3.1805956433288742E-006                  1.0036098291071603E-099                  1.0036137032668995E-099                  7.5079570155867428E-003                  2.9753694540330748E-006                  1.6941050191672761E-005                  1.0036090816266188E-099                  1.0036470479377140E-099                  3.9939946938314855E-007                  1.0035934778577352E-099                  1.0035973395659451E-099                  1.6732321001597045E-003                  1.0036202838498057E-099                  3.2715611465547849E-003                 -4.6061576935775781E+000                 -1.6305538645044773E+001                 -9.8999999999999986E+001                  0.0000000000000000E+000                 -4.5253873550519073E+000                 -2.8341660621188760E+000                 -9.8999999999999986E+001                  4.1816079478824203E-001                  2.3880171322999368E+000                  0.0000000000000000E+000                  0.0000000000000000E+000                  3.7494896993133596E-002                  4.1816079478824203E-001                  6.5394867973053550E-002                  3.7494896993133596E-002                  8.2704873194650208E+010                  1.1999999985730501E+000                  2.3880171322999368E+000                  6.3979181501627252E+007                                      665                  1.0611607986567835E+003                  7.1912427519477967E+002                  4.0511768098768968E+001                  0.0000000000000000E+000                  1.3569190369689599E-096                  0.0000000000000000E+000                  3.3729709122490051E+004                  1.2000000000000000E+000                  1.7004706023122767E+048                  0.0000000000000000E+000                  0.0000000000000000E+000                  0.0000000000000000E+000                  0.0000000000000000E+000                  0.0000000000000000E+000                  0.0000000000000000E+000                  0.0000000000000000E+000                  0.0000000000000000E+000                  0.0000000000000000E+000                  0.0000000000000000E+000                  0.0000000000000000E+000                  5.7717902944169538E+006                 -9.8999999999999986E+001                 -1.1165716093738660E-001                  6.5867034621195852E+000                  1.4604179281916187E+001                 -1.1165716093738660E-001                  6.5867034621195852E+000                  0.0000000000000000E+000                  0.0000000000000000E+000                  0.0000000000000000E+000                  0.0000000000000000E+000                 -9.5934460101821195E-001                  4.5444273359341629E+000                  4.5444273359341629E+000                 -1.7609125905568127E-001                  0.0000000000000000E+000                  2.7259494321299249E-001                  1.9333267188478604E+000                  2.0327376626836113E-003                  9.9860567396421174E-001                  3.5906106846517667E+002                  4.1816079478824203E-001                  2.3880171322999368E+000                  0.0000000000000000E+000                  0.0000000000000000E+000                  0.0000000000000000E+000                                        2                  1.0981341536633021E-001                  4.6772700632675569E+003                  2.4765226618481519E-005                  0.0000000000000000E+000                  0.0000000000000000E+000                  0.0000000000000000E+000                  0.0000000000000000E+000                  0.0000000000000000E+000                  0.0000000000000000E+000                  0.0000000000000000E+000                  6.6666666666666663E-001                  0.0000000000000000E+000                  0.0000000000000000E+000                  0.0000000000000000E+000                  0.0000000000000000E+000                  0.0000000000000000E+000                  0.0000000000000000E+000                  0.0000000000000000E+000                  4.8534274396130539E-001                  1.0000000000000000E+000                  1.0000000000000000E+000                  1.0000000000000000E+000                  0.0000000000000000E+000                  8.5421999999999965E-001                  3.2648525170049197E-001                  0.0000000000000000E+000                  0.0000000000000000E+000                  0.0000000000000000E+000                  6.3212867787446572E-002                  0.0000000000000000E+000                                        0 
                                      10                  1.2000000000000000E+000                  2.5958682111999997E-004                  3.7816410814875845E-001                  3.6699616713482284E+000                  3.9086857996143548E-001                 -4.1423650747044318E+000                 -9.8999999999999986E+001                 -4.6060667436903717E+000                 -9.8999999999999986E+001                 -4.6060667436903717E+000                  3.7609206570532407E+000                  7.1184999999999987E-001                  2.3810001341268252E-019                  2.8956916256552925E-005                  2.7207104308374352E-001                  9.9719534881890172E-009                  2.2061969057648171E-029                  6.9399318657887905E-051                  2.7329493446163031E-003                  3.3174552414566305E-005                  1.7153157041877950E-029                  8.0761945395588458E-004                  3.1805956433288746E-006                  1.6557616305758714E-060                  1.3342679803477001E-034                  7.5079570155867446E-003                  2.9753694540330761E-006                  1.6941050191672761E-005                  2.1175974812777467E-037                  1.0040531048010254E-099                  3.9939946938314855E-007                  1.0040531048010254E-099                  1.0040531048010254E-099                  1.6732321001597045E-003                  1.0285464379709653E-041                  3.2715611465547832E-003                  7.1184999999999998E-001                  1.4337682793681369E-039                  2.8956916256552911E-005                  2.7207104308374364E-001                  9.9719534931473115E-009                  1.2689066678341084E-093                  1.0035934779123381E-099                  2.7329493446163022E-003                  3.3174552414566325E-005                  1.0036200120361777E-099                  8.0761945395588415E-004                  3.1805956433288742E-006                  1.0036110815179935E-099                  1.0036148387493608E-099                  7.5079570155867428E-003                  2.9753694540330748E-006                  1.6941050191672761E-005                  1.0036103477293069E-099                  1.0036487473579058E-099                  3.9939946938314855E-007                  1.0035934778762971E-099                  1.0035982059566528E-099                  1.6732321001597045E-003                  1.0036211352294402E-099                  3.2715611465547849E-003                 -4.6060667436912404E+000                 -1.6304983282317210E+001                 -9.8999999999999986E+001                  0.0000000000000000E+000                 -4.5253873550256971E+000                 -2.8340858128624897E+000                 -9.8999999999999986E+001                  4.1816079478187623E-001                  2.3880171310926208E+000                  0.0000000000000000E+000                  0.0000000000000000E+000                  3.7494896993133596E-002                  4.1816079478187623E-001                  6.5394867973053550E-002                  3.7494896993133596E-002                  8.2704873193403931E+010                  1.1999999985730501E+000                  2.3880171310926208E+000                  6.3979173046338126E+007                                      665                  1.0611608289498427E+003                  7.1912431075194763E+002                  4.0511768294240866E+001                  0.0000000000000000E+000                  1.6283028443627517E-096                  0.0000000000000000E+000                  3.3729709094404061E+004                  1.2000000000000000E+000                  1.7004706023378857E+048                  0.0000000000000000E+000                  0.0000000000000000E+000                  0.0000000000000000E+000                  0.0000000000000000E+000                  0.0000000000000000E+000                  0.0000000000000000E+000                  0.0000000000000000E+000                  0.0000000000000000E+000                  0.0000000000000000E+000                  0.0000000000000000E+000                  0.0000000000000000E+000                  5.7717925358587112E+006                 -9.8999999999999986E+001                 -1.1165716091698639E-001                  6.5867034621256249E+000                  1.4604179281942624E+001                 -1.1165716091698639E-001                  6.5867034621256249E+000                  0.0000000000000000E+000                  0.0000000000000000E+000                  0.0000000000000000E+000                  0.0000000000000000E+000                 -9.5934464265896635E-001                  4.5444273780301687E+000                  4.5444273780301687E+000                 -1.7609125905568127E-001                  0.0000000000000000E+000                  2.7259486989958021E-001                  1.9333262736091850E+000                  2.0327376621707208E-003                  9.9860567396421895E-001                  3.5906115469278438E+002                  4.1816079478187623E-001                  2.3880171310926208E+000                  0.0000000000000000E+000                  0.0000000000000000E+000                  0.0000000000000000E+000                                        2                  1.0981340483726888E-001                  4.6772696110858387E+003                  2.4770413491685084E-005                  0.0000000000000000E+000                  0.0000000000000000E+000                  0.0000000000000000E+000                  0.0000000000000000E+000                  0.0000000000000000E+000                  0.0000000000000000E+000                  0.0000000000000000E+000                  6.6666666666666663E-001                  0.0000000000000000E+000                  0.0000000000000000E+000                  0.0000000000000000E+000                  0.0000000000000000E+000                  0.0000000000000000E+000                  0.0000000000000000E+000                  0.0000000000000000E+000                  4.8534274396130539E-001                  1.0000000000000000E+000                  1.0000000000000000E+000                  1.0000000000000000E+000                  0.0000000000000000E+000                  8.5421999999999965E-001                  3.2648525170049197E-001                  0.0000000000000000E+000                  0.0000000000000000E+000                  0.0000000000000000E+000                  6.3212867787557400E-002                  0.0000000000000000E+000                                        0 
                                      11                  1.2000000000000000E+000                  3.2150418534399993E-004                  3.7816410793859523E-001                  3.6699616375863724E+000                  3.9086844449368419E-001                 -4.1423653443378612E+000                 -9.8999999999999986E+001                 -4.6059579102136121E+000                 -9.8999999999999986E+001                 -4.6059579102136121E+000                  3.7609206574735672E+000                  7.1184999999999987E-001                  2.9421293259611752E-019                  2.8956916256552925E-005                  2.7207104308374352E-001                  9.9719534870063491E-009                  2.7319868496274670E-029                  8.5941095204928674E-051                  2.7329493446163031E-003                  3.3174552414566305E-005                  1.7173333085613137E-029                  8.0761945395588458E-004                  3.1805956433288746E-006                  1.6579703959005095E-060                  1.3342680684156257E-034                  7.5079570155867446E-003                  2.9753694540330761E-006                  1.6941050191672761E-005                  2.1175974833197134E-037                  1.0040531048010254E-099                  3.9939946938314855E-007                  1.0040531048010254E-099                  1.0040531048010254E-099                  1.6732321001597045E-003                  1.2738781704306974E-041                  3.2715611465547832E-003                  7.1184999999999998E-001                  2.3340193552471022E-039                  2.8956916256552911E-005                  2.7207104308374364E-001                  9.9719534931473115E-009                  2.0751600482831983E-093                  1.0035934779123405E-099                  2.7329493446163022E-003                  3.3174552414566325E-005                  1.0036206976684656E-099                  8.0761945395588415E-004                  3.1805956433288742E-006                  1.0036121690027256E-099                  1.0036157959171589E-099                  7.5079570155867428E-003                  2.9753694540330748E-006                  1.6941050191672761E-005                  1.0036114530764687E-099                  1.0036500445087568E-099                  3.9939946938314855E-007                  1.0035934779159836E-099                  1.0035990705048198E-099                  1.6732321001597045E-003                  1.0036217853147568E-099                  3.2715611465547849E-003                 -4.6059579102144808E+000                 -1.6304779337115832E+001                 -9.8999999999999986E+001                  0.0000000000000000E+000                 -4.5253873549942432E+000                 -2.8339899407878484E+000                 -9.8999999999999986E+001                  4.1816079477424911E-001                  2.3880171300321793E+000                  0.0000000000000000E+000                  0.0000000000000000E+000                  3.7494896993133596E-002                  4.1816079477424911E-001                  6.5394867973053550E-002                  3.7494896993133596E-002                  8.2704873191906448E+010                  1.1999999985730501E+000                  2.3880171300321793E+000                  6.3979166236362830E+007                                      665                  1.0611608533897704E+003                  7.1912433940014250E+002                  4.0511768458952915E+001                  0.0000000000000000E+000                  1.9539634132353016E-096                  0.0000000000000000E+000                  3.3729709069920398E+004                  1.2000000000000000E+000                  1.7004706023683652E+048                  0.0000000000000000E+000                  0.0000000000000000E+000                  0.0000000000000000E+000                  0.0000000000000000E+000                  0.0000000000000000E+000                  0.0000000000000000E+000                  0.0000000000000000E+000                  0.0000000000000000E+000                  0.0000000000000000E+000                  0.0000000000000000E+000                  0.0000000000000000E+000                  5.7717943390243743E+006                 -9.8999999999999986E+001                 -1.1165716089256153E-001                  6.5867034621328324E+000                  1.4604179281974259E+001                 -1.1165716089256153E-001                  6.5867034621328324E+000                  0.0000000000000000E+000                  0.0000000000000000E+000                  0.0000000000000000E+000                  0.0000000000000000E+000                 -9.5934467613120122E-001                  4.5444274119011210E+000                  4.5444274119011210E+000                 -1.7609125905568127E-001                  0.0000000000000000E+000                  2.7259480969738814E-001                  1.9333259123826660E+000                  2.0327376616002995E-003                  9.9860567396422806E-001                  3.5906122605617475E+002                  4.1816079477424911E-001                  2.3880171300321793E+000                  0.0000000000000000E+000                  0.0000000000000000E+000                  0.0000000000000000E+000                                        2                  1.0981339637365700E-001                  4.6772692474518763E+003                  2.4776621694067210E-005                  0.0000000000000000E+000                  0.0000000000000000E+000                  0.0000000000000000E+000                  0.0000000000000000E+000                  0.0000000000000000E+000                  0.0000000000000000E+000                  0.0000000000000000E+000                  6.6666666666666663E-001                  0.0000000000000000E+000                  0.0000000000000000E+000                  0.0000000000000000E+000                  0.0000000000000000E+000                  0.0000000000000000E+000                  0.0000000000000000E+000                  0.0000000000000000E+000                  4.8534274396130539E-001                  1.0000000000000000E+000                  1.0000000000000000E+000                  1.0000000000000000E+000                  0.0000000000000000E+000                  8.5421999999999965E-001                  3.2648525170049197E-001                  0.0000000000000000E+000                  0.0000000000000000E+000                  0.0000000000000000E+000                  6.3212867787693389E-002                  0.0000000000000000E+000                                        0 
                                      12                  1.2000000000000000E+000                  3.9580502241279986E-004                  3.7816410775767512E-001                  3.6699616107612036E+000                  3.9086833683117056E-001                 -4.1423655587022292E+000                 -1.9867979713822756E+001                 -4.6058277494428737E+000                 -9.8999999999999986E+001                 -4.6058277494428728E+000                  3.7609206578354075E+000                  7.1184999999999987E-001                  3.6120672363463327E-019                  2.8956916256552925E-005                  2.7207104308374352E-001                  9.9719534855871520E-009                  3.3627121422719594E-029                  1.0578422264565933E-050                  2.7329493446163031E-003                  3.3174552414566305E-005                  1.7179845279862368E-029                  8.0761945395588458E-004                  3.1805956433288746E-006                  1.6586833168844596E-060                  1.3342680766712301E-034                  7.5079570155867446E-003                  2.9753694540330761E-006                  1.6941050191672761E-005                  2.1175974849736014E-037                  1.0040531048010254E-099                  3.9939946938314855E-007                  1.0040531048010254E-099                  1.0040531048010254E-099                  1.6732321001597045E-003                  1.5682762496368414E-041                  3.2715611465547832E-003                  7.1184999999999998E-001                  3.8027324343415866E-039                  2.8956916256552911E-005                  2.7207104308374364E-001                  9.9719534931473115E-009                  3.3987418642669357E-093                  1.0035934779123464E-099                  2.7329493446163022E-003                  3.3174552414566325E-005                  1.0036212381563851E-099                  8.0761945395588415E-004                  3.1805956433288742E-006                  1.0036131179738036E-099                  1.0036166088147589E-099                  7.5079570155867428E-003                  2.9753694540330748E-006                  1.6941050191672761E-005                  1.0036124222711188E-099                  1.0036510302600325E-099                  3.9939946938314855E-007                  1.0035934779937252E-099                  1.0035999190929243E-099                  1.6732321001597045E-003                  1.0036222794584573E-099                  3.2715611465547849E-003                 -4.6058277494437423E+000                 -1.6304713530304301E+001                 -9.8999999999999986E+001                  0.0000000000000000E+000                 -4.5253873549565036E+000                 -2.8338755058410223E+000                 -9.8999999999999986E+001                  4.1816079476505025E-001                  2.3880171291129355E+000                  0.0000000000000000E+000                  0.0000000000000000E+000                  3.7494896993133596E-002                  4.1816079476505025E-001                  6.5394867973053550E-002                  3.7494896993133596E-002                  8.2704873190111679E+010                  1.1999999985730501E+000                  2.3880171291129355E+000                  6.3979160818148740E+007                                      665                  1.0611608728758445E+003                  7.1912436220845473E+002                  4.0511768595691329E+001                  0.0000000000000000E+000                  2.3447560958823619E-096                  0.0000000000000000E+000                  3.3729709048843521E+004                  1.2000000000000000E+000                  1.7004706024053048E+048                  0.0000000000000000E+000                  0.0000000000000000E+000                  0.0000000000000000E+000                  0.0000000000000000E+000                  0.0000000000000000E+000                  0.0000000000000000E+000                  0.0000000000000000E+000                  0.0000000000000000E+000                  0.0000000000000000E+000                  0.0000000000000000E+000                  0.0000000000000000E+000                  5.7717957722689202E+006                 -9.8999999999999986E+001                 -1.1165716086311395E-001                  6.5867034621415748E+000                  1.4604179282012451E+001                 -1.1165716086311395E-001                  6.5867034621415748E+000                  0.0000000000000000E+000                  0.0000000000000000E+000                  0.0000000000000000E+000                  0.0000000000000000E+000                 -9.5934470271399874E-001                  4.5444274388286408E+000                  4.5444274388286408E+000                 -1.7609125905568127E-001                  0.0000000000000000E+000                  2.7259476077838285E-001                  1.9333256235554277E+000                  2.0327376609634222E-003                  9.9860567396423838E-001                  3.5906128461051077E+002                  4.1816079476505025E-001                  2.3880171291129355E+000                  0.0000000000000000E+000                  0.0000000000000000E+000                  0.0000000000000000E+000                                        2                  1.0981338965207217E-001                  4.6772689585300068E+003                  2.4784048515329387E-005                  0.0000000000000000E+000                  0.0000000000000000E+000                  0.0000000000000000E+000                  0.0000000000000000E+000                  0.0000000000000000E+000                  0.0000000000000000E+000                  0.0000000000000000E+000                  6.6666666666666663E-001                  0.0000000000000000E+000                  0.0000000000000000E+000                  0.0000000000000000E+000                  0.0000000000000000E+000                  0.0000000000000000E+000                  0.0000000000000000E+000                  0.0000000000000000E+000                  4.8534274396130539E-001                  1.0000000000000000E+000                  1.0000000000000000E+000                  1.0000000000000000E+000                  0.0000000000000000E+000                  8.5421999999999965E-001                  3.2648525170049197E-001                  0.0000000000000000E+000                  0.0000000000000000E+000                  0.0000000000000000E+000                  6.3212867787849458E-002                  0.0000000000000000E+000                                        0 
                                      13                  1.2000000000000000E+000                  4.8496602689535983E-004                  3.7816410760399366E-001                  3.6699615897798195E+000                  3.9086825259827174E-001                 -4.1423657264418425E+000                 -2.0169009709486737E+001                 -4.6056721861773369E+000                 -9.8999999999999986E+001                 -4.6056721861773360E+000                  3.7609206581427705E+000                  7.1184999999999987E-001                  4.4111020112878349E-019                  2.8956916256552935E-005                  2.7207104308374352E-001                  9.9719534838841129E-009                  4.1192620276070309E-029                  1.2958589348648003E-050                  2.7329493446163031E-003                  3.3174552414566305E-005                  1.7181679105932147E-029                  8.0761945395588458E-004                  3.1805956433288746E-006                  1.6588840755279520E-060                  1.3342680783233855E-034                  7.5079570155867446E-003                  2.9753694540330761E-006                  1.6941050191672761E-005                  2.1175974869298418E-037                  1.0040531048010254E-099                  3.9939946938314855E-007                  1.0040531048010254E-099                  1.0040531048010254E-099                  1.6732321001597045E-003                  1.9215539450522669E-041                  3.2715611465547832E-003                  7.1184999999999998E-001                  6.2007990659099179E-039                  2.8956916256552911E-005                  2.7207104308374364E-001                  9.9719534931473115E-009                  5.5750322462935112E-093                  1.0035934779123610E-099                  2.7329493446163022E-003                  3.3174552414566325E-005                  1.0036216663907684E-099                  8.0761945395588415E-004                  3.1805956433288742E-006                  1.0036139504192537E-099                  1.0036173041452547E-099                  7.5079570155867428E-003                  2.9753694540330748E-006                  1.6941050191672761E-005                  1.0036132761408947E-099                  1.0036517749143975E-099                  3.9939946938314855E-007                  1.0035934781350855E-099                  1.0036007425765310E-099                  1.6732321001597045E-003                  1.0036226527371790E-099                  3.2715611465547849E-003                 -4.6056721861782046E+000                 -1.6304695000813894E+001                 -9.8999999999999986E+001                  0.0000000000000000E+000                 -4.5253873549112136E+000                 -2.8337390587243214E+000                 -9.8999999999999986E+001                  4.1816079475398249E-001                  2.3880171283270086E+000                  0.0000000000000000E+000                  0.0000000000000000E+000                  3.7494896993133596E-002                  4.1816079475398249E-001                  6.5394867973053550E-002                  3.7494896993133596E-002                  8.2704873187956146E+010                  1.1999999985730501E+000                  2.3880171283270086E+000                  6.3979156574922882E+007                                      665                  1.0611608881759646E+003                  7.1912438008836057E+002                  4.0511768707233045E+001                  0.0000000000000000E+000                  2.8137073150588347E-096                  0.0000000000000000E+000                  3.3729709030939899E+004                  1.2000000000000000E+000                  1.7004706024498041E+048                  0.0000000000000000E+000                  0.0000000000000000E+000                  0.0000000000000000E+000                  0.0000000000000000E+000                  0.0000000000000000E+000                  0.0000000000000000E+000                  0.0000000000000000E+000                  0.0000000000000000E+000                  0.0000000000000000E+000                  0.0000000000000000E+000                  0.0000000000000000E+000                  5.7717968937709760E+006                 -9.8999999999999986E+001                 -1.1165716082770213E-001                  6.5867034621521139E+000                  1.4604179282058407E+001                 -1.1165716082770213E-001                  6.5867034621521139E+000                  0.0000000000000000E+000                  0.0000000000000000E+000                  0.0000000000000000E+000                  0.0000000000000000E+000                 -9.5934472349516342E-001                  4.5444274599037282E+000                  4.5444274599037282E+000                 -1.7609125905568127E-001                  0.0000000000000000E+000                  2.7259472158644515E-001                  1.9333253965895580E+000                  2.0327376602698641E-003                  9.9860567396425048E-001                  3.5906133212058660E+002                  4.1816079475398249E-001                  2.3880171283270086E+000                  0.0000000000000000E+000                  0.0000000000000000E+000                  0.0000000000000000E+000                                        2                  1.0981338439745768E-001                  4.6772687325487841E+003                  2.4792927693575255E-005                  0.0000000000000000E+000                  0.0000000000000000E+000                  0.0000000000000000E+000                  0.0000000000000000E+000                  0.0000000000000000E+000                  0.0000000000000000E+000                  0.0000000000000000E+000                  6.6666666666666663E-001                  0.0000000000000000E+000                  0.0000000000000000E+000                  0.0000000000000000E+000                  0.0000000000000000E+000                  0.0000000000000000E+000                  0.0000000000000000E+000                  0.0000000000000000E+000                  4.8534274396130539E-001                  1.0000000000000000E+000                  1.0000000000000000E+000                  1.0000000000000000E+000                  0.0000000000000000E+000                  8.5421999999999965E-001                  3.2648525170049197E-001                  0.0000000000000000E+000                  0.0000000000000000E+000                  0.0000000000000000E+000                  6.3212867788033492E-002                  0.0000000000000000E+000                                        0 
                                      14                  1.2000000000000000E+000                  5.9195923227443176E-004                  3.7816410747514417E-001                  3.6699615736889273E+000                  3.9086818797700240E-001                 -4.1423658551216924E+000                 -9.8999999999999986E+001                 -4.6054864116829641E+000                 -9.8999999999999986E+001                 -4.6054864116829641E+000                  3.7609206584004697E+000                  7.1184999999999987E-001                  5.3629524585252691E-019                  2.8956916256552938E-005                  2.7207104308374352E-001                  9.9719534818404656E-009                  5.0266606536523198E-029                  1.5813338766441832E-050                  2.7329493446163031E-003                  3.3174552414566305E-005                  1.7182126967976908E-029                  8.0761945395588458E-004                  3.1805956433288746E-006                  1.6589331065416717E-060                  1.3342680797181536E-034                  7.5079570155867446E-003                  2.9753694540330761E-006                  1.6941050191672761E-005                  2.1175974892781871E-037                  1.0040531048010254E-099                  3.9939946938314855E-007                  1.0040531048010254E-099                  1.0040531048010254E-099                  1.6732321001597045E-003                  2.3454871800812259E-041                  3.2715611465547832E-003                  7.1184999999999998E-001                  1.0116283417460649E-038                  2.8956916256552911E-005                  2.7207104308374364E-001                  9.9719534931473115E-009                  9.1563280478724899E-093                  1.0035934779123960E-099                  2.7329493446163022E-003                  3.3174552414566325E-005                  1.0036220074559413E-099                  8.0761945395588415E-004                  3.1805956433288742E-006                  1.0036146844638339E-099                  1.0036179029480574E-099                  7.5079570155867428E-003                  2.9753694540330748E-006                  1.6941050191672761E-005                  1.0036140320609669E-099                  1.0036523334437567E-099                  3.9939946938314855E-007                  1.0035934783762357E-099                  1.0036015354544730E-099                  1.6732321001597045E-003                  1.0036229325813458E-099                  3.2715611465547849E-003                 -4.6054864116838319E+000                 -1.6304690475397823E+001                 -9.8999999999999986E+001                  0.0000000000000000E+000                 -4.5253873548568375E+000                 -2.8335765719799979E+000                 -9.8999999999999986E+001                  4.1816079474068485E-001                  2.3880171276638360E+000                  0.0000000000000000E+000                  0.0000000000000000E+000                  3.7494896993133596E-002                  4.1816079474068485E-001                  6.5394867973053550E-002                  3.7494896993133596E-002                  8.2704873185369690E+010                  1.1999999985730501E+000                  2.3880171276638360E+000                  6.3979153316761293E+007                                      665                  1.0611608999630939E+003                  7.1912439383708272E+002                  4.0511768796399075E+001                  0.0000000000000000E+000                  3.3764487780706014E-096                  0.0000000000000000E+000                  3.3729709015929147E+004                  1.2000000000000000E+000                  1.7004706025032247E+048                  0.0000000000000000E+000                  0.0000000000000000E+000                  0.0000000000000000E+000                  0.0000000000000000E+000                  0.0000000000000000E+000                  0.0000000000000000E+000                  0.0000000000000000E+000                  0.0000000000000000E+000                  0.0000000000000000E+000                  0.0000000000000000E+000                  0.0000000000000000E+000                  5.7717977543035839E+006                 -9.8999999999999986E+001                 -1.1165716078517930E-001                  6.5867034621647740E+000                  1.4604179282113591E+001                 -1.1165716078517930E-001                  6.5867034621647740E+000                  0.0000000000000000E+000                  0.0000000000000000E+000                  0.0000000000000000E+000                  0.0000000000000000E+000                 -9.5934473942280651E-001                  4.5444274760788383E+000                  4.5444274760788383E+000                 -1.7609125905568127E-001                  0.0000000000000000E+000                  2.7259469069861036E-001                  1.9333252219008401E+000                  2.0327376595017108E-003                  9.9860567396426514E-001                  3.5906137011450727E+002                  4.1816079474068485E-001                  2.3880171276638360E+000                  0.0000000000000000E+000                  0.0000000000000000E+000                  0.0000000000000000E+000                                        2                  1.0981338037007894E-001                  4.6772685592410571E+003                  2.4803535424161072E-005                  0.0000000000000000E+000                  0.0000000000000000E+000                  0.0000000000000000E+000                  0.0000000000000000E+000                  0.0000000000000000E+000                  0.0000000000000000E+000                  0.0000000000000000E+000                  6.6666666666666663E-001                  0.0000000000000000E+000                  0.0000000000000000E+000                  0.0000000000000000E+000                  0.0000000000000000E+000                  0.0000000000000000E+000                  0.0000000000000000E+000                  0.0000000000000000E+000                  4.8534274396130539E-001                  1.0000000000000000E+000                  1.0000000000000000E+000                  1.0000000000000000E+000                  0.0000000000000000E+000                  8.5421999999999965E-001                  3.2648525170049197E-001                  0.0000000000000000E+000                  0.0000000000000000E+000                  0.0000000000000000E+000                  6.3212867788253913E-002                  0.0000000000000000E+000                                        0 
                                      15                  1.2000000000000000E+000                  7.2035107872931814E-004                  3.7816410736818246E-001                  3.6699615616376291E+000                  3.9086813955788802E-001                 -4.1423659515131801E+000                 -1.9992918450431056E+001                 -4.6052647712803898E+000                 -9.8999999999999986E+001                 -4.6052647712803898E+000                  3.7609206586143928E+000                  7.1184999999999987E-001                  6.4951935066029484E-019                  2.8956916256552948E-005                  2.7207104308374352E-001                  9.9719534793880885E-009                  6.1148752294380495E-029                  1.9236949781954435E-050                  2.7329493446163031E-003                  3.3174552414566305E-005                  1.7182221329735880E-029                  8.0761945395588458E-004                  3.1805956433288746E-006                  1.6589434385497373E-060                  1.3342680813608464E-034                  7.5079570155867446E-003                  2.9753694540330761E-006                  1.6941050191672761E-005                  2.1175974921036628E-037                  1.0040531048010254E-099                  3.9939946938314855E-007                  1.0040531048010254E-099                  1.0040531048010254E-099                  1.6732321001597045E-003                  2.8542070628818985E-041                  3.2715611465547832E-003                  7.1184999999999998E-001                  1.6503820713625571E-038                  2.8956916256552911E-005                  2.7207104308374364E-001                  9.9719534931473115E-009                  1.5050006030233254E-092                  1.0035934779124725E-099                  2.7329493446163022E-003                  3.3174552414566325E-005                  1.0036222805755331E-099                  8.0761945395588415E-004                  3.1805956433288742E-006                  1.0036153350139418E-099                  1.0036184219089790E-099                  7.5079570155867428E-003                  2.9753694540330748E-006                  1.6941050191672761E-005                  1.0036147044523749E-099                  1.0036527490653731E-099                  3.9939946938314855E-007                  1.0035934787655747E-099                  1.0036022947918683E-099                  1.6732321001597045E-003                  1.0036231405737601E-099                  3.2715611465547849E-003                 -4.6052647712812576E+000                 -1.6304689521661551E+001                 -9.8999999999999986E+001                  0.0000000000000000E+000                 -4.5253873547916195E+000                 -2.8333833705772187E+000                 -9.8999999999999986E+001                  4.1816079472470119E-001                  2.3880171271096140E+000                  0.0000000000000000E+000                  0.0000000000000000E+000                  3.7494896993133596E-002                  4.1816079472470119E-001                  6.5394867973053550E-002                  3.7494896993133596E-002                  8.2704873182259674E+010                  1.1999999985730501E+000                  2.3880171271096140E+000                  6.3979150873401560E+007                                      665                  1.0611609088417829E+003                  7.1912440416884851E+002                  4.0511768866095203E+001                  0.0000000000000000E+000                  4.0517385336847215E-096                  0.0000000000000000E+000                  3.3729709003468299E+004                  1.2000000000000000E+000                  1.7004706025674976E+048                  0.0000000000000000E+000                  0.0000000000000000E+000                  0.0000000000000000E+000                  0.0000000000000000E+000                  0.0000000000000000E+000                  0.0000000000000000E+000                  0.0000000000000000E+000                  0.0000000000000000E+000                  0.0000000000000000E+000                  0.0000000000000000E+000                  0.0000000000000000E+000                  5.7717983992178617E+006                 -9.8999999999999986E+001                 -1.1165716073410314E-001                  6.5867034621800071E+000                  1.4604179282179906E+001                 -1.1165716073410314E-001                  6.5867034621800071E+000                  0.0000000000000000E+000                  0.0000000000000000E+000                  0.0000000000000000E+000                  0.0000000000000000E+000                 -9.5934475134261588E-001                  4.5444274882049598E+000                  4.5444274882049598E+000                 -1.7609125905568127E-001                  0.0000000000000000E+000                  2.7259466687153389E-001                  1.9333250906779407E+000                  2.0327376586930365E-003                  9.9860567396428246E-001                  3.5906139993773962E+002                  4.1816079472470119E-001                  2.3880171271096140E+000                  0.0000000000000000E+000                  0.0000000000000000E+000                  0.0000000000000000E+000                                        2                  1.0981337735609974E-001                  4.6772684294421060E+003                  2.4816197037073385E-005                  0.0000000000000000E+000                  0.0000000000000000E+000                  0.0000000000000000E+000                  0.0000000000000000E+000                  0.0000000000000000E+000                  0.0000000000000000E+000                  0.0000000000000000E+000                  6.6666666666666663E-001                  0.0000000000000000E+000                  0.0000000000000000E+000                  0.0000000000000000E+000                  0.0000000000000000E+000                  0.0000000000000000E+000                  0.0000000000000000E+000                  0.0000000000000000E+000                  4.8534274396130539E-001                  1.0000000000000000E+000                  1.0000000000000000E+000                  1.0000000000000000E+000                  0.0000000000000000E+000                  8.5421999999999965E-001                  3.2648525170049197E-001                  0.0000000000000000E+000                  0.0000000000000000E+000                  0.0000000000000000E+000                  6.3212867788514773E-002                  0.0000000000000000E+000                                        0 
                                      16                  1.2000000000000000E+000                  8.7442129447518177E-004                  3.7816410727975136E-001                  3.6699615528622096E+000                  3.9086810427934604E-001                 -4.1423660217057954E+000                 -1.9867979713822756E+001                 -4.6050006434418682E+000                 -9.8999999999999986E+001                 -4.6050006434418682E+000                  3.7609206587912549E+000                  7.1184999999999987E-001                  7.8396627021831639E-019                  2.8956916256552965E-005                  2.7207104308374352E-001                  9.9719534764452396E-009                  7.4197775828309742E-029                  2.3342278068417672E-050                  2.7329493446163031E-003                  3.3174552414566305E-005                  1.7182238413654432E-029                  8.0761945395588458E-004                  3.1805956433288746E-006                  1.6589453109545204E-060                  1.3342680833308339E-034                  7.5079570155867446E-003                  2.9753694540330761E-006                  1.6941050191672761E-005                  2.1175974954949890E-037                  1.0040531048010254E-099                  3.9939946938314855E-007                  1.0040531048010254E-099                  1.0040531048010254E-099                  1.6732321001597045E-003                  3.4646709233458175E-041                  3.2715611465547832E-003                  7.1184999999999998E-001                  2.6905716714273301E-038                  2.8956916256552911E-005                  2.7207104308374364E-001                  9.9719534931473115E-009                  2.5638552111807024E-092                  1.0035934779126299E-099                  2.7329493446163022E-003                  3.3174552414566325E-005                  1.0036225005339251E-099                  8.0761945395588415E-004                  3.1805956433288742E-006                  1.0036159143483279E-099                  1.0036188743575139E-099                  7.5079570155867428E-003                  2.9753694540330748E-006                  1.6941050191672761E-005                  1.0036153052812265E-099                  1.0036530557638892E-099                  3.9939946938314855E-007                  1.0035934793648170E-099                  1.0036030194077076E-099                  1.6732321001597045E-003                  1.0036232937184353E-099                  3.2715611465547849E-003                 -4.6050006434427351E+000                 -1.6304689348662986E+001                 -9.8999999999999986E+001                  0.0000000000000000E+000                 -4.5253873547133638E+000                 -2.8331540669169173E+000                 -9.8999999999999986E+001                  4.1816079470551015E-001                  2.3880171266480370E+000                  0.0000000000000000E+000                  0.0000000000000000E+000                  3.7494896993133596E-002                  4.1816079470551015E-001                  6.5394867973053550E-002                  3.7494896993133596E-002                  8.2704873178525452E+010                  1.1999999985730501E+000                  2.3880171266480370E+000                  6.3979149091471635E+007                                      665                  1.0611609153581448E+003                  7.1912441172707247E+002                  4.0511768919291804E+001                  0.0000000000000000E+000                  4.8620862404216658E-096                  0.0000000000000000E+000                  3.3729708993166219E+004                  1.2000000000000000E+000                  1.7004706026445100E+048                  0.0000000000000000E+000                  0.0000000000000000E+000                  0.0000000000000000E+000                  0.0000000000000000E+000                  0.0000000000000000E+000                  0.0000000000000000E+000                  0.0000000000000000E+000                  0.0000000000000000E+000                  0.0000000000000000E+000                  0.0000000000000000E+000                  0.0000000000000000E+000                  5.7717988692469671E+006                 -9.8999999999999986E+001                 -1.1165716067280525E-001                  6.5867034621982912E+000                  1.4604179282259487E+001                 -1.1165716067280525E-001                  6.5867034621982912E+000                  0.0000000000000000E+000                  0.0000000000000000E+000                  0.0000000000000000E+000                  0.0000000000000000E+000                 -9.5934476001308588E-001                  4.5444274970466623E+000                  4.5444274970466623E+000                 -1.7609125905568127E-001                  0.0000000000000000E+000                  2.7259464891742108E-001                  1.9333249948856279E+000                  2.0327376578510238E-003                  9.9860567396430300E-001                  3.5906142283187398E+002                  4.1816079470551015E-001                  2.3880171266480370E+000                  0.0000000000000000E+000                  0.0000000000000000E+000                  0.0000000000000000E+000                                        2                  1.0981337516373113E-001                  4.6772683349258741E+003                  2.4831294263388070E-005                  0.0000000000000000E+000                  0.0000000000000000E+000                  0.0000000000000000E+000                  0.0000000000000000E+000                  0.0000000000000000E+000                  0.0000000000000000E+000                  0.0000000000000000E+000                  6.6666666666666663E-001                  0.0000000000000000E+000                  0.0000000000000000E+000                  0.0000000000000000E+000                  0.0000000000000000E+000                  0.0000000000000000E+000                  0.0000000000000000E+000                  0.0000000000000000E+000                  4.8534274396130539E-001                  1.0000000000000000E+000                  1.0000000000000000E+000                  1.0000000000000000E+000                  0.0000000000000000E+000                  8.5421999999999965E-001                  3.2648525170049197E-001                  0.0000000000000000E+000                  0.0000000000000000E+000                  0.0000000000000000E+000                  6.3212867788827495E-002                  0.0000000000000000E+000                                        0 
                                      17                  1.2000000000000000E+000                  1.0593055533702181E-003                  3.7816410720599025E-001                  3.6699615466802240E+000                  3.9086807940388207E-001                 -4.1423660711463448E+000                 -1.9992918450431056E+001                 -4.6046863140859422E+000                 -9.8999999999999986E+001                 -4.6046863140859422E+000                  3.7609206589387774E+000                  7.1184999999999987E-001                  9.4328054839540060E-019                  2.8956916256552979E-005                  2.7207104308374352E-001                  9.9719534729138186E-009                  8.9842862158633550E-029                  2.8264348707362966E-050                  2.7329493446163031E-003                  3.3174552414566305E-005                  1.7182241078662233E-029                  8.0761945395588458E-004                  3.1805956433288746E-006                  1.6589456052906020E-060                  1.3342680857003181E-034                  7.5079570155867446E-003                  2.9753694540330761E-006                  1.6941050191672761E-005                  2.1175974995743312E-037                  1.0040531048010254E-099                  3.9939946938314855E-007                  1.0040531048010254E-099                  1.0040531048010254E-099                  1.6732321001597045E-003                  4.1972275574948810E-041                  3.2715611465547832E-003                  7.1184999999999998E-001                  4.3799366569423011E-038                  2.8956916256552911E-005                  2.7207104308374364E-001                  9.9719534931473115E-009                  1.9690283247161517E-090                  1.0035934779129350E-099                  2.7329493446163022E-003                  3.3174552414566325E-005                  1.0036226787332657E-099                  8.0761945395588415E-004                  3.1805956433288742E-006                  1.0036164326171347E-099                  1.0036192710207576E-099                  7.5079570155867428E-003                  2.9753694540330748E-006                  1.6941050191672761E-005                  1.0036158444995296E-099                  1.0036532801476834E-099                  3.9939946938314855E-007                  1.0035934802494203E-099                  1.0036037092868002E-099                  1.6732321001597045E-003                  1.0036234053724505E-099                  3.2715611465547849E-003                 -4.6046863140868091E+000                 -1.6304689321272210E+001                 -9.8999999999999986E+001                  0.0000000000000000E+000                 -4.5253873546194399E+000                 -2.8328825077885647E+000                 -9.8999999999999986E+001                  4.1816079468244172E-001                  2.3880171262598284E+000                  0.0000000000000000E+000                  0.0000000000000000E+000                  3.7494896993133596E-002                  4.1816079468244172E-001                  6.5394867973053550E-002                  3.7494896993133596E-002                  8.2704873174037476E+010                  1.1999999985730501E+000                  2.3880171262598284E+000                  6.3979147833566301E+007                                      665                  1.0611609200042667E+003                  7.1912441708955203E+002                  4.0511768958999944E+001                  0.0000000000000000E+000                  5.8345034885059988E-096                  0.0000000000000000E+000                  3.3729708984573183E+004                  1.2000000000000000E+000                  1.7004706027371844E+048                  0.0000000000000000E+000                  0.0000000000000000E+000                  0.0000000000000000E+000                  0.0000000000000000E+000                  0.0000000000000000E+000                  0.0000000000000000E+000                  0.0000000000000000E+000                  0.0000000000000000E+000                  0.0000000000000000E+000                  0.0000000000000000E+000                  0.0000000000000000E+000                  5.7717992008236255E+006                 -9.8999999999999986E+001                 -1.1165716059916034E-001                  6.5867034622202896E+000                  1.4604179282355137E+001                 -1.1165716059916034E-001                  6.5867034622202896E+000                  0.0000000000000000E+000                  0.0000000000000000E+000                  0.0000000000000000E+000                  0.0000000000000000E+000                 -9.5934476611098707E-001                  4.5444275032882304E+000                  4.5444275032882304E+000                 -1.7609125905568127E-001                  0.0000000000000000E+000                  2.7259463576245685E-001                  1.9333249272511301E+000                  2.0327376569595217E-003                  9.9860567396432776E-001                  3.5906143994486212E+002                  4.1816079468244172E-001                  2.3880171262598284E+000                  0.0000000000000000E+000                  0.0000000000000000E+000                  0.0000000000000000E+000                                        2                  1.0981337362184852E-001                  4.6772682683426629E+003                  2.4849272916874134E-005                  0.0000000000000000E+000                  0.0000000000000000E+000                  0.0000000000000000E+000                  0.0000000000000000E+000                  0.0000000000000000E+000                  0.0000000000000000E+000                  0.0000000000000000E+000                  6.6666666666666663E-001                  0.0000000000000000E+000                  0.0000000000000000E+000                  0.0000000000000000E+000                  0.0000000000000000E+000                  0.0000000000000000E+000                  0.0000000000000000E+000                  0.0000000000000000E+000                  4.8534274396130539E-001                  1.0000000000000000E+000                  1.0000000000000000E+000                  1.0000000000000000E+000                  0.0000000000000000E+000                  8.5421999999999965E-001                  3.2648525170049197E-001                  0.0000000000000000E+000                  0.0000000000000000E+000                  0.0000000000000000E+000                  6.3212867789198712E-002                  0.0000000000000000E+000                                        0 
                                      18                  1.2000000000000000E+000                  1.2811666640442617E-003                  3.7816410714288468E-001                  3.6699615424907028E+000                  3.9086806251958628E-001                 -4.1423661046367481E+000                 -9.8999999999999986E+001                 -4.6043128523756458E+000                 -9.8999999999999986E+001                 -4.6043128523756458E+000                  3.7609206590649884E+000                  7.1184999999999987E-001                  1.1315896472871890E-018                  2.8956916256553006E-005                  2.7207104308374352E-001                  9.9719534686761144E-009                  1.0859719823956796E-028                  3.4164614470147088E-050                  2.7329493446163031E-003                  3.3174552414566305E-005                  1.7182241459131251E-029                  8.0761945395588458E-004                  3.1805956433288746E-006                  1.6589456500487079E-060                  1.3342680885473642E-034                  7.5079570155867446E-003                  2.9753694540330761E-006                  1.6941050191672761E-005                  2.1175975044757975E-037                  1.0040531048010254E-099                  3.9939946938314855E-007                  1.0040531048010254E-099                  1.0040531048010254E-099                  1.6732321001597045E-003                  5.0762955207696559E-041                  3.2715611465547832E-003                  7.1184999999999998E-001                  7.1137735816289524E-038                  2.8956916256552911E-005                  2.7207104308374364E-001                  9.9719534931473115E-009                  3.3641213670961336E-087                  1.0035934779135003E-099                  2.7329493446163022E-003                  3.3174552414566325E-005                  1.0036228239896763E-099                  8.0761945395588415E-004                  3.1805956433288742E-006                  1.0036168982489998E-099                  1.0036196205940256E-099                  7.5079570155867428E-003                  2.9753694540330748E-006                  1.6941050191672761E-005                  1.0036163304145696E-099                  1.0036534428801846E-099                  3.9939946938314855E-007                  1.0035934815083217E-099                  1.0036043651650801E-099                  1.6732321001597045E-003                  1.0036234859645911E-099                  3.2715611465547849E-003                 -4.6043128523765118E+000                 -1.6304689316870771E+001                 -9.8999999999999986E+001                  0.0000000000000000E+000                 -4.5253873545067593E+000                 -2.8325617443535678E+000                 -9.8999999999999986E+001                  4.1816079465472916E-001                  2.3880171259245775E+000                  0.0000000000000000E+000                  0.0000000000000000E+000                  3.7494896993133596E-002                  4.1816079465472916E-001                  6.5394867973053550E-002                  3.7494896993133596E-002                  8.2704873168640854E+010                  1.1999999985730501E+000                  2.3880171259245775E+000                  6.3979146978343055E+007                                      665                  1.0611609232165445E+003                  7.1912442076713751E+002                  4.0511768988105175E+001                  0.0000000000000000E+000                  7.0014041862071985E-096                  0.0000000000000000E+000                  3.3729708977221489E+004                  1.2000000000000000E+000                  1.7004706028484368E+048                  0.0000000000000000E+000                  0.0000000000000000E+000                  0.0000000000000000E+000                  0.0000000000000000E+000                  0.0000000000000000E+000                  0.0000000000000000E+000                  0.0000000000000000E+000                  0.0000000000000000E+000                  0.0000000000000000E+000                  0.0000000000000000E+000                  0.0000000000000000E+000                  5.7717994260555925E+006                 -9.8999999999999986E+001                 -1.1165716051074331E-001                  6.5867034622467227E+000                  1.4604179282469993E+001                 -1.1165716051074331E-001                  6.5867034622467227E+000                  0.0000000000000000E+000                  0.0000000000000000E+000                  0.0000000000000000E+000                  0.0000000000000000E+000                 -9.5934477023198705E-001                  4.5444275075328404E+000                  4.5444275075328404E+000                 -1.7609125905568127E-001                  0.0000000000000000E+000                  2.7259462646006177E-001                  1.9333248813150892E+000                  2.0327376560333298E-003                  9.9860567396435695E-001                  3.5906145233467316E+002                  4.1816079465472916E-001                  2.3880171259245775E+000                  0.0000000000000000E+000                  0.0000000000000000E+000                  0.0000000000000000E+000                                        2                  1.0981337257983458E-001                  4.6772682232193383E+003                  2.4870650677046895E-005                  0.0000000000000000E+000                  0.0000000000000000E+000                  0.0000000000000000E+000                  0.0000000000000000E+000                  0.0000000000000000E+000                  0.0000000000000000E+000                  0.0000000000000000E+000                  6.6666666666666663E-001                  0.0000000000000000E+000                  0.0000000000000000E+000                  0.0000000000000000E+000                  0.0000000000000000E+000                  0.0000000000000000E+000                  0.0000000000000000E+000                  0.0000000000000000E+000                  4.8534274396130539E-001                  1.0000000000000000E+000                  1.0000000000000000E+000                  1.0000000000000000E+000                  0.0000000000000000E+000                  8.5421999999999965E-001                  3.2648525170049197E-001                  0.0000000000000000E+000                  0.0000000000000000E+000                  0.0000000000000000E+000                  6.3212867789641247E-002                  0.0000000000000000E+000                                        0 
                                      19                  1.2000000000000000E+000                  1.5473999968531138E-003                  3.7816410708621306E-001                  3.6699615397780794E+000                  3.9086805155575133E-001                 -4.1423661262986089E+000                 -9.8999999999999986E+001                 -4.6038699979160755E+000                 -9.8999999999999986E+001                 -4.6038699979160755E+000                  3.7609206591783315E+000                  7.1184999999999987E-001                  1.3535047225210075E-018                  2.8956916256553043E-005                  2.7207104308374352E-001                  9.9719534635908661E-009                  1.3107397227272222E-028                  4.1235989332585472E-050                  2.7329493446163031E-003                  3.3174552414566305E-005                  1.7182241537930305E-029                  8.0761945395588458E-004                  3.1805956433288746E-006                  1.6589456624090515E-060                  1.3342680919694607E-034                  7.5079570155867446E-003                  2.9753694540330761E-006                  1.6941050191672761E-005                  2.1175975103673097E-037                  1.0040531048010254E-099                  3.9939946938314855E-007                  1.0040531048010254E-099                  1.0040531048010254E-099                  1.6732321001597045E-003                  6.1311770800109928E-041                  3.2715611465547832E-003                  7.1184999999999998E-001                  1.1518176945015296E-037                  2.8956916256552911E-005                  2.7207104308374364E-001                  9.9719534931473115E-009                  4.8091941786717962E-084                  1.0035934779144986E-099                  2.7329493446163022E-003                  3.3174552414566325E-005                  1.0036229431377808E-099                  8.0761945395588415E-004                  3.1805956433288742E-006                  1.0036173182780693E-099                  1.0036199301748189E-099                  7.5079570155867428E-003                  2.9753694540330748E-006                  1.6941050191672761E-005                  1.0036167699910212E-099                  1.0036535598303103E-099                  3.9939946938314855E-007                  1.0035934832430078E-099                  1.0036049882424043E-099                  1.6732321001597045E-003                  1.0036236200449130E-099                  3.2715611465547849E-003                 -4.6038699979169397E+000                 -1.6304689315404843E+001                 -9.8999999999999986E+001                  0.0000000000000000E+000                 -4.5253873543715120E+000                 -2.8321840407487264E+000                 -9.8999999999999986E+001                  4.1816079462143380E-001                  2.3880171256205380E+000                  0.0000000000000000E+000                  0.0000000000000000E+000                  3.7494896993133596E-002                  4.1816079462143380E-001                  6.5394867973053550E-002                  3.7494896993133596E-002                  8.2704873162147690E+010                  1.1999999985730501E+000                  2.3880171256205380E+000                  6.3979146421438128E+007                                      665                  1.0611609253731046E+003                  7.1912442320065827E+002                  4.0511769009341378E+001                  0.0000000000000000E+000                  8.4016850234486376E-096                  0.0000000000000000E+000                  3.3729708970619336E+004                  1.2000000000000000E+000                  1.7004706029821404E+048                  0.0000000000000000E+000                  0.0000000000000000E+000                  0.0000000000000000E+000                  0.0000000000000000E+000                  0.0000000000000000E+000                  0.0000000000000000E+000                  0.0000000000000000E+000                  0.0000000000000000E+000                  0.0000000000000000E+000                  0.0000000000000000E+000                  0.0000000000000000E+000                  5.7717995725187780E+006                 -9.8999999999999986E+001                 -1.1165716040454789E-001                  6.5867034622784963E+000                  1.4604179282607976E+001                 -1.1165716040454789E-001                  6.5867034622784963E+000                  0.0000000000000000E+000                  0.0000000000000000E+000                  0.0000000000000000E+000                  0.0000000000000000E+000                 -9.5934477288639508E-001                  4.5444275102988421E+000                  4.5444275102988421E+000                 -1.7609125905568127E-001                  0.0000000000000000E+000                  2.7259462012220792E-001                  1.9333248515000490E+000                  2.0327376551090540E-003                  9.9860567396439193E-001                  3.5906146097471913E+002                  4.1816079462143380E-001                  2.3880171256205380E+000                  0.0000000000000000E+000                  0.0000000000000000E+000                  0.0000000000000000E+000                                        2                  1.0981337190865521E-001                  4.6772681940027733E+003                  2.4896024464918095E-005                  0.0000000000000000E+000                  0.0000000000000000E+000                  0.0000000000000000E+000                  0.0000000000000000E+000                  0.0000000000000000E+000                  0.0000000000000000E+000                  0.0000000000000000E+000                  6.6666666666666663E-001                  0.0000000000000000E+000                  0.0000000000000000E+000                  0.0000000000000000E+000                  0.0000000000000000E+000                  0.0000000000000000E+000                  0.0000000000000000E+000                  0.0000000000000000E+000                  4.8534274396130539E-001                  1.0000000000000000E+000                  1.0000000000000000E+000                  1.0000000000000000E+000                  0.0000000000000000E+000                  8.5421999999999965E-001                  3.2648525170049197E-001                  0.0000000000000000E+000                  0.0000000000000000E+000                  0.0000000000000000E+000                  6.3212867790168673E-002                  0.0000000000000000E+000                                        0 
                                      20                  1.2000000000000000E+000                  1.8668799962237366E-003                  3.7816410703179415E-001                  3.6699615381163815E+000                  3.9086804480011988E-001                 -4.1423661395369251E+000                 -9.8999999999999986E+001                 -4.6033460741015331E+000                 -9.8999999999999986E+001                 -4.6033460741015331E+000                  3.7609206592871693E+000                  7.1184999999999987E-001                  1.6140877404605209E-018                  2.8956916256553101E-005                  2.7207104308374352E-001                  9.9719534574885711E-009                  1.5800522501410961E-028                  4.9708779250119669E-050                  2.7329493446163031E-003                  3.3174552414566305E-005                  1.7182241589673220E-029                  8.0761945395588458E-004                  3.1805956433288746E-006                  1.6589456725607286E-060                  1.3342680960819661E-034                  7.5079570155867446E-003                  2.9753694540330761E-006                  1.6941050191672761E-005                  2.1175975174474567E-037                  1.0040531048010254E-099                  3.9939946938314855E-007                  1.0040531048010254E-099                  1.0040531048010254E-099                  1.6732321001597045E-003                  7.3970349558763026E-041                  3.2715611465547832E-003                  7.1184999999999998E-001                  1.8577047827018082E-037                  2.8956916256552911E-005                  2.7207104308374364E-001                  9.9719534931473115E-009                  5.6688227386630247E-081                  1.0035934779161954E-099                  2.7329493446163022E-003                  3.3174552414566325E-005                  1.0036230414916440E-099                  8.0761945395588415E-004                  3.1805956433288742E-006                  1.0036176986050771E-099                  1.0036202055950052E-099                  7.5079570155867428E-003                  2.9753694540330748E-006                  1.6941050191672761E-005                  1.0036171690953463E-099                  1.0036536430247229E-099                  3.9939946938314855E-007                  1.0035934855660109E-099                  1.0036055799864479E-099                  1.6732321001597045E-003                  1.0044815608106972E-099                  3.2715611465547849E-003                 -4.6033460741023973E+000                 -1.6304689314077518E+001                 -9.8999999999999986E+001                  0.0000000000000000E+000                 -4.5253873542092631E+000                 -2.8317409424933273E+000                 -9.8999999999999986E+001                  4.1816079458143829E-001                  2.3880171253259164E+000                  0.0000000000000000E+000                  0.0000000000000000E+000                  3.7494896993133596E-002                  4.1816079458143829E-001                  6.5394867973053550E-002                  3.7494896993133596E-002                  8.2704873154336014E+010                  1.1999999985730501E+000                  2.3880171253259164E+000                  6.3979146076466955E+007                                      665                  1.0611609267896806E+003                  7.1912442475663431E+002                  4.0511769025168242E+001                  0.0000000000000000E+000                  1.0082022028138364E-095                  0.0000000000000000E+000                  3.3729708964279635E+004                  1.2000000000000000E+000                  1.7004706031428144E+048                  0.0000000000000000E+000                  0.0000000000000000E+000                  0.0000000000000000E+000                  0.0000000000000000E+000                  0.0000000000000000E+000                  0.0000000000000000E+000                  0.0000000000000000E+000                  0.0000000000000000E+000                  0.0000000000000000E+000                  0.0000000000000000E+000                  0.0000000000000000E+000                  5.7717996630247561E+006                 -9.8999999999999986E+001                 -1.1165716027704435E-001                  6.5867034623166836E+000                  1.4604179282773677E+001                 -1.1165716027704435E-001                  6.5867034623166836E+000                  0.0000000000000000E+000                  0.0000000000000000E+000                  0.0000000000000000E+000                  0.0000000000000000E+000                 -9.5934477449500577E-001                  4.5444275120153774E+000                  4.5444275120153774E+000                 -1.7609125905568127E-001                  0.0000000000000000E+000                  2.7259461600224472E-001                  1.9333248331731749E+000                  2.0327376542134236E-003                  9.9860567396443345E-001                  3.5906146673822502E+002                  4.1816079458143829E-001                  2.3880171253259164E+000                  0.0000000000000000E+000                  0.0000000000000000E+000                  0.0000000000000000E+000                                        2                  1.0981337150191056E-001                  4.6772681761056720E+003                  2.4926076633639994E-005                  0.0000000000000000E+000                  0.0000000000000000E+000                  0.0000000000000000E+000                  0.0000000000000000E+000                  0.0000000000000000E+000                  0.0000000000000000E+000                  0.0000000000000000E+000                  6.6666666666666663E-001                  0.0000000000000000E+000                  0.0000000000000000E+000                  0.0000000000000000E+000                  0.0000000000000000E+000                  0.0000000000000000E+000                  0.0000000000000000E+000                  0.0000000000000000E+000                  4.8534274396130539E-001                  1.0000000000000000E+000                  1.0000000000000000E+000                  1.0000000000000000E+000                  0.0000000000000000E+000                  8.5421999999999965E-001                  3.2648525170049197E-001                  0.0000000000000000E+000                  0.0000000000000000E+000                  0.0000000000000000E+000                  6.3212867790796476E-002                  0.0000000000000000E+000                                        0 
                                      21                  1.2000000000000000E+000                  2.2502559954684842E-003                  3.7816410697562247E-001                  3.6699615371667216E+000                  3.9086804088913762E-001                 -4.1423661470620710E+000                 -2.0470039705150718E+001                 -4.6027279485697790E+000                 -9.8999999999999986E+001                 -4.6027279485697790E+000                  3.7609206593995128E+000                  7.1184999999999987E-001                  1.9187686950225120E-018                  2.8956916256553172E-005                  2.7207104308374352E-001                  9.9719534501658157E-009                  1.9026397373502406E-028                  5.9857642536901271E-050                  2.7329493446163031E-003                  3.3174552414566305E-005                  1.7182241647631824E-029                  8.0761945395588458E-004                  3.1805956433288746E-006                  1.6589456842874810E-060                  1.3342681010144638E-034                  7.5079570155867446E-003                  2.9753694540330761E-006                  1.6941050191672761E-005                  2.1175975259391651E-037                  1.0040531048010254E-099                  3.9939946938314855E-007                  1.0040531048010254E-099                  1.0040531048010254E-099                  1.6732321001597045E-003                  8.9160644137879337E-041                  3.2715611465547832E-003                  7.1184999999999998E-001                  2.9824443582091932E-037                  2.8956916256552911E-005                  2.7207104308374364E-001                  9.9719534931473115E-009                  5.5308236162191353E-078                  1.0035934779189739E-099                  2.7329493446163022E-003                  3.3174552414566325E-005                  1.0036231231968468E-099                  8.0761945395588415E-004                  3.1805956433288742E-006                  1.0036180442055895E-099                  1.0036204516768811E-099                  7.5079570155867428E-003                  2.9753694540330748E-006                  1.6941050191672761E-005                  1.0036175326926996E-099                  1.0036537014469822E-099                  3.9939946938314855E-007                  1.0035934885989509E-099                  1.0036061420005757E-099                  1.6732321001597045E-003                  7.6904261624169045E-099                  3.2715611465547849E-003                 -4.6027279485706423E+000                 -1.6304689312527067E+001                 -9.8999999999999986E+001                  0.0000000000000000E+000                 -4.5253873540145584E+000                 -2.8312234322612873E+000                 -9.8999999999999986E+001                  4.1816079453344140E-001                  2.3880171250196294E+000                  0.0000000000000000E+000                  0.0000000000000000E+000                  3.7494896993133596E-002                  4.1816079453344140E-001                  6.5394867973053550E-002                  3.7494896993133596E-002                  8.2704873144938889E+010                  1.1999999985730501E+000                  2.3880171250196294E+000                  6.3979145874478944E+007                                      665                  1.0611609277208254E+003                  7.1912442572890222E+002                  4.0511769037699104E+001                  0.0000000000000000E+000                  1.2098426433766037E-095                  0.0000000000000000E+000                  3.3729708957735726E+004                  1.2000000000000000E+000                  1.7004706033354386E+048                  0.0000000000000000E+000                  0.0000000000000000E+000                  0.0000000000000000E+000                  0.0000000000000000E+000                  0.0000000000000000E+000                  0.0000000000000000E+000                  0.0000000000000000E+000                  0.0000000000000000E+000                  0.0000000000000000E+000                  0.0000000000000000E+000                  0.0000000000000000E+000                  5.7717997157484693E+006                 -9.8999999999999986E+001                 -1.1165716012407870E-001                  6.5867034623624825E+000                  1.4604179282972451E+001                 -1.1165716012407870E-001                  6.5867034623624825E+000                  0.0000000000000000E+000                  0.0000000000000000E+000                  0.0000000000000000E+000                  0.0000000000000000E+000                 -9.5934477539231156E-001                  4.5444275130244787E+000                  4.5444275130244787E+000                 -1.7609125905568127E-001                  0.0000000000000000E+000                  2.7259461345895175E-001                  1.9333248226353426E+000                  2.0327376533108370E-003                  9.9860567396448363E-001                  3.5906147037650197E+002                  4.1816079453344140E-001                  2.3880171250196294E+000                  0.0000000000000000E+000                  0.0000000000000000E+000                  0.0000000000000000E+000                                        2                  1.0981337127502264E-001                  4.6772681658773545E+003                  2.4961578844293800E-005                  0.0000000000000000E+000                  0.0000000000000000E+000                  0.0000000000000000E+000                  0.0000000000000000E+000                  0.0000000000000000E+000                  0.0000000000000000E+000                  0.0000000000000000E+000                  6.6666666666666663E-001                  0.0000000000000000E+000                  0.0000000000000000E+000                  0.0000000000000000E+000                  0.0000000000000000E+000                  0.0000000000000000E+000                  0.0000000000000000E+000                  0.0000000000000000E+000                  4.8534274396130539E-001                  1.0000000000000000E+000                  1.0000000000000000E+000                  1.0000000000000000E+000                  0.0000000000000000E+000                  8.5421999999999965E-001                  3.2648525170049197E-001                  0.0000000000000000E+000                  0.0000000000000000E+000                  0.0000000000000000E+000                  6.3212867791551719E-002                  0.0000000000000000E+000                                        0 
                                      22                  1.2000000000000000E+000                  2.7103071945621809E-003                  3.7816410691379437E-001                  3.6699615366734859E+000                  3.9086803879253784E-001                 -4.1423661509167058E+000                 -9.8999999999999986E+001                 -4.6020010693301279E+000                 -9.8999999999999986E+001                 -4.6020010693301279E+000                  3.7609206595231690E+000                  7.1184999999999987E-001                  2.2731924679136483E-018                  2.8956916256553277E-005                  2.7207104308374352E-001                  9.9719534413785073E-009                  2.2889005013642628E-028                  7.2009718686574980E-050                  2.7329493446163031E-003                  3.3174552414566305E-005                  1.7182241716904510E-029                  8.0761945395588458E-004                  3.1805956433288746E-006                  1.6589456983347002E-060                  1.3342681069384663E-034                  7.5079570155867446E-003                  2.9753694540330761E-006                  1.6941050191672761E-005                  2.1175975361379400E-037                  1.0040531048010254E-099                  3.9939946938314855E-007                  1.0040531048010254E-099                  1.0040531048010254E-099                  1.6732321001597045E-003                  1.0738899773187982E-040                  3.2715611465547832E-003                  7.1184999999999998E-001                  4.7635634584278244E-037                  2.8956916256552911E-005                  2.7207104308374364E-001                  9.9719534931473115E-009                  4.4779884751727346E-075                  1.0035934779233759E-099                  2.7329493446163022E-003                  3.3174552414566325E-005                  1.0036231914995776E-099                  8.0761945395588415E-004                  3.1805956433288742E-006                  1.0036183592963830E-099                  1.0036206724319819E-099                  7.5079570155867428E-003                  2.9753694540330748E-006                  1.6941050191672761E-005                  1.0036178650055145E-099                  1.0036537417075696E-099                  3.9939946938314855E-007                  1.0035934924702691E-099                  1.0036066759361352E-099                  1.6732321001597045E-003                  3.8210364035897908E-095                  3.2715611465547849E-003                 -4.6020010693309885E+000                 -1.6304689310668220E+001                 -9.8999999999999986E+001                  0.0000000000000000E+000                 -4.5253873537808538E+000                 -2.8306222071388123E+000                 -9.8999999999999986E+001                  4.1816079447579985E-001                  2.3880171246809332E+000                  0.0000000000000000E+000                  0.0000000000000000E+000                  3.7494896993133596E-002                  4.1816079447579985E-001                  6.5394867973053550E-002                  3.7494896993133596E-002                  8.2704873133633591E+010                  1.1999999985730501E+000                  2.3880171246809332E+000                  6.3979145763305470E+007                                      665                  1.0611609283627647E+003                  7.1912442634201875E+002                  4.0511769048711052E+001                  0.0000000000000000E+000                  1.4518111720519244E-095                  0.0000000000000000E+000                  3.3729708950532862E+004                  1.2000000000000000E+000                  1.7004706035667960E+048                  0.0000000000000000E+000                  0.0000000000000000E+000                  0.0000000000000000E+000                  0.0000000000000000E+000                  0.0000000000000000E+000                  0.0000000000000000E+000                  0.0000000000000000E+000                  0.0000000000000000E+000                  0.0000000000000000E+000                  0.0000000000000000E+000                  0.0000000000000000E+000                  5.7717997444341052E+006                 -9.8999999999999986E+001                 -1.1165715994041836E-001                  6.5867034624174918E+000                  1.4604179283211145E+001                 -1.1165715994041836E-001                  6.5867034624174918E+000                  0.0000000000000000E+000                  0.0000000000000000E+000                  0.0000000000000000E+000                  0.0000000000000000E+000                 -9.5934477582960442E-001                  4.5444275135852195E+000                  4.5444275135852195E+000                 -1.7609125905568127E-001                  0.0000000000000000E+000                  2.7259461199553470E-001                  1.9333248170868351E+000                  2.0327376524339712E-003                  9.9860567396454336E-001                  3.5906147251536936E+002                  4.1816079447579985E-001                  2.3880171246809332E+000                  0.0000000000000000E+000                  0.0000000000000000E+000                  0.0000000000000000E+000                                        2                  1.0981337116445108E-001                  4.6772681605651014E+003                  2.5003392052946213E-005                  0.0000000000000000E+000                  0.0000000000000000E+000                  0.0000000000000000E+000                  0.0000000000000000E+000                  0.0000000000000000E+000                  0.0000000000000000E+000                  0.0000000000000000E+000                  6.6666666666666663E-001                  0.0000000000000000E+000                  0.0000000000000000E+000                  0.0000000000000000E+000                  0.0000000000000000E+000                  0.0000000000000000E+000                  0.0000000000000000E+000                  0.0000000000000000E+000                  4.8534274396130539E-001                  1.0000000000000000E+000                  1.0000000000000000E+000                  1.0000000000000000E+000                  0.0000000000000000E+000                  8.5421999999999965E-001                  3.2648525170049197E-001                  0.0000000000000000E+000                  0.0000000000000000E+000                  0.0000000000000000E+000                  6.3212867792455649E-002                  0.0000000000000000E+000                                        0 
                                      23                  1.2000000000000000E+000                  3.2623686334746168E-003                  3.7816410684260088E-001                  3.6699615364543452E+000                  3.9086803777358731E-001                 -4.1423661525571172E+000                 -2.0470039705150718E+001                 -4.6011496138326020E+000                 -9.8999999999999986E+001                 -4.6011496138326020E+000                  3.7609206596655560E+000                  7.1184999999999987E-001                  2.6829710951598112E-018                  2.8956916256553433E-005                  2.7207104308374352E-001                  9.9719534308337412E-009                  2.7512009205473587E-028                  8.6554064009867381E-050                  2.7329493446163031E-003                  3.3174552414566305E-005                  1.7182241800078897E-029                  8.0761945395588458E-004                  3.1805956433288746E-006                  1.6589457152030509E-060                  1.3342681140532484E-034                  7.5079570155867446E-003                  2.9753694540330761E-006                  1.6941050191672761E-005                  2.1175975483868051E-037                  1.0040531048010254E-099                  3.9939946938314855E-007                  1.0040531048010254E-099                  1.0040531048010254E-099                  1.6732321001597045E-003                  1.2926302218744923E-040                  3.2715611465547832E-003                  7.1184999999999998E-001                  7.5687805362294679E-037                  2.8956916256552911E-005                  2.7207104308374364E-001                  9.9719534931473115E-009                  3.0146827228845538E-072                  1.0035934779301439E-099                  2.7329493446163022E-003                  3.3174552414566325E-005                  1.0036232489523296E-099                  8.0761945395588415E-004                  3.1805956433288742E-006                  1.0036186474688047E-099                  1.0036208712165240E-099                  7.5079570155867428E-003                  2.9753694540330748E-006                  1.6941050191672761E-005                  1.0036181696414678E-099                  1.0036537685987441E-099                  3.9939946938314855E-007                  1.0035934973127911E-099                  1.0036071834353693E-099                  1.6732321001597045E-003                  1.6293589258742241E-091                  3.2715611465547849E-003                 -4.6011496138334609E+000                 -1.6304689308436433E+001                 -9.8999999999999986E+001                  0.0000000000000000E+000                 -4.5253873535004558E+000                 -2.8299281169083073E+000                 -9.8999999999999986E+001                  4.1816079440658549E-001                  2.3880171242899593E+000                  0.0000000000000000E+000                  0.0000000000000000E+000                  3.7494896993133596E-002                  4.1816079440658549E-001                  6.5394867973053550E-002                  3.7494896993133596E-002                  8.2704873120031723E+010                  1.1999999985730501E+000                  2.3880171242899593E+000                  6.3979145705530569E+007                                      665                  1.0611609288599723E+003                  7.1912442675922114E+002                  4.0511769059635647E+001                  0.0000000000000000E+000                  1.7421734064623092E-095                  0.0000000000000000E+000                  3.3729708942238940E+004                  1.2000000000000000E+000                  1.7004706038446053E+048                  0.0000000000000000E+000                  0.0000000000000000E+000                  0.0000000000000000E+000                  0.0000000000000000E+000                  0.0000000000000000E+000                  0.0000000000000000E+000                  0.0000000000000000E+000                  0.0000000000000000E+000                  0.0000000000000000E+000                  0.0000000000000000E+000                  0.0000000000000000E+000                  5.7717997589221848E+006                 -9.8999999999999986E+001                 -1.1165715971995691E-001                  6.5867034624835625E+000                  1.4604179283497691E+001                 -1.1165715971995691E-001                  6.5867034624835625E+000                  0.0000000000000000E+000                  0.0000000000000000E+000                  0.0000000000000000E+000                  0.0000000000000000E+000                 -9.5934477598541845E-001                  4.5444275138833934E+000                  4.5444275138833934E+000                 -1.7609125905568127E-001                  0.0000000000000000E+000                  2.7259461122244605E-001                  1.9333248145234221E+000                  2.0327376515949648E-003                  9.9860567396461486E-001                  3.5906147365212945E+002                  4.1816079440658549E-001                  2.3880171242899593E+000                  0.0000000000000000E+000                  0.0000000000000000E+000                  0.0000000000000000E+000                                        2                  1.0981337112505281E-001                  4.6772681582049890E+003                  2.5052460506460120E-005                  0.0000000000000000E+000                  0.0000000000000000E+000                  0.0000000000000000E+000                  0.0000000000000000E+000                  0.0000000000000000E+000                  0.0000000000000000E+000                  0.0000000000000000E+000                  6.6666666666666663E-001                  0.0000000000000000E+000                  0.0000000000000000E+000                  0.0000000000000000E+000                  0.0000000000000000E+000                  0.0000000000000000E+000                  0.0000000000000000E+000                  0.0000000000000000E+000                  4.8534274396130539E-001                  1.0000000000000000E+000                  1.0000000000000000E+000                  1.0000000000000000E+000                  0.0000000000000000E+000                  8.5421999999999965E-001                  3.2648525170049197E-001                  0.0000000000000000E+000                  0.0000000000000000E+000                  0.0000000000000000E+000                  6.3212867793535535E-002                  0.0000000000000000E+000                                        0 
                                      24                  1.2000000000000000E+000                  3.9248423601695396E-003                  3.7816410675842199E-001                  3.6699615363870044E+000                  3.9086803733586778E-001                 -4.1423661529584388E+000                 -9.8999999999999986E+001                 -4.6001567970927244E+000                 -9.8999999999999986E+001                 -4.6001567970927244E+000                  3.7609206598339138E+000                  7.1184999999999987E-001                  3.1533151765752288E-018                  2.8956916256553646E-005                  2.7207104308374352E-001                  9.9719534181800203E-009                  3.3042209049159929E-028                  1.0395252041646673E-049                  2.7329493446163031E-003                  3.3174552414566305E-005                  1.7182241899923623E-029                  8.0761945395588458E-004                  3.1805956433288746E-006                  1.6589457354521877E-060                  1.3342681225939692E-034                  7.5079570155867446E-003                  2.9753694540330761E-006                  1.6941050191672761E-005                  2.1175975630905591E-037                  1.0040531048010254E-099                  3.9939946938314855E-007                  1.0040531048010254E-099                  1.0040531048010254E-099                  1.6732321001597045E-003                  1.5551185173979097E-040                  3.2715611465547832E-003                  7.1184999999999998E-001                  1.1998449710500163E-036                  2.8956916256552911E-005                  2.7207104308374364E-001                  9.9719534931473115E-009                  1.6882509676968079E-069                  1.0035934779402670E-099                  2.7329493446163022E-003                  3.3174552414566325E-005                  1.0036232975711839E-099                  8.0761945395588415E-004                  3.1805956433288742E-006                  1.0036189117961103E-099                  1.0036210508537824E-099                  7.5079570155867428E-003                  2.9753694540330748E-006                  1.6941050191672761E-005                  1.0036184496970520E-099                  1.0036537855450550E-099                  3.9939946938314855E-007                  1.0035935032612504E-099                  1.0036076660952920E-099                  1.6732321001597045E-003                  5.2087170613794852E-088                  3.2715611465547849E-003                 -4.6001567970935824E+000                 -1.6304689305757577E+001                 -9.8999999999999986E+001                  0.0000000000000000E+000                 -4.5253873531639721E+000                 -2.8291328047463820E+000                 -9.8999999999999986E+001                  4.1816079432349856E-001                  2.3880171238271264E+000                  0.0000000000000000E+000                  0.0000000000000000E+000                  3.7494896993133596E-002                  4.1816079432349856E-001                  6.5394867973053550E-002                  3.7494896993133596E-002                  8.2704873103674026E+010                  1.1999999985730501E+000                  2.3880171238271264E+000                  6.3979145675830185E+007                                      665                  1.0611609293148490E+003                  7.1912442709374864E+002                  4.0511769071600483E+001                  0.0000000000000000E+000                  2.0906080877547711E-095                  0.0000000000000000E+000                  3.3729708932432237E+004                  1.2000000000000000E+000                  1.7004706041780358E+048                  0.0000000000000000E+000                  0.0000000000000000E+000                  0.0000000000000000E+000                  0.0000000000000000E+000                  0.0000000000000000E+000                  0.0000000000000000E+000                  0.0000000000000000E+000                  0.0000000000000000E+000                  0.0000000000000000E+000                  0.0000000000000000E+000                  0.0000000000000000E+000                  5.7717997658582451E+006                 -9.8999999999999986E+001                 -1.1165715945535896E-001                  6.5867034625628742E+000                  1.4604179283841626E+001                 -1.1165715945535896E-001                  6.5867034625628742E+000                  0.0000000000000000E+000                  0.0000000000000000E+000                  0.0000000000000000E+000                  0.0000000000000000E+000                 -9.5934477597851309E-001                  4.5444275140448855E+000                  4.5444275140448855E+000                 -1.7609125905568127E-001                  0.0000000000000000E+000                  2.7259461087031100E-001                  1.9333248135966830E+000                  2.0327376507978450E-003                  9.9860567396470068E-001                  3.5906147415028590E+002                  4.1816079432349856E-001                  2.3880171238271264E+000                  0.0000000000000000E+000                  0.0000000000000000E+000                  0.0000000000000000E+000                                        2                  1.0981337112679886E-001                  4.6772681574797325E+003                  2.5109797071187044E-005                  0.0000000000000000E+000                  0.0000000000000000E+000                  0.0000000000000000E+000                  0.0000000000000000E+000                  0.0000000000000000E+000                  0.0000000000000000E+000                  0.0000000000000000E+000                  6.6666666666666663E-001                  0.0000000000000000E+000                  0.0000000000000000E+000                  0.0000000000000000E+000                  0.0000000000000000E+000                  0.0000000000000000E+000                  0.0000000000000000E+000                  0.0000000000000000E+000                  4.8534274396130539E-001                  1.0000000000000000E+000                  1.0000000000000000E+000                  1.0000000000000000E+000                  0.0000000000000000E+000                  8.5421999999999965E-001                  3.2648525170049197E-001                  0.0000000000000000E+000                  0.0000000000000000E+000                  0.0000000000000000E+000                  6.3212867794828959E-002                  0.0000000000000000E+000                                        0 
                                      25                  1.2000000000000000E+000                  4.7198108322034473E-003                  3.7816410665751787E-001                  3.6699615363952796E+000                  3.9086803716715995E-001                 -4.1423661527253230E+000                 -9.8999999999999986E+001                 -4.5990053923156573E+000                 -9.8999999999999986E+001                 -4.5990053923156573E+000                  3.7609206600357221E+000                  7.1185000000000009E-001                  3.6885200669308938E-018                  2.8956916256553948E-005                  2.7207104308374352E-001                  9.9719534029955568E-009                  3.9653479695668538E-028                  1.2475211329394329E-049                  2.7329493446163035E-003                  3.3174552414566311E-005                  1.7182242019761668E-029                  8.0761945395588458E-004                  3.1805956433288759E-006                  1.6589457597560266E-060                  1.3342681328448631E-034                  7.5079570155867446E-003                  2.9753694540330765E-006                  1.6941050191672764E-005                  2.1175975807385509E-037                  1.0040531048010256E-099                  3.9939946938314855E-007                  1.0040531048010256E-099                  1.0040531048010256E-099                  1.6732321001597045E-003                  1.8701044749880768E-040                  3.2715611465547836E-003                  7.1184999999999998E-001                  1.9460260504684593E-036                  2.8956916256552911E-005                  2.7207104308374364E-001                  9.9719534931473115E-009                  7.8481492252174505E-067                  1.0035934779550324E-099                  2.7329493446163022E-003                  3.3174552414566325E-005                  1.0036233389561735E-099                  8.0761945395588415E-004                  3.1805956433288742E-006                  1.0036191549202487E-099                  1.0036212137310572E-099                  7.5079570155867428E-003                  2.9753694540330748E-006                  1.6941050191672761E-005                  1.0036187078417241E-099                  1.0036537949606164E-099                  3.9939946938314855E-007                  1.0035935104498893E-099                  1.0036081254458415E-099                  1.6732321001597045E-003                  1.2468392338677150E-084                  3.2715611465547849E-003                 -4.5990053923165126E+000                 -1.6304689302542435E+001                 -9.8999999999999986E+001                  0.0000000000000000E+000                 -4.5253873527601600E+000                 -2.8282295863700972E+000                 -9.8999999999999986E+001                  4.1816079422376989E-001                  2.3880171232720815E+000                  0.0000000000000000E+000                  0.0000000000000000E+000                  3.7494896993133596E-002                  4.1816079422376989E-001                  6.5394867973053550E-002                  3.7494896993133596E-002                  8.2704873084004669E+010                  1.1999999985730501E+000                  2.3880171232720815E+000                  6.3979145658158541E+007                                      665                  1.0611609297983505E+003                  7.1912442742106032E+002                  4.0511769085548600E+001                  0.0000000000000000E+000                  2.5087297053057248E-095                  0.0000000000000000E+000                  3.3729708920677091E+004                  1.2000000000000000E+000                  1.7004706045782440E+048                  0.0000000000000000E+000                  0.0000000000000000E+000                  0.0000000000000000E+000                  0.0000000000000000E+000                  0.0000000000000000E+000                  0.0000000000000000E+000                  0.0000000000000000E+000                  0.0000000000000000E+000                  0.0000000000000000E+000                  0.0000000000000000E+000                  0.0000000000000000E+000                  5.7717997694414053E+006                 -9.8999999999999986E+001                 -1.1165715913779767E-001                  6.5867034626580683E+000                  1.4604179284254405E+001                 -1.1165715913779767E-001                  6.5867034626580683E+000                  0.0000000000000000E+000                  0.0000000000000000E+000                  0.0000000000000000E+000                  0.0000000000000000E+000                 -9.5934477588145362E-001                  4.5444275141498274E+000                  4.5444275141498274E+000                 -1.7609125905568127E-001                  0.0000000000000000E+000                  2.7259461073702579E-001                  1.9333248134617398E+000                  2.0327376500378115E-003                  9.9860567396480326E-001                  3.5906147426501855E+002                  4.1816079422376989E-001                  2.3880171232720815E+000                  0.0000000000000000E+000                  0.0000000000000000E+000                  0.0000000000000000E+000                                        2                  1.0981337115134078E-001                  4.6772681575691568E+003                  2.5176456678073654E-005                  0.0000000000000000E+000                  0.0000000000000000E+000                  0.0000000000000000E+000                  0.0000000000000000E+000                  0.0000000000000000E+000                  0.0000000000000000E+000                  0.0000000000000000E+000                  6.6666666666666663E-001                  0.0000000000000000E+000                  0.0000000000000000E+000                  0.0000000000000000E+000                  0.0000000000000000E+000                  0.0000000000000000E+000                  0.0000000000000000E+000                  0.0000000000000000E+000                  4.8534274396130539E-001                  1.0000000000000000E+000                  1.0000000000000000E+000                  1.0000000000000000E+000                  0.0000000000000000E+000                  8.5421999999999965E-001                  3.2648525170049197E-001                  0.0000000000000000E+000                  0.0000000000000000E+000                  0.0000000000000000E+000                  6.3212867796380467E-002                  0.0000000000000000E+000                                        0 
                                      26                  1.2000000000000000E+000                  5.6737729986441367E-003                  3.7816410653589838E-001                  3.6699615364348830E+000                  3.9086803708233331E-001                 -4.1423661522069120E+000                 -2.0470039705150718E+001                 -4.5976785201837815E+000                 -9.8999999999999986E+001                 -4.5976785201837815E+000                  3.7609206602789609E+000                  7.1185000000000009E-001                  4.2912915137853073E-018                  2.8956916256554368E-005                  2.7207104308374352E-001                  9.9719533847741989E-009                  4.7551211092386386E-028                  1.4959901617522383E-049                  2.7329493446163035E-003                  3.3174552414566311E-005                  1.7182242163660250E-029                  8.0761945395588458E-004                  3.1805956433288759E-006                  1.6589457889396778E-060                  1.3342681451540457E-034                  7.5079570155867446E-003                  2.9753694540330765E-006                  1.6941050191672764E-005                  2.1175976019301953E-037                  1.0040531048010256E-099                  3.9939946938314855E-007                  1.0040531048010256E-099                  1.0040531048010256E-099                  1.6732321001597045E-003                  2.2480876283645068E-040                  3.2715611465547836E-003                  7.1184999999999998E-001                  3.7926162845468230E-036                  2.8956916256552911E-005                  2.7207104308374364E-001                  9.9719534931473115E-009                  3.0165640488767290E-064                  1.0035934779760788E-099                  2.7329493446163022E-003                  3.3174552414566325E-005                  1.0036233743834991E-099                  8.0761945395588415E-004                  3.1805956433288742E-006                  1.0036193791223663E-099                  1.0036213618769950E-099                  7.5079570155867428E-003                  2.9753694540330748E-006                  1.6941050191672761E-005                  1.0036189463865653E-099                  1.0036537985255770E-099                  3.9939946938314855E-007                  1.0035935190102140E-099                  1.0036085629376804E-099                  1.6732321001597045E-003                  2.2173821473312662E-081                  3.2715611465547849E-003                 -4.5976785201846342E+000                 -1.6304689298682174E+001                 -9.8999999999999986E+001                  0.0000000000000000E+000                 -4.5253873522756356E+000                 -2.8272145858208049E+000                 -9.8999999999999986E+001                  4.1816079410403900E-001                  2.3880171226030042E+000                  0.0000000000000000E+000                  0.0000000000000000E+000                  3.7494896993133596E-002                  4.1816079410403900E-001                  6.5394867973053550E-002                  3.7494896993133596E-002                  8.2704873060360306E+010                  1.1999999985730501E+000                  2.3880171226030042E+000                  6.3979145642816454E+007                                      665                  1.0611609303605658E+003                  7.1912442779103810E+002                  4.0511769102276453E+001                  0.0000000000000000E+000                  6.0867697058650860E-001                  0.0000000000000000E+000                  3.3729708906508626E+004                  1.2000000000000000E+000                  1.7004706050587428E+048                  0.0000000000000000E+000                  0.0000000000000000E+000                  0.0000000000000000E+000                  0.0000000000000000E+000                  0.0000000000000000E+000                  0.0000000000000000E+000                  0.0000000000000000E+000                  0.0000000000000000E+000                  0.0000000000000000E+000                  0.0000000000000000E+000                  0.0000000000000000E+000                  5.7717997721850853E+006                 -9.8999999999999986E+001                 -1.1165715875662455E-001                  6.5867034627723831E+000                  1.4604179284749931E+001                 -1.1165715875662455E-001                  6.5867034627723831E+000                  0.0000000000000000E+000                  0.0000000000000000E+000                  0.0000000000000000E+000                  0.0000000000000000E+000                 -9.5934477573496524E-001                  4.5444275142467827E+000                  4.5444275142467827E+000                 -1.7609125905568127E-001                  0.0000000000000000E+000                  2.7259461073705477E-001                  1.9333248136227896E+000                  2.0327376492994464E-003                  9.9860567396492617E-001                  3.5906147416202629E+002                  4.1816079410403900E-001                  2.3880171226030042E+000                  0.0000000000000000E+000                  0.0000000000000000E+000                  0.0000000000000000E+000                                        2                  1.0981337118838107E-001                  4.6772681579959226E+003                  2.5253494318807435E-005                  0.0000000000000000E+000                  0.0000000000000000E+000                  0.0000000000000000E+000                  0.0000000000000000E+000                  0.0000000000000000E+000                  0.0000000000000000E+000                  0.0000000000000000E+000                  6.6666666666666663E-001                  0.0000000000000000E+000                  0.0000000000000000E+000                  0.0000000000000000E+000                  0.0000000000000000E+000                  0.0000000000000000E+000                  0.0000000000000000E+000                  0.0000000000000000E+000                  4.8534274396130539E-001                  1.0000000000000000E+000                  1.0000000000000000E+000                  1.0000000000000000E+000                  0.0000000000000000E+000                  8.5421999999999965E-001                  3.2648525170049197E-001                  0.0000000000000000E+000                  0.0000000000000000E+000                  0.0000000000000000E+000                  6.3212867798235470E-002                  0.0000000000000000E+000                                        0 
                                      27                  1.2000000000000000E+000                  6.8185275983729636E-003                  3.7816410638909076E-001                  3.6699615364817761E+000                  3.9086803697629108E-001                 -4.1423661515885657E+000                 -2.0169009709486737E+001                 -4.5961607565757756E+000                 -9.8999999999999986E+001                 -4.5961607565757756E+000                  3.7609206605725762E+000                  7.1185000000000009E-001                  4.9619156803724512E-018                  2.8956916256554958E-005                  2.7207104308374352E-001                  9.9719533629085694E-009                  5.6977225102068877E-028                  1.7925402041144273E-049                  2.7329493446163035E-003                  3.3174552414566311E-005                  1.7182242336325531E-029                  8.0761945395588458E-004                  3.1805956433288759E-006                  1.6589458239571213E-060                  1.3342681599237061E-034                  7.5079570155867446E-003                  2.9753694540330765E-006                  1.6941050191672764E-005                  2.1175976273577679E-037                  1.0040531048010256E-099                  3.9939946938314855E-007                  1.0040531048010256E-099                  1.0040531048010256E-099                  1.6732321001597045E-003                  2.7016674185618739E-040                  3.2715611465547836E-003                  7.1184999999999998E-001                  1.4351247703869293E-035                  2.8956916256552911E-005                  2.7207104308374364E-001                  9.9719534931473115E-009                  9.5426126650055123E-062                  1.0035934780054511E-099                  2.7329493446163022E-003                  3.3174552414566325E-005                  1.0036234048763300E-099                  8.0761945395588415E-004                  3.1805956433288742E-006                  1.0036195863803590E-099                  1.0036214970236132E-099                  7.5079570155867428E-003                  2.9753694540330748E-006                  1.6941050191672761E-005                  1.0036191673405442E-099                  1.0036537973950729E-099                  3.9939946938314855E-007                  1.0035935290689777E-099                  1.0036089799364518E-099                  1.6732321001597045E-003                  2.8919158130442411E-078                  3.2715611465547849E-003                 -4.5961607565766247E+000                 -1.6304689294050608E+001                 -9.8999999999999986E+001                  0.0000000000000000E+000                 -4.5253873516941931E+000                 -2.8260881094173458E+000                 -9.8999999999999986E+001                  4.1816079396035566E-001                  2.3880171217953410E+000                  0.0000000000000000E+000                  0.0000000000000000E+000                  3.7494896993133596E-002                  4.1816079396035566E-001                  6.5394867973053550E-002                  3.7494896993133596E-002                  8.2704873031942856E+010                  1.1999999985730501E+000                  2.3880171217953410E+000                  6.3979145624108188E+007                                      665                  1.0611609310398442E+003                  7.1912442823839558E+002                  4.0511769122553787E+001                  0.0000000000000000E+000                  8.0629762116499171E-001                  0.0000000000000000E+000                  3.3729708889405782E+004                  1.2000000000000000E+000                  1.7004706056352292E+048                  0.0000000000000000E+000                  0.0000000000000000E+000                  0.0000000000000000E+000                  0.0000000000000000E+000                  0.0000000000000000E+000                  0.0000000000000000E+000                  0.0000000000000000E+000                  0.0000000000000000E+000                  0.0000000000000000E+000                  0.0000000000000000E+000                  0.0000000000000000E+000                  5.7717997755454769E+006                 -9.8999999999999986E+001                 -1.1165715829923270E-001                  6.5867034629095453E+000                  1.4604179285344530E+001                 -1.1165715829923270E-001                  6.5867034629095453E+000                  0.0000000000000000E+000                  0.0000000000000000E+000                  0.0000000000000000E+000                  0.0000000000000000E+000                 -9.5934477555901521E-001                  4.5444275143647408E+000                  4.5444275143647408E+000                 -1.7609125905568127E-001                  0.0000000000000000E+000                  2.7259461076160790E-001                  1.9333248138047863E+000                  2.0327376486142129E-003                  9.9860567396507371E-001                  3.5906147393967433E+002                  4.1816079396035566E-001                  2.3880171217953410E+000                  0.0000000000000000E+000                  0.0000000000000000E+000                  0.0000000000000000E+000                                        2                  1.0981337123287084E-001                  4.6772681585013697E+003                  2.5341904118520163E-005                  0.0000000000000000E+000                  0.0000000000000000E+000                  0.0000000000000000E+000                  0.0000000000000000E+000                  0.0000000000000000E+000                  0.0000000000000000E+000                  0.0000000000000000E+000                  6.6666666666666663E-001                  0.0000000000000000E+000                  0.0000000000000000E+000                  0.0000000000000000E+000                  0.0000000000000000E+000                  0.0000000000000000E+000                  0.0000000000000000E+000                  0.0000000000000000E+000                  4.8534274396130539E-001                  1.0000000000000000E+000                  1.0000000000000000E+000                  1.0000000000000000E+000                  0.0000000000000000E+000                  8.5421999999999965E-001                  3.2648525170049197E-001                  0.0000000000000000E+000                  0.0000000000000000E+000                  0.0000000000000000E+000                  6.3212867800462244E-002                  0.0000000000000000E+000                                        0 
                                      28                  1.2000000000000000E+000                  8.1922331180475563E-003                  3.7816410621190594E-001                  3.6699615365241138E+000                  3.9086803679127391E-001                 -4.1423661509569794E+000                 -9.8999999999999986E+001                 -4.5944395868662244E+000                 -9.8999999999999986E+001                 -4.5944395868662244E+000                  3.7609206609269461E+000                  7.1185000000000009E-001                  5.6973143639381635E-018                  2.8956916256555767E-005                  2.7207104308374364E-001                  9.9719533366698148E-009                  6.8215100875978435E-028                  2.1460928925752776E-049                  2.7329493446163035E-003                  3.3174552414566311E-005                  1.7182242543579320E-029                  8.0761945395588458E-004                  3.1805956433288759E-006                  1.6589458659894523E-060                  1.3342681776521670E-034                  7.5079570155867446E-003                  2.9753694540330765E-006                  1.6941050191672764E-005                  2.1175976578792905E-037                  1.0040531048010256E-099                  3.9939946938314855E-007                  1.0040531048010256E-099                  1.0040531048010256E-099                  1.6732321001597045E-003                  3.2459631756509205E-040                  3.2715611465547836E-003                  7.1184999999999998E-001                  1.1083976741332991E-034                  2.8956916256552911E-005                  2.7207104308374364E-001                  9.9719534931473115E-009                  2.4720713708967583E-059                  1.0035934780456519E-099                  2.7329493446163022E-003                  3.3174552414566325E-005                  1.0036234312592798E-099                  8.0761945395588415E-004                  3.1805956433288742E-006                  1.0036197784160813E-099                  1.0036216206563397E-099                  7.5079570155867428E-003                  2.9753694540330748E-006                  1.6941050191672761E-005                  1.0036193724568299E-099                  1.0036537923538222E-099                  3.9939946938314855E-007                  1.0035935407464339E-099                  1.0036093777213031E-099                  1.6732321001597045E-003                  2.7272612596138003E-075                  3.2715611465547849E-003                 -4.5944395868670709E+000                 -1.6304689288491463E+001                 -9.8999999999999986E+001                  0.0000000000000000E+000                 -4.5253873509964651E+000                 -2.8248561778291776E+000                 -9.8999999999999986E+001                  4.1816079378790061E-001                  2.3880171208206216E+000                  0.0000000000000000E+000                  0.0000000000000000E+000                  3.7494896993133596E-002                  4.1816079378790061E-001                  6.5394867973053550E-002                  3.7494896993133596E-002                  8.2704872997805511E+010                  1.1999999985730501E+000                  2.3880171208206216E+000                  6.3979145598646455E+007                                      665                  1.0611609318695814E+003                  7.1912442879012451E+002                  4.0511769147183465E+001                  0.0000000000000000E+000                  3.8642052105283947E-001                  0.0000000000000000E+000                  3.3729708868764064E+004                  1.2000000000000000E+000                  1.7004706063271547E+048                  0.0000000000000000E+000                  0.0000000000000000E+000                  0.0000000000000000E+000                  0.0000000000000000E+000                  0.0000000000000000E+000                  0.0000000000000000E+000                  0.0000000000000000E+000                  0.0000000000000000E+000                  0.0000000000000000E+000                  0.0000000000000000E+000                  0.0000000000000000E+000                  5.7717997803591629E+006                 -9.8999999999999986E+001                 -1.1165715775028946E-001                  6.5867034630741905E+000                  1.4604179286058164E+001                 -1.1165715775028946E-001                  6.5867034630741905E+000                  0.0000000000000000E+000                  0.0000000000000000E+000                  0.0000000000000000E+000                  0.0000000000000000E+000                 -9.5934477536091478E-001                  4.5444275145212893E+000                  4.5444275145212893E+000                 -1.7609125905568127E-001                  0.0000000000000000E+000                  2.7259461080048658E-001                  1.9333248138656931E+000                  2.0327376479427955E-003                  9.9860567396525046E-001                  3.5906147364560093E+002                  4.1816079378790061E-001                  2.3880171208206216E+000                  0.0000000000000000E+000                  0.0000000000000000E+000                  0.0000000000000000E+000                                        2                  1.0981337128296145E-001                  4.6772681589576814E+003                  2.5442536904384041E-005                  0.0000000000000000E+000                  0.0000000000000000E+000                  0.0000000000000000E+000                  0.0000000000000000E+000                  0.0000000000000000E+000                  0.0000000000000000E+000                  0.0000000000000000E+000                  6.6666666666666663E-001                  0.0000000000000000E+000                  0.0000000000000000E+000                  0.0000000000000000E+000                  0.0000000000000000E+000                  0.0000000000000000E+000                  0.0000000000000000E+000                  0.0000000000000000E+000                  4.8534274396130539E-001                  1.0000000000000000E+000                  1.0000000000000000E+000                  1.0000000000000000E+000                  0.0000000000000000E+000                  8.5421999999999965E-001                  3.2648525170049197E-001                  0.0000000000000000E+000                  0.0000000000000000E+000                  0.0000000000000000E+000                  6.3212867803131387E-002                  0.0000000000000000E+000                                        0 
                                      29                  1.2000000000000000E+000                  9.8406797416570688E-003                  3.7816410599825423E-001                  3.6699615365568139E+000                  3.9086803649476848E-001                 -4.1423661503427232E+000                 -9.8999999999999986E+001                 -4.5925071913529747E+000                 -9.8999999999999986E+001                 -4.5925071913529747E+000                  3.7609206613542492E+000                  7.1185000000000009E-001                  6.4900804958784607E-018                  2.8956916256556865E-005                  2.7207104308374364E-001                  9.9719533051833088E-009                  8.1595761376483012E-028                  2.5670593356408052E-049                  2.7329493446163035E-003                  3.3174552414566311E-005                  1.7182242792362974E-029                  8.0761945395588458E-004                  3.1805956433288759E-006                  1.6589459164443423E-060                  1.3342681989331257E-034                  7.5079570155867446E-003                  2.9753694540330765E-006                  1.6941050191672764E-005                  2.1175976945168868E-037                  1.0040531048010256E-099                  3.9939946938314855E-007                  1.0040531048010256E-099                  1.0040531048010256E-099                  1.6732321001597045E-003                  3.8991180969090721E-040                  3.2715611465547836E-003                  7.1184999999999998E-001                  1.0423939274836653E-033                  2.8956916256552911E-005                  2.7207104308374364E-001                  9.9719534931473115E-009                  5.2115289209864434E-057                  1.0035934780996945E-099                  2.7329493446163022E-003                  3.3174552414566325E-005                  1.0036234542004609E-099                  8.0761945395588415E-004                  3.1805956433288742E-006                  1.0036199567342515E-099                  1.0036217340545998E-099                  7.5079570155867428E-003                  2.9753694540330748E-006                  1.6941050191672761E-005                  1.0036195632710827E-099                  1.0036537839284232E-099                  3.9939946938314855E-007                  1.0035935541548691E-099                  1.0036097574861593E-099                  1.6732321001597045E-003                  1.8374763940215310E-072                  3.2715611465547849E-003                 -4.5925071913538167E+000                 -1.6304689281818842E+001                 -9.8999999999999986E+001                  0.0000000000000000E+000                 -4.5253873501592006E+000                 -2.8235320470784733E+000                 -9.8999999999999986E+001                  4.1816079358090974E-001                  2.3880171196453324E+000                  0.0000000000000000E+000                  0.0000000000000000E+000                  3.7494896993133596E-002                  4.1816079358090974E-001                  6.5394867973053550E-002                  3.7494896993133596E-002                  8.2704872956799973E+010                  1.1999999985730501E+000                  2.3880171196453324E+000                  6.3979145564244434E+007                                      665                  1.0611609328828140E+003                  7.1912442947059969E+002                  4.0511769177059151E+001                  0.0000000000000000E+000                  5.2021019169219510E-095                  0.0000000000000000E+000                  3.3729708843874003E+004                  1.2000000000000000E+000                  1.7004706071577356E+048                  0.0000000000000000E+000                  0.0000000000000000E+000                  0.0000000000000000E+000                  0.0000000000000000E+000                  0.0000000000000000E+000                  0.0000000000000000E+000                  0.0000000000000000E+000                  0.0000000000000000E+000                  0.0000000000000000E+000                  0.0000000000000000E+000                  0.0000000000000000E+000                  5.7717997871391820E+006                 -9.8999999999999986E+001                 -1.1165715709146476E-001                  6.5867034632718298E+000                  1.4604179286914690E+001                 -1.1165715709146476E-001                  6.5867034632718298E+000                  0.0000000000000000E+000                  0.0000000000000000E+000                  0.0000000000000000E+000                  0.0000000000000000E+000                 -9.5934477514031635E-001                  4.5444275147283522E+000                  4.5444275147283522E+000                 -1.7609125905568127E-001                  0.0000000000000000E+000                  2.7259461083015391E-001                  1.9333248137355552E+000                  2.0327376472941811E-003                  9.9860567396546218E-001                  3.5906147330371499E+002                  4.1816079358090974E-001                  2.3880171196453324E+000                  0.0000000000000000E+000                  0.0000000000000000E+000                  0.0000000000000000E+000                                        2                  1.0981337133874078E-001                  4.6772681593103271E+003                  2.5555995833014400E-005                  0.0000000000000000E+000                  0.0000000000000000E+000                  0.0000000000000000E+000                  0.0000000000000000E+000                  0.0000000000000000E+000                  0.0000000000000000E+000                  0.0000000000000000E+000                  6.6666666666666663E-001                  0.0000000000000000E+000                  0.0000000000000000E+000                  0.0000000000000000E+000                  0.0000000000000000E+000                  0.0000000000000000E+000                  0.0000000000000000E+000                  0.0000000000000000E+000                  4.8534274396130539E-001                  1.0000000000000000E+000                  1.0000000000000000E+000                  1.0000000000000000E+000                  0.0000000000000000E+000                  8.5421999999999965E-001                  3.2648525170049197E-001                  0.0000000000000000E+000                  0.0000000000000000E+000                  0.0000000000000000E+000                  6.3212867806328912E-002                  0.0000000000000000E+000                                        0 
                                      30                  1.2000000000000000E+000                  1.1818815689988481E-002                  3.7816410574094389E-001                  3.6699615365784841E+000                  3.9086803606682968E-001                 -4.1423661497451505E+000                 -2.0169009709486737E+001                 -4.5903624750260477E+000                 -9.8999999999999986E+001                 -4.5903624750260477E+000                  3.7609206618688700E+000                  7.1185000000000009E-001                  7.3276596612506991E-018                  2.8956916256558363E-005                  2.7207104308374364E-001                  9.9719532673995017E-009                  9.7503060668421876E-028                  3.0675158990491520E-049                  2.7329493446163035E-003                  3.3174552414566311E-005                  1.7182243090928244E-029                  8.0761945395588458E-004                  3.1805956433288759E-006                  1.6589459769951634E-060                  1.3342682244723282E-034                  7.5079570155867446E-003                  2.9753694540330765E-006                  1.6941050191672764E-005                  2.1175977384855280E-037                  1.0040531048010256E-099                  3.9939946938314855E-007                  1.0040531048010256E-099                  1.0040531048010256E-099                  1.6732321001597045E-003                  4.6829040207821906E-040                  3.2715611465547836E-003                  7.1184999999999998E-001                  9.6653993783175948E-033                  2.8956916256552911E-005                  2.7207104308374364E-001                  9.9719534931473115E-009                  8.8674092376076186E-055                  1.0035934781711479E-099                  2.7329493446163022E-003                  3.3174552414566325E-005                  1.0036234742440507E-099                  8.0761945395588415E-004                  3.1805956433288742E-006                  1.0036201226546650E-099                  1.0036218383249175E-099                  7.5079570155867428E-003                  2.9753694540330748E-006                  1.6941050191672761E-005                  1.0036197411332552E-099                  1.0036537724677135E-099                  3.9939946938314855E-007                  1.0035935693974400E-099                  1.0036101203427253E-099                  1.6732321001597045E-003                  8.7693873213666250E-070                  3.2715611465547849E-003                 -4.5903624750268861E+000                 -1.6304689273811292E+001                 -9.8999999999999986E+001                  0.0000000000000000E+000                 -4.5253873491544683E+000                 -2.8221374383283089E+000                 -9.8999999999999986E+001                  4.1816079333249861E-001                  2.3880171182299312E+000                  0.0000000000000000E+000                  0.0000000000000000E+000                  3.7494896993133596E-002                  4.1816079333249861E-001                  6.5394867973053550E-002                  3.7494896993133596E-002                  8.2704872907553787E+010                  1.1999999985730501E+000                  2.3880171182299312E+000                  6.3979145519240752E+007                                      665                  1.0611609341153685E+003                  7.1912443030479062E+002                  4.0511769213198463E+001                  0.0000000000000000E+000                  1.2157904299458194E-001                  0.0000000000000000E+000                  3.3729708813897785E+004                  1.2000000000000000E+000                  1.7004706081544492E+048                  0.0000000000000000E+000                  0.0000000000000000E+000                  0.0000000000000000E+000                  0.0000000000000000E+000                  0.0000000000000000E+000                  0.0000000000000000E+000                  0.0000000000000000E+000                  0.0000000000000000E+000                  0.0000000000000000E+000                  0.0000000000000000E+000                  0.0000000000000000E+000                  5.7717997962461850E+006                 -9.8999999999999986E+001                 -1.1165715630083652E-001                  6.5867034635090178E+000                  1.4604179287942577E+001                 -1.1165715630083652E-001                  6.5867034635090178E+000                  0.0000000000000000E+000                  0.0000000000000000E+000                  0.0000000000000000E+000                  0.0000000000000000E+000                 -9.5934477489225356E-001                  4.5444275149953928E+000                  4.5444275149953928E+000                 -1.7609125905568127E-001                  0.0000000000000000E+000                  2.7259461083140896E-001                  1.9333248133819947E+000                  2.0327376466582657E-003                  9.9860567396571642E-001                  3.5906147292085848E+002                  4.1816079333249861E-001                  2.3880171182299312E+000                  1.0118460558367778E-001                  3.1922837222409761E-001                  0.0000000000000000E+000                                        2                  1.0981337140146462E-001                  4.6772681595444355E+003                  2.5682513494147945E-005                  0.0000000000000000E+000                  0.0000000000000000E+000                  0.0000000000000000E+000                  0.0000000000000000E+000                  0.0000000000000000E+000                  0.0000000000000000E+000                  0.0000000000000000E+000                  6.6666666666666663E-001                  0.0000000000000000E+000                  0.0000000000000000E+000                  0.0000000000000000E+000                  0.0000000000000000E+000                  0.0000000000000000E+000                  0.0000000000000000E+000                  0.0000000000000000E+000                  4.8534274396130539E-001                  1.0000000000000000E+000                  1.0000000000000000E+000                  1.0000000000000000E+000                  0.0000000000000000E+000                  8.5421999999999965E-001                  3.2648525170049197E-001                  0.0000000000000000E+000                  0.0000000000000000E+000                  0.0000000000000000E+000                  6.3212867810165149E-002                  0.0000000000000000E+000                                        0 
                                      31                  1.2000000000000000E+000                  1.4192578827986177E-002                  3.7816410543134998E-001                  3.6699615365891187E+000                  3.9086803549018184E-001                 -4.1423661491504209E+000                 -9.8999999999999986E+001                 -4.5880131552625789E+000                 -9.8999999999999986E+001                 -4.5880131552625789E+000                  3.7609206624880578E+000                  7.1185000000000009E-001                  8.1919187790167508E-018                  2.8956916256560362E-005                  2.7207104308374375E-001                  9.9719532220589298E-009                  1.1637895006264172E-027                  3.6613667376440723E-049                  2.7329493446163035E-003                  3.3174552414566311E-005                  1.7182243449242220E-029                  8.0761945395588458E-004                  3.1805956433288759E-006                  1.6589460496634102E-060                  1.3342682551224429E-034                  7.5079570155867446E-003                  2.9753694540330765E-006                  1.6941050191672764E-005                  2.1175977912532133E-037                  1.0040531048010256E-099                  3.9939946938314855E-007                  1.0040531048010256E-099                  1.0040531048010256E-099                  1.6732321001597045E-003                  5.6234471558758156E-040                  3.2715611465547836E-003                  7.1184999999999998E-001                  8.5158000997077004E-032                  2.8956916256552911E-005                  2.7207104308374364E-001                  9.9719534931473115E-009                  1.2060323337832172E-052                  1.0035934782641831E-099                  2.7329493446163022E-003                  3.3174552414566325E-005                  1.0036234918356088E-099                  8.0761945395588415E-004                  3.1805956433288742E-006                  1.0036202773389842E-099                  1.0036219344280427E-099                  7.5079570155867428E-003                  2.9753694540330748E-006                  1.6941050191672761E-005                  1.0036199072341137E-099                  1.0036537581995867E-099                  3.9939946938314855E-007                  1.0035935865672900E-099                  1.0036104673245036E-099                  1.6732321001597045E-003                  2.9512318172398281E-067                  3.2715611465547849E-003                 -4.5880131552634129E+000                 -1.6304689264201709E+001                 -9.8999999999999986E+001                  0.0000000000000000E+000                 -4.5253873479488220E+000                 -2.8207030849259391E+000                 -9.8999999999999986E+001                  4.1816079303438214E-001                  2.3880171165269837E+000                  0.0000000000000000E+000                  0.0000000000000000E+000                  3.7494896993133596E-002                  4.1816079303438214E-001                  6.5394867973053550E-002                  3.7494896993133596E-002                  8.2704872848425491E+010                  1.1999999985730501E+000                  2.3880171165269837E+000                  6.3979145461969115E+007                                      665                  1.0611609356091012E+003                  7.1912443132126498E+002                  4.0511769256822873E+001                  0.0000000000000000E+000                  7.4910267603676084E-095                  0.0000000000000000E+000                  3.3729708777830638E+004                  1.2000000000000000E+000                  1.7004706093505737E+048                  0.0000000000000000E+000                  0.0000000000000000E+000                  0.0000000000000000E+000                  0.0000000000000000E+000                  0.0000000000000000E+000                  0.0000000000000000E+000                  0.0000000000000000E+000                  0.0000000000000000E+000                  0.0000000000000000E+000                  0.0000000000000000E+000                  0.0000000000000000E+000                  5.7717998080243887E+006                 -9.8999999999999986E+001                 -1.1165715535205001E-001                  6.5867034637936728E+000                  1.4604179289176107E+001                 -1.1165715535205001E-001                  6.5867034637936728E+000                  0.0000000000000000E+000                  0.0000000000000000E+000                  0.0000000000000000E+000                  0.0000000000000000E+000                 -9.5934477460924261E-001                  4.5444275153320435E+000                  4.5444275153320435E+000                 -1.7609125905568127E-001                  0.0000000000000000E+000                  2.7259461081589764E-001                  1.9333248127852536E+000                  2.0327376460242599E-003                  9.9860567396602096E-001                  3.5906147248657703E+002                  2.5561439903898731E-001                  2.3880171165269837E+000                  0.0000000000000000E+000                  0.0000000000000000E+000                  0.0000000000000000E+000                                        2                  1.0981337147302522E-001                  4.6772681596595830E+003                  2.5821819722878808E-005                  0.0000000000000000E+000                  0.0000000000000000E+000                  0.0000000000000000E+000                  0.0000000000000000E+000                  0.0000000000000000E+000                  0.0000000000000000E+000                  0.0000000000000000E+000                  6.6666666666666663E-001                  0.0000000000000000E+000                  0.0000000000000000E+000                  0.0000000000000000E+000                  0.0000000000000000E+000                  0.0000000000000000E+000                  0.0000000000000000E+000                  0.0000000000000000E+000                  4.8534274396130539E-001                  1.0000000000000000E+000                  1.0000000000000000E+000                  1.0000000000000000E+000                  0.0000000000000000E+000                  8.5421999999999965E-001                  3.2648525170049197E-001                  0.0000000000000000E+000                  0.0000000000000000E+000                  0.0000000000000000E+000                  6.3212867814765608E-002                  0.0000000000000000E+000                                        0 
                                      32                  1.2000000000000000E+000                  1.7041094593583411E-002                  3.7816410505916592E-001                  3.6699615365900606E+000                  3.9086803474958015E-001                 -4.1423661485304475E+000                 -9.8999999999999986E+001                 -4.5854776026653177E+000                 -9.8999999999999986E+001                 -4.5854776026653177E+000                  3.7609206632324259E+000                  7.1185000000000009E-001                  9.0593971479882455E-018                  2.8956916256563015E-005                  2.7207104308374380E-001                  9.9719531676502449E-009                  1.3872757775013057E-027                  4.3644727742937534E-049                  2.7329493446163035E-003                  3.3174552414566311E-005                  1.7182243879246337E-029                  8.0761945395588458E-004                  3.1805956433288759E-006                  1.6589461368708428E-060                  1.3342682919049122E-034                  7.5079570155867446E-003                  2.9753694540330765E-006                  1.6941050191672764E-005                  2.1175978545784559E-037                  1.0040531048010256E-099                  3.9939946938314855E-007                  1.0040531048010256E-099                  1.0040531048010256E-099                  1.6732321001597045E-003                  6.7520989560726684E-040                  3.2715611465547836E-003                  7.1184999999999998E-001                  7.0979116457406595E-031                  2.8956916256552911E-005                  2.7207104308374364E-001                  9.9719534931473115E-009                  1.2984883373983526E-050                  1.0035934783836049E-099                  2.7329493446163022E-003                  3.3174552414566325E-005                  1.0036235073418413E-099                  8.0761945395588415E-004                  3.1805956433288742E-006                  1.0036204218131152E-099                  1.0036220232012857E-099                  7.5079570155867428E-003                  2.9753694540330748E-006                  1.6941050191672761E-005                  1.0036200626274490E-099                  1.0036537412708013E-099                  3.9939946938314855E-007                  1.0035936057469408E-099                  1.0036107993913566E-099                  1.6732321001597045E-003                  6.9987952476320821E-065                  3.2715611465547849E-003                 -4.5854776026661463E+000                 -1.6304689252669792E+001                 -9.8999999999999986E+001                  0.0000000000000000E+000                 -4.5253873465020114E+000                 -2.8192681360203009E+000                 -9.8999999999999986E+001                  4.1816079267661865E-001                  2.3880171144797746E+000                  0.0000000000000000E+000                  0.0000000000000000E+000                  3.7494896993133596E-002                  4.1816079267661865E-001                  6.5394867973053550E-002                  3.7494896993133596E-002                  8.2704872777436340E+010                  1.1999999985730501E+000                  2.3880171144797746E+000                  6.3979145390733980E+007                                      665                  1.0611609374130226E+003                  7.1912443255304368E+002                  4.0511769309369093E+001                  0.0000000000000000E+000                  1.7507376568372787E-001                  0.0000000000000000E+000                  3.3729708734471817E+004                  1.2000000000000000E+000                  1.7004706107860146E+048                  0.0000000000000000E+000                  0.0000000000000000E+000                  0.0000000000000000E+000                  0.0000000000000000E+000                  0.0000000000000000E+000                  0.0000000000000000E+000                  0.0000000000000000E+000                  0.0000000000000000E+000                  0.0000000000000000E+000                  0.0000000000000000E+000                  0.0000000000000000E+000                  5.7717998228133805E+006                 -9.8999999999999986E+001                 -1.1165715421345794E-001                  6.5867034641352813E+000                  1.4604179290656417E+001                 -1.1165715421345794E-001                  6.5867034641352813E+000                  0.0000000000000000E+000                  0.0000000000000000E+000                  0.0000000000000000E+000                  0.0000000000000000E+000                 -9.5934477428079057E-001                  4.5444275157485690E+000                  4.5444275157485690E+000                 -1.7609125905568127E-001                  0.0000000000000000E+000                  2.7259461076580799E-001                  1.9333248119366777E+000                  2.0327376453659358E-003                  9.9860567396638666E-001                  3.5906147199633796E+002                  4.1816079267661865E-001                  2.3880171144797746E+000                  0.0000000000000000E+000                  0.0000000000000000E+000                  0.0000000000000000E+000                                        2                  1.0981337155607586E-001                  4.6772681596705588E+003                  2.5973016853905600E-005                  0.0000000000000000E+000                  0.0000000000000000E+000                  0.0000000000000000E+000                  0.0000000000000000E+000                  0.0000000000000000E+000                  0.0000000000000000E+000                  0.0000000000000000E+000                  6.6666666666666663E-001                  0.0000000000000000E+000                  0.0000000000000000E+000                  0.0000000000000000E+000                  0.0000000000000000E+000                  0.0000000000000000E+000                  0.0000000000000000E+000                  0.0000000000000000E+000                  4.8534274396130539E-001                  1.0000000000000000E+000                  1.0000000000000000E+000                  1.0000000000000000E+000                  0.0000000000000000E+000                  8.5421999999999965E-001                  3.2648525170049197E-001                  0.0000000000000000E+000                  0.0000000000000000E+000                  0.0000000000000000E+000                  6.3212867820284943E-002                  0.0000000000000000E+000                                        0 
                                      33                  1.2000000000000000E+000                  2.0459313512300091E-002                  3.7816410461201111E-001                  3.6699615365825005E+000                  3.9086803382502877E-001                 -4.1423661478553697E+000                 -2.0169009709486737E+001                 -4.5827860188966270E+000                 -9.8999999999999986E+001                 -4.5827860188966270E+000                  3.7609206641267354E+000                  7.1185000000000009E-001                  9.9025258901925641E-018                  2.8956916256566501E-005                  2.7207104308374386E-001                  9.9719531023598204E-009                  1.6511737742232723E-027                  5.1947174111327980E-049                  2.7329493446163035E-003                  3.3174552414566311E-005                  1.7182244395327261E-029                  8.0761945395588458E-004                  3.1805956433288759E-006                  1.6589462415352463E-060                  1.3342683360504321E-034                  7.5079570155867446E-003                  2.9753694540330765E-006                  1.6941050191672764E-005                  2.1175979305800924E-037                  1.0040531048010256E-099                  3.9939946938314855E-007                  1.0040531048010256E-099                  1.0040531048010256E-099                  1.6732321001597045E-003                  8.1064811711588069E-040                  3.2715611465547836E-003                  7.1184999999999998E-001                  5.5987499261534985E-030                  2.8956916256552911E-005                  2.7207104308374364E-001                  9.9719534931473115E-009                  1.0974309713872830E-048                  1.0035934785348843E-099                  2.7329493446163022E-003                  3.3174552414566325E-005                  1.0036235210660901E-099                  8.0761945395588415E-004                  3.1805956433288742E-006                  1.0036205569859802E-099                  1.0036221053770015E-099                  7.5079570155867428E-003                  2.9753694540330748E-006                  1.6941050191672761E-005                  1.0036202082487570E-099                  1.0036537217746781E-099                  3.9939946938314855E-007                  1.0035936270079269E-099                  1.0036111174343007E-099                  1.6732321001597045E-003                  1.1727086407012017E-062                  3.2715611465547849E-003                 -4.5827860188974512E+000                 -1.6304689238830104E+001                 -9.8999999999999986E+001                  0.0000000000000000E+000                 -4.5253873447658588E+000                 -2.8178779930025000E+000                 -9.8999999999999986E+001                  4.1816079224726377E-001                  2.3880171120202038E+000                  0.0000000000000000E+000                  0.0000000000000000E+000                  3.7494896993133596E-002                  4.1816079224726377E-001                  6.5394867973053550E-002                  3.7494896993133596E-002                  8.2704872692217361E+010                  1.1999999985730501E+000                  2.3880171120202038E+000                  6.3979145303396836E+007                                      665                  1.0611609395863436E+003                  7.1912443404014118E+002                  4.0511769372579614E+001                  0.0000000000000000E+000                  2.0856233659621751E-001                  0.0000000000000000E+000                  3.3729708682379060E+004                  1.2000000000000000E+000                  1.7004706125087032E+048                  0.0000000000000000E+000                  0.0000000000000000E+000                  0.0000000000000000E+000                  0.0000000000000000E+000                  0.0000000000000000E+000                  0.0000000000000000E+000                  0.0000000000000000E+000                  0.0000000000000000E+000                  0.0000000000000000E+000                  0.0000000000000000E+000                  0.0000000000000000E+000                  5.7717998410434369E+006                 -9.8999999999999986E+001                 -1.1165715284706060E-001                  6.5867034645452769E+000                  1.4604179292432939E+001                 -1.1165715284706060E-001                  6.5867034645452769E+000                  0.0000000000000000E+000                  0.0000000000000000E+000                  0.0000000000000000E+000                  0.0000000000000000E+000                 -9.5934477389483208E-001                  4.5444275162576622E+000                  4.5444275162576622E+000                 -1.7609125905568127E-001                  0.0000000000000000E+000                  2.7259461068423474E-001                  1.9333248108206411E+000                  2.0327376446850191E-003                  9.9860567396682509E-001                  3.5906147142781606E+002                  4.1816079224726377E-001                  2.3880171120202038E+000                  0.0000000000000000E+000                  0.0000000000000000E+000                  0.0000000000000000E+000                                        2                  1.0981337165366725E-001                  4.6772681595901659E+003                  2.6134487087533137E-005                  0.0000000000000000E+000                  0.0000000000000000E+000                  0.0000000000000000E+000                  0.0000000000000000E+000                  0.0000000000000000E+000                  0.0000000000000000E+000                  0.0000000000000000E+000                  6.6666666666666663E-001                  0.0000000000000000E+000                  0.0000000000000000E+000                  0.0000000000000000E+000                  0.0000000000000000E+000                  0.0000000000000000E+000                  0.0000000000000000E+000                  0.0000000000000000E+000                  4.8534274396130539E-001                  1.0000000000000000E+000                  1.0000000000000000E+000                  1.0000000000000000E+000                  0.0000000000000000E+000                  8.5421999999999965E-001                  3.2648525170049203E-001                  0.0000000000000000E+000                  0.0000000000000000E+000                  0.0000000000000000E+000                  6.3212867826903454E-002                  0.0000000000000000E+000                                        0 
                                      34                  1.2000000000000000E+000                  2.4561176214760106E-002                  3.7816410407504897E-001                  3.6699615365674862E+000                  3.9086803269105019E-001                 -4.1423661470924555E+000                 -9.8999999999999986E+001                 -4.5799804756489317E+000                 -9.8999999999999986E+001                 -4.5799804756489317E+000                  3.7609206652006599E+000                  7.1185000000000009E-001                  1.0691980088142673E-017                  2.8956916256571017E-005                  2.7207104308374397E-001                  9.9719530240113109E-009                  1.9617981597014857E-027                  6.1719671332378529E-049                  2.7329493446163035E-003                  3.3174552414566311E-005                  1.7182245014651428E-029                  8.0761945395588458E-004                  3.1805956433288759E-006                  1.6589463671379988E-060                  1.3342683890273495E-034                  7.5079570155867446E-003                  2.9753694540330765E-006                  1.6941050191672764E-005                  2.1175980217860173E-037                  1.0040531048010256E-099                  3.9939946938314855E-007                  1.0040531048010256E-099                  1.0040531048010256E-099                  1.6732321001597045E-003                  9.7317399082495029E-040                  3.2715611465547836E-003                  7.1184999999999998E-001                  4.1825330664266095E-029                  2.8956916256552911E-005                  2.7207104308374364E-001                  9.9719534931473115E-009                  7.2349214274631658E-047                  1.0035934787241749E-099                  2.7329493446163022E-003                  3.3174552414566325E-005                  1.0036235332605305E-099                  8.0761945395588415E-004                  3.1805956433288742E-006                  1.0036206836653283E-099                  1.0036221815979477E-099                  7.5079570155867428E-003                  2.9753694540330748E-006                  1.6941050191672761E-005                  1.0036203449310062E-099                  1.0036536997702619E-099                  3.9939946938314855E-007                  1.0035936504106512E-099                  1.0036114222803059E-099                  1.6732321001597045E-003                  1.3960207810986205E-060                  3.2715611465547849E-003                 -4.5799804756497497E+000                 -1.6304689222222091E+001                 -9.8999999999999986E+001                  0.0000000000000000E+000                 -4.5253873426825022E+000                 -2.8165803681128976E+000                 -9.8999999999999986E+001                  4.1816079173202009E-001                  2.3880171090666980E+000                  0.0000000000000000E+000                  0.0000000000000000E+000                  3.7494896993133596E-002                  4.1816079173202009E-001                  6.5394867973053550E-002                  3.7494896993133596E-002                  8.2704872589927505E+010                  1.1999999985730501E+000                  2.3880171090666980E+000                  6.3979145197320372E+007                                      665                  1.0611609422002830E+003                  7.1912443583082427E+002                  4.0511769448544861E+001                  0.0000000000000000E+000                  2.4300644855982828E-001                  0.0000000000000000E+000                  3.3729708619823883E+004                  1.2000000000000000E+000                  1.7004706145759880E+048                  0.0000000000000000E+000                  0.0000000000000000E+000                  0.0000000000000000E+000                  0.0000000000000000E+000                  0.0000000000000000E+000                  0.0000000000000000E+000                  0.0000000000000000E+000                  0.0000000000000000E+000                  0.0000000000000000E+000                  0.0000000000000000E+000                  0.0000000000000000E+000                  5.7717998632503422E+006                 -9.8999999999999986E+001                 -1.1165715120735797E-001                  6.5867034650372958E+000                  1.4604179294564803E+001                 -1.1165715120735797E-001                  6.5867034650372958E+000                  0.0000000000000000E+000                  0.0000000000000000E+000                  0.0000000000000000E+000                  0.0000000000000000E+000                 -9.5934477343729574E-001                  4.5444275168749009E+000                  4.5444275168749009E+000                 -1.7609125905568127E-001                  0.0000000000000000E+000                  2.7259461057467588E-001                  1.9333248094146007E+000                  2.0327376439727637E-003                  9.9860567396735089E-001                  3.5906147076543954E+002                  4.1816079173202009E-001                  2.3880171090666980E+000                  0.0000000000000000E+000                  0.0000000000000000E+000                  0.0000000000000000E+000                                        2                  1.0981337176935743E-001                  4.6772681594296537E+003                  2.6303862421430553E-005                  0.0000000000000000E+000                  0.0000000000000000E+000                  0.0000000000000000E+000                  0.0000000000000000E+000                  0.0000000000000000E+000                  0.0000000000000000E+000                  0.0000000000000000E+000                  6.6666666666666663E-001                  0.0000000000000000E+000                  0.0000000000000000E+000                  0.0000000000000000E+000                  0.0000000000000000E+000                  0.0000000000000000E+000                  0.0000000000000000E+000                  0.0000000000000000E+000                  4.8534274396130539E-001                  1.0000000000000000E+000                  1.0000000000000000E+000                  1.0000000000000000E+000                  0.0000000000000000E+000                  8.5421999999999965E-001                  3.2648525170049203E-001                  0.0000000000000000E+000                  0.0000000000000000E+000                  0.0000000000000000E+000                  6.3212867834843270E-002                  0.0000000000000000E+000                                        0 
                                      35                  1.2000000000000000E+000                  2.9483411457712130E-002                  3.7816410343045997E-001                  3.6699615365458444E+000                  3.9086803131530379E-001                 -4.1423661462059140E+000                 -9.8999999999999986E+001                 -4.5771133888344906E+000                 -9.8999999999999986E+001                 -4.5771133888344906E+000                  3.7609206664898376E+000                  7.1185000000000009E-001                  1.1400061144364440E-017                  2.8956916256576797E-005                  2.7207104308374402E-001                  9.9719529299931006E-009                  2.3260299771698369E-027                  7.3178702954822026E-049                  2.7329493446163035E-003                  3.3174552414566311E-005                  1.7182245757866076E-029                  8.0761945395588458E-004                  3.1805956433288759E-006                  1.6589465178665136E-060                  1.3342684526018492E-034                  7.5079570155867446E-003                  2.9753694540330765E-006                  1.6941050191672764E-005                  2.1175981312369224E-037                  1.0040531048010256E-099                  3.9939946938314855E-007                  1.0040531048010256E-099                  1.0040531048010256E-099                  1.6732321001597045E-003                  1.1682050506504048E-039                  3.2715611465547836E-003                  7.1184999999999998E-001                  2.9603822074130163E-028                  2.8956916256552911E-005                  2.7207104308374364E-001                  9.9719534931473115E-009                  3.7060874886295973E-045                  1.0035934789583322E-099                  2.7329493446163022E-003                  3.3174552414566325E-005                  1.0036235441358182E-099                  8.0761945395588415E-004                  3.1805956433288742E-006                  1.0036208025711007E-099                  1.0036222524301008E-099                  7.5079570155867428E-003                  2.9753694540330748E-006                  1.6941050191672761E-005                  1.0036204734180056E-099                  1.0036536752955128E-099                  3.9939946938314855E-007                  1.0035936760044332E-099                  1.0036117146969876E-099                  1.6732321001597045E-003                  1.1899871653450488E-058                  3.2715611465547849E-003                 -4.5771133888353033E+000                 -1.6304689202292234E+001                 -9.8999999999999986E+001                  0.0000000000000000E+000                 -4.5253873401824523E+000                 -2.8154197832548769E+000                 -9.8999999999999986E+001                  4.1816079111371107E-001                  2.3880171055211910E+000                  0.0000000000000000E+000                  0.0000000000000000E+000                  3.7494896993133596E-002                  4.1816079111371107E-001                  6.5394867973053550E-002                  3.7494896993133596E-002                  8.2704872467152771E+010                  1.1999999985730501E+000                  2.3880171055211910E+000                  6.3979145069242865E+007                                      665                  1.0611609453406743E+003                  7.1912443798342122E+002                  4.0511769539761758E+001                  0.0000000000000000E+000                  2.8726364419892803E-001                  0.0000000000000000E+000                  3.3729708544730369E+004                  1.2000000000000000E+000                  1.7004706170567460E+048                  0.0000000000000000E+000                  0.0000000000000000E+000                  0.0000000000000000E+000                  0.0000000000000000E+000                  0.0000000000000000E+000                  0.0000000000000000E+000                  0.0000000000000000E+000                  0.0000000000000000E+000                  0.0000000000000000E+000                  0.0000000000000000E+000                  0.0000000000000000E+000                  5.7717998901007194E+006                 -9.8999999999999986E+001                 -1.1165714923967529E-001                  6.5867034656277381E+000                  1.4604179297123116E+001                 -1.1165714923967529E-001                  6.5867034656277381E+000                  0.0000000000000000E+000                  0.0000000000000000E+000                  0.0000000000000000E+000                  0.0000000000000000E+000                 -9.5934477289170617E-001                  4.5444275176194440E+000                  4.5444275176194440E+000                 -1.7609125905568127E-001                  0.0000000000000000E+000                  2.7259461044449051E-001                  1.9333248076865428E+000                  2.0327376432013977E-003                  9.9860567396798194E-001                  3.5906146998154054E+002                  4.1816079111371107E-001                  2.3880171055211910E+000                  0.0000000000000000E+000                  0.0000000000000000E+000                  0.0000000000000000E+000                                        2                  1.0981337190731227E-001                  4.6772681591977798E+003                  2.6478087387474823E-005                  0.0000000000000000E+000                  0.0000000000000000E+000                  0.0000000000000000E+000                  0.0000000000000000E+000                  0.0000000000000000E+000                  0.0000000000000000E+000                  0.0000000000000000E+000                  6.6666666666666663E-001                  0.0000000000000000E+000                  0.0000000000000000E+000                  0.0000000000000000E+000                  0.0000000000000000E+000                  0.0000000000000000E+000                  0.0000000000000000E+000                  0.0000000000000000E+000                  4.8534274396130539E-001                  1.0000000000000000E+000                  1.0000000000000000E+000                  1.0000000000000000E+000                  0.0000000000000000E+000                  8.5421999999999965E-001                  3.2648525170049203E-001                  0.0000000000000000E+000                  0.0000000000000000E+000                  0.0000000000000000E+000                  6.3212867844370066E-002                  0.0000000000000000E+000                                        0 
                                      36                  1.2000000000000000E+000                  3.5390093749254552E-002                  3.7816410265679473E-001                  3.6699615365180649E+000                  3.9086802965685474E-001                 -4.1423661451559450E+000                 -9.8999999999999986E+001                 -4.5742442133419265E+000                 -9.8999999999999986E+001                 -4.5742442133419265E+000                  3.7609206680371683E+000                  7.1185000000000009E-001                  1.2004618865744855E-017                  2.8956916256584099E-005                  2.7207104308374414E-001                  9.9719528171712435E-009                  2.7511778223766907E-027                  8.6554203816710437E-049                  2.7329493446163035E-003                  3.3174552414566311E-005                  1.7182246649813966E-029                  8.0761945395588458E-004                  3.1805956433288759E-006                  1.6589466987591325E-060                  1.3342685288990356E-034                  7.5079570155867446E-003                  2.9753694540330765E-006                  1.6941050191672764E-005                  2.1175982625914788E-037                  1.0040531048010256E-099                  3.9939946938314855E-007                  1.0040531048010256E-099                  1.0040531048010256E-099                  1.6732321001597045E-003                  1.4022423388220234E-039                  3.2715611465547836E-003                  7.1184999999999998E-001                  1.9848377904938941E-027                  2.8956916256552911E-005                  2.7207104308374364E-001                  9.9719534931473115E-009                  1.4728756980932706E-043                  1.0035934792449113E-099                  2.7329493446163022E-003                  3.3174552414566325E-005                  1.0036235538687533E-099                  8.0761945395588415E-004                  3.1805956433288742E-006                  1.0036209143467813E-099                  1.0036223183733985E-099                  7.5079570155867428E-003                  2.9753694540330748E-006                  1.6941050191672761E-005                  1.0036205943757714E-099                  1.0036536483763273E-099                  3.9939946938314855E-007                  1.0035937038277166E-099                  1.0036119953970878E-099                  1.6732321001597045E-003                  7.3354180765144218E-057                  3.2715611465547849E-003                 -4.5742442133427339E+000                 -1.6304689178374613E+001                 -9.8999999999999986E+001                  0.0000000000000000E+000                 -4.5253873371824112E+000                 -2.8144313247496613E+000                 -9.8999999999999986E+001                  4.1816079037169862E-001                  2.3880171012657225E+000                  0.0000000000000000E+000                  0.0000000000000000E+000                  3.7494896993133596E-002                  4.1816079037169862E-001                  6.5394867973053550E-002                  3.7494896993133596E-002                  8.2704872319801224E+010                  1.1999999985730501E+000                  2.3880171012657225E+000                  6.3979144915168867E+007                                      665                  1.0611609491111408E+003                  7.1912444056856032E+002                  4.0511769649266633E+001                  0.0000000000000000E+000                  3.4211076028525844E-001                  0.0000000000000000E+000                  3.3729708454599699E+004                  1.2000000000000000E+000                  1.7004706200339224E+048                  0.0000000000000000E+000                  0.0000000000000000E+000                  0.0000000000000000E+000                  0.0000000000000000E+000                  0.0000000000000000E+000                  0.0000000000000000E+000                  0.0000000000000000E+000                  0.0000000000000000E+000                  0.0000000000000000E+000                  0.0000000000000000E+000                  0.0000000000000000E+000                  5.7717999224236654E+006                 -9.8999999999999986E+001                 -1.1165714687834984E-001                  6.5867034663363455E+000                  1.4604179300193266E+001                 -1.1165714687834984E-001                  6.5867034663363455E+000                  0.0000000000000000E+000                  0.0000000000000000E+000                  0.0000000000000000E+000                  0.0000000000000000E+000                 -9.5934477223855907E-001                  4.5444275185149205E+000                  4.5444275185149205E+000                 -1.7609125905568127E-001                  0.0000000000000000E+000                  2.7259461026877113E-001                  1.9333248055924528E+000                  2.0327376423295001E-003                  9.9860567396873867E-001                  3.5906146905117976E+002                  4.1816079037169862E-001                  2.3880171012657225E+000                  1.0118460485279938E-001                  3.1922836994641446E-001                  0.0000000000000000E+000                                        2                  1.0981337207246354E-001                  4.6772681589004442E+003                  2.6653594527812239E-005                  0.0000000000000000E+000                  0.0000000000000000E+000                  0.0000000000000000E+000                  0.0000000000000000E+000                  0.0000000000000000E+000                  0.0000000000000000E+000                  0.0000000000000000E+000                  6.6666666666666663E-001                  0.0000000000000000E+000                  0.0000000000000000E+000                  0.0000000000000000E+000                  0.0000000000000000E+000                  0.0000000000000000E+000                  0.0000000000000000E+000                  0.0000000000000000E+000                  4.8534274396130539E-001                  1.0000000000000000E+000                  1.0000000000000000E+000                  1.0000000000000000E+000                  0.0000000000000000E+000                  8.5421999999999965E-001                  3.2648525170049203E-001                  0.0000000000000000E+000                  0.0000000000000000E+000                  0.0000000000000000E+000                  6.3212867855795982E-002                  0.0000000000000000E+000                                        0 
                                      37                  1.2000000000000000E+000                  4.2478112499105471E-002                  3.7816410172834952E-001                  3.6699615364839508E+000                  3.9086802766350970E-001                 -4.1423661439023833E+000                 -9.8999999999999986E+001                 -4.5714345277851978E+000                 -9.8999999999999986E+001                 -4.5714345277851978E+000                  3.7609206698940589E+000                  7.1185000000000009E-001                  1.2492630165683223E-017                  2.8956916256593216E-005                  2.7207104308374436E-001                  9.9719526817850095E-009                  3.2447352158664859E-027                  1.0208192682952635E-048                  2.7329493446163035E-003                  3.3174552414566311E-005                  1.7182247720183982E-029                  8.0761945395588458E-004                  3.1805956433288759E-006                  1.6589469158368715E-060                  1.3342686204584292E-034                  7.5079570155867446E-003                  2.9753694540330765E-006                  1.6941050191672764E-005                  2.1175984202217254E-037                  1.0040531048010256E-099                  3.9939946938314855E-007                  1.0040531048010256E-099                  1.0040531048010256E-099                  1.6732321001597045E-003                  1.6830871082174279E-039                  3.2715611465547836E-003                  7.1184999999999998E-001                  1.2593386865858545E-026                  2.8956916256552911E-005                  2.7207104308374364E-001                  9.9719534931473115E-009                  4.5443976979801741E-042                  1.0035934795921657E-099                  2.7329493446163022E-003                  3.3174552414566325E-005                  1.0036235626084014E-099                  8.0761945395588415E-004                  3.1805956433288742E-006                  1.0036210195690574E-099                  1.0036223798707774E-099                  7.5079570155867428E-003                  2.9753694540330748E-006                  1.6941050191672761E-005                  1.0036207084022307E-099                  1.0036536190326605E-099                  3.9939946938314855E-007                  1.0035937339084101E-099                  1.0036122650427157E-099                  1.6732321001597045E-003                  3.3079537494280939E-055                  3.2715611465547849E-003                 -4.5714345277859998E+000                 -1.6304689149672743E+001                 -9.8999999999999986E+001                  0.0000000000000000E+000                 -4.5253873335823345E+000                 -2.8136350548633837E+000                 -9.8999999999999986E+001                  4.1816078948125934E-001                  2.3880170961588907E+000                  0.0000000000000000E+000                  0.0000000000000000E+000                  3.7494896993133596E-002                  4.1816078948125934E-001                  6.5394867973053550E-002                  3.7494896993133596E-002                  8.2704872142958527E+010                  1.1999999985730501E+000                  2.3880170961588907E+000                  6.3979144730105087E+007                                      665                  1.0611609536364808E+003                  7.1912444367152716E+002                  4.0511769780680815E+001                  0.0000000000000000E+000                  4.1053289596353204E-001                  0.0000000000000000E+000                  3.3729708346437423E+004                  1.2000000000000000E+000                  1.7004706236066520E+048                  0.0000000000000000E+000                  0.0000000000000000E+000                  0.0000000000000000E+000                  0.0000000000000000E+000                  0.0000000000000000E+000                  0.0000000000000000E+000                  0.0000000000000000E+000                  0.0000000000000000E+000                  0.0000000000000000E+000                  0.0000000000000000E+000                  0.0000000000000000E+000                  5.7717999612544365E+006                 -9.8999999999999986E+001                 -1.1165714404470634E-001                  6.5867034671867017E+000                  1.4604179303877535E+001                 -1.1165714404470634E-001                  6.5867034671867017E+000                  0.0000000000000000E+000                  0.0000000000000000E+000                  0.0000000000000000E+000                  0.0000000000000000E+000                 -9.5934477145557906E-001                  4.5444275195902959E+000                  4.5444275195902959E+000                 -1.7609125905568127E-001                  0.0000000000000000E+000                  2.7259461006279678E-001                  1.9333248030707486E+000                  2.0327376413553965E-003                  9.9860567396964672E-001                  3.5906146793668421E+002                  4.1816078948125934E-001                  2.3880170961588907E+000                  0.0000000000000000E+000                  0.0000000000000000E+000                  0.0000000000000000E+000                                        2                  1.0981337227044367E-001                  4.6772681585350365E+003                  2.6826590023109763E-005                  0.0000000000000000E+000                  0.0000000000000000E+000                  0.0000000000000000E+000                  0.0000000000000000E+000                  0.0000000000000000E+000                  0.0000000000000000E+000                  0.0000000000000000E+000                  6.6666666666666663E-001                  0.0000000000000000E+000                  0.0000000000000000E+000                  0.0000000000000000E+000                  0.0000000000000000E+000                  0.0000000000000000E+000                  0.0000000000000000E+000                  0.0000000000000000E+000                  4.8534274396130539E-001                  1.0000000000000000E+000                  1.0000000000000000E+000                  1.0000000000000000E+000                  0.0000000000000000E+000                  8.5421999999999965E-001                  3.2648525170049203E-001                  0.0000000000000000E+000                  0.0000000000000000E+000                  0.0000000000000000E+000                  6.3212867869505612E-002                  0.0000000000000000E+000                                        0 
                                      38                  1.2000000000000000E+000                  5.0983734998926555E-002                  3.7816410061424888E-001                  3.6699615364430334E+000                  3.9086802527163717E-001                 -4.1423661423980409E+000                 -2.0470039705150718E+001                 -4.5687421684123599E+000                 -9.8999999999999986E+001                 -4.5687421684123599E+000                  3.7609206721222601E+000                  7.1185000000000009E-001                  1.2862359145711033E-017                  2.8956916256604482E-005                  2.7207104308374452E-001                  9.9719525193215292E-009                  3.8140007939229889E-027                  1.1999149394077408E-048                  2.7329493446163035E-003                  3.3174552414566311E-005                  1.7182249004669503E-029                  8.0761945395588458E-004                  3.1805956433288759E-006                  1.6589471763386157E-060                  1.3342687303332700E-034                  7.5079570155867446E-003                  2.9753694540330765E-006                  1.6941050191672764E-005                  2.1175986093841896E-037                  1.0040531048010256E-099                  3.9939946938314855E-007                  1.0040531048010256E-099                  1.0040531048010256E-099                  1.6732321001597045E-003                  2.0201008654618520E-039                  3.2715611465547836E-003                  7.1184999999999998E-001                  7.5466804053866754E-026                  2.8956916256552911E-005                  2.7207104308374364E-001                  9.9719534931473115E-009                  1.0913905784612905E-040                  1.0035934800090336E-099                  2.7329493446163022E-003                  3.3174552414566325E-005                  1.0036235704809992E-099                  8.0761945395588415E-004                  3.1805956433288742E-006                  1.0036211187560898E-099                  1.0036224373158056E-099                  7.5079570155867428E-003                  2.9753694540330748E-006                  1.6941050191672761E-005                  1.0036208160355376E-099                  1.0036535872826313E-099                  3.9939946938314855E-007                  1.0035937662643352E-099                  1.0036125242493090E-099                  1.6732321001597045E-003                  1.1055143698770374E-053                  3.2715611465547849E-003                 -4.5687421684131575E+000                 -1.6304689115229873E+001                 -9.8999999999999986E+001                  0.0000000000000000E+000                 -4.5253873292622435E+000                 -2.8130327472683812E+000                 -9.8999999999999986E+001                  4.1816078841271082E-001                  2.3880170900308890E+000                  0.0000000000000000E+000                  0.0000000000000000E+000                  3.7494896993133596E-002                  4.1816078841271082E-001                  6.5394867973053550E-002                  3.7494896993133596E-002                  8.2704871930727661E+010                  1.1999999985730501E+000                  2.3880170900308890E+000                  6.3979144508038625E+007                                      665                  1.0611609590667181E+003                  7.1912444739496004E+002                  4.0511769938374137E+001                  0.0000000000000000E+000                  4.5114930139589510E-001                  0.0000000000000000E+000                  3.3729708216646606E+004                  1.2000000000000000E+000                  1.7004706278939915E+048                  0.0000000000000000E+000                  0.0000000000000000E+000                  0.0000000000000000E+000                  0.0000000000000000E+000                  0.0000000000000000E+000                  0.0000000000000000E+000                  0.0000000000000000E+000                  0.0000000000000000E+000                  0.0000000000000000E+000                  0.0000000000000000E+000                  0.0000000000000000E+000                  5.7718000078490302E+006                 -9.8999999999999986E+001                 -1.1165714064428031E-001                  6.5867034682071646E+000                  1.4604179308298740E+001                 -1.1165714064428031E-001                  6.5867034682071646E+000                  0.0000000000000000E+000                  0.0000000000000000E+000                  0.0000000000000000E+000                  0.0000000000000000E+000                 -9.5934477051602363E-001                  4.5444275208806824E+000                  4.5444275208806824E+000                 -1.7609125905568127E-001                  0.0000000000000000E+000                  2.7259460981363060E-001                  1.9333248000449947E+000                  2.0327376402410834E-003                  9.9860567397073630E-001                  3.5906146660322128E+002                  4.1816078841271082E-001                  2.3880170900308890E+000                  0.0000000000000000E+000                  0.0000000000000000E+000                  0.0000000000000000E+000                                        2                  1.0981337250801462E-001                  4.6772681580967046E+003                  2.6993414996625095E-005                  0.0000000000000000E+000                  0.0000000000000000E+000                  0.0000000000000000E+000                  0.0000000000000000E+000                  0.0000000000000000E+000                  0.0000000000000000E+000                  0.0000000000000000E+000                  6.6666666666666663E-001                  0.0000000000000000E+000                  0.0000000000000000E+000                  0.0000000000000000E+000                  0.0000000000000000E+000                  0.0000000000000000E+000                  0.0000000000000000E+000                  0.0000000000000000E+000                  4.8534274396130539E-001                  1.0000000000000000E+000                  1.0000000000000000E+000                  1.0000000000000000E+000                  0.0000000000000000E+000                  8.5421999999999965E-001                  3.2648525170049203E-001                  0.0000000000000000E+000                  0.0000000000000000E+000                  0.0000000000000000E+000                  6.3212867885955246E-002                  0.0000000000000000E+000                                        0 
                                      39                  1.2000000000000000E+000                  6.1190481998711868E-002                  3.7816409927740868E-001                  3.6699615363944162E+000                  3.9086802240348834E-001                 -4.1423661405888623E+000                 -1.9992918450431056E+001                 -4.5662155056325684E+000                 -9.8999999999999986E+001                 -4.5662155056325684E+000                  3.7609206747959405E+000                  7.1185000000000009E-001                  1.3123240033587396E-017                  2.8956916256618275E-005                  2.7207104308374475E-001                  9.9719523243653391E-009                  4.4655266965788665E-027                  1.4048904205097298E-048                  2.7329493446163035E-003                  3.3174552414566311E-005                  1.7182250546079350E-029                  8.0761945395588458E-004                  3.1805956433288759E-006                  1.6589474889462668E-060                  1.3342688621854144E-034                  7.5079570155867446E-003                  2.9753694540330765E-006                  1.6941050191672764E-005                  2.1175988363831835E-037                  1.0040531048010256E-099                  3.9939946938314855E-007                  1.0040531048010256E-099                  1.0040531048010256E-099                  1.6732321001597045E-003                  2.4245174230727480E-039                  3.2715611465547836E-003                  7.1184999999999998E-001                  4.2581443126702757E-025                  2.8956916256552911E-005                  2.7207104308374364E-001                  9.9719534931473115E-009                  2.0490521570188958E-039                  1.0035934805051234E-099                  2.7329493446163022E-003                  3.3174552414566325E-005                  1.0036235775939058E-099                  8.0761945395588415E-004                  3.1805956433288742E-006                  1.0036212123745937E-099                  1.0036224910591560E-099                  7.5079570155867428E-003                  2.9753694540330748E-006                  1.6941050191672761E-005                  1.0036209177612163E-099                  1.0036535531452095E-099                  3.9939946938314855E-007                  1.0035938009037545E-099                  1.0036127735893177E-099                  1.6732321001597045E-003                  2.7765637887680911E-052                  3.2715611465547849E-003                 -4.5662155056333615E+000                 -1.6304689073898146E+001                 -9.8999999999999986E+001                  0.0000000000000000E+000                 -4.5253873240781219E+000                 -2.8126082540595903E+000                 -9.8999999999999986E+001                  4.1816078713043858E-001                  2.3880170826777216E+000                  0.0000000000000000E+000                  0.0000000000000000E+000                  3.7494896993133596E-002                  4.1816078713043858E-001                  6.5394867973053550E-002                  3.7494896993133596E-002                  8.2704871676033615E+010                  1.1999999985730501E+000                  2.3880170826777216E+000                  6.3979144241678976E+007                                      665                  1.0611609655822604E+003                  7.1912445186241212E+002                  4.0511770127586225E+001                  0.0000000000000000E+000                  5.4593994448937433E-001                  0.0000000000000000E+000                  3.3729708060907011E+004                  1.2000000000000000E+000                  1.7004706330388619E+048                  0.0000000000000000E+000                  0.0000000000000000E+000                  0.0000000000000000E+000                  0.0000000000000000E+000                  0.0000000000000000E+000                  0.0000000000000000E+000                  0.0000000000000000E+000                  0.0000000000000000E+000                  0.0000000000000000E+000                  0.0000000000000000E+000                  0.0000000000000000E+000                  5.7718000637335908E+006                 -9.8999999999999986E+001                 -1.1165713656373220E-001                  6.5867034694317432E+000                  1.4604179313604247E+001                 -1.1165713656373220E-001                  6.5867034694317432E+000                  0.0000000000000000E+000                  0.0000000000000000E+000                  0.0000000000000000E+000                  0.0000000000000000E+000                 -9.5934476938808577E-001                  4.5444275224286015E+000                  4.5444275224286015E+000                 -1.7609125905568127E-001                  0.0000000000000000E+000                  2.7259460951132408E-001                  1.9333247964196680E+000                  2.0327376389620041E-003                  9.9860567397204358E-001                  3.5906146500302577E+002                  4.1816078713043858E-001                  2.3880170826777216E+000                  0.0000000000000000E+000                  0.0000000000000000E+000                  0.0000000000000000E+000                                        2                  1.0981337279321893E-001                  4.6772681575761444E+003                  2.7150916515752454E-005                  0.0000000000000000E+000                  0.0000000000000000E+000                  0.0000000000000000E+000                  0.0000000000000000E+000                  0.0000000000000000E+000                  0.0000000000000000E+000                  0.0000000000000000E+000                  6.6666666666666663E-001                  0.0000000000000000E+000                  0.0000000000000000E+000                  0.0000000000000000E+000                  0.0000000000000000E+000                  0.0000000000000000E+000                  0.0000000000000000E+000                  0.0000000000000000E+000                  4.8534274396130539E-001                  1.0000000000000000E+000                  1.0000000000000000E+000                  1.0000000000000000E+000                  0.0000000000000000E+000                  8.5421999999999965E-001                  3.2648525170049203E-001                  0.0000000000000000E+000                  0.0000000000000000E+000                  0.0000000000000000E+000                  6.3212867905692777E-002                  0.0000000000000000E+000                                        0 
                                      40                  1.2000000000000000E+000                  7.3438578398454232E-002                  3.7816409767332165E-001                  3.6699615363367326E+000                  3.9086801896458045E-001                 -4.1423661384131139E+000                 -9.8999999999999986E+001                 -4.5638891204692218E+000                 -9.8999999999999986E+001                 -4.5638891204692218E+000                  3.7609206780041142E+000                  7.1184999999999987E-001                  1.3293304369958004E-017                  2.8956916256635029E-005                  2.7207104308374497E-001                  9.9719520904178996E-009                  5.2043658071706278E-027                  1.6373354065239067E-048                  2.7329493446163031E-003                  3.3174552414566305E-005                  1.7182252395845107E-029                  8.0761945395588447E-004                  3.1805956433288737E-006                  1.6589478640905364E-060                  1.3342690204143575E-034                  7.5079570155867446E-003                  2.9753694540330761E-006                  1.6941050191672761E-005                  2.1175991087929965E-037                  1.0040531048010254E-099                  3.9939946938314849E-007                  1.0040531048010254E-099                  1.0040531048010254E-099                  1.6732321001597039E-003                  2.9098173626500163E-039                  3.2715611465547823E-003                  7.1184999999999998E-001                  2.2522790652540142E-024                  2.8956916256552911E-005                  2.7207104308374364E-001                  9.9719534931473115E-009                  3.0249097183041989E-038                  1.0035934810907608E-099                  2.7329493446163022E-003                  3.3174552414566325E-005                  1.0036235840388051E-099                  8.0761945395588415E-004                  3.1805956433288742E-006                  1.0036213008459447E-099                  1.0036225414141083E-099                  7.5079570155867428E-003                  2.9753694540330748E-006                  1.6941050191672761E-005                  1.0036210140183228E-099                  1.0036535166419267E-099                  3.9939946938314855E-007                  1.0035938378259632E-099                  1.0036130135956132E-099                  1.6732321001597045E-003                  5.3180794040675376E-051                  3.2715611465547849E-003                 -4.5638891204700105E+000                 -1.6304689024298685E+001                 -9.8999999999999986E+001                  0.0000000000000000E+000                 -4.5253873178572102E+000                 -2.8123317474244676E+000                 -9.8999999999999986E+001                  4.1816078559167807E-001                  2.3880170738545847E+000                  0.0000000000000000E+000                  0.0000000000000000E+000                  3.7494896993133596E-002                  4.1816078559167807E-001                  6.5394867973053550E-002                  3.7494896993133596E-002                  8.2704871370382462E+010                  1.1999999985730501E+000                  2.3880170738545847E+000                  6.3979143922190733E+007                                      665                  1.0611609733998914E+003                  7.1912445722240966E+002                  4.0511770354612551E+001                  0.0000000000000000E+000                  6.2209775848497295E-001                  0.0000000000000000E+000                  3.3729707874033636E+004                  1.2000000000000000E+000                  1.7004706392128683E+048                  0.0000000000000000E+000                  0.0000000000000000E+000                  0.0000000000000000E+000                  0.0000000000000000E+000                  0.0000000000000000E+000                  0.0000000000000000E+000                  0.0000000000000000E+000                  0.0000000000000000E+000                  0.0000000000000000E+000                  0.0000000000000000E+000                  0.0000000000000000E+000                  5.7718001307553006E+006                 -9.8999999999999986E+001                 -1.1165713166699269E-001                  6.5867034709013010E+000                  1.4604179319970999E+001                 -1.1165713166699269E-001                  6.5867034709013010E+000                  0.0000000000000000E+000                  0.0000000000000000E+000                  0.0000000000000000E+000                  0.0000000000000000E+000                 -9.5934476803410673E-001                  4.5444275242852710E+000                  4.5444275242852710E+000                 -1.7609125905568127E-001                  0.0000000000000000E+000                  2.7259460915454431E-001                  1.9333247920768459E+000                  2.0327376374927233E-003                  9.9860567397361200E-001                  3.5906146308369290E+002                  4.1816078559167807E-001                  2.3880170738545847E+000                  6.5013968137907996E-002                  2.1689985557898456E-001                  0.0000000000000000E+000                                        2                  1.0981337313557880E-001                  4.6772681569582082E+003                  2.7296746058595254E-005                  0.0000000000000000E+000                  0.0000000000000000E+000                  0.0000000000000000E+000                  0.0000000000000000E+000                  0.0000000000000000E+000                  0.0000000000000000E+000                  0.0000000000000000E+000                  6.6666666666666663E-001                  0.0000000000000000E+000                  0.0000000000000000E+000                  0.0000000000000000E+000                  0.0000000000000000E+000                  0.0000000000000000E+000                  0.0000000000000000E+000                  0.0000000000000000E+000                  4.8534274396130539E-001                  1.0000000000000000E+000                  1.0000000000000000E+000                  1.0000000000000000E+000                  0.0000000000000000E+000                  8.5421999999999965E-001                  3.2648525170049203E-001                  0.0000000000000000E+000                  0.0000000000000000E+000                  0.0000000000000000E+000                  6.3212867929372737E-002                  0.0000000000000000E+000                                        0 
                                      41                  1.2000000000000000E+000                  8.8136294078145078E-002                  3.7816409574855181E-001                  3.6699615362683495E+000                  3.9086801484150735E-001                 -4.1423661357955224E+000                 -2.0470039705150718E+001                 -4.5617818682163458E+000                 -9.8999999999999986E+001                 -4.5617818682163458E+000                  3.7609206818536540E+000                  7.1184999999999987E-001                  1.3394886925188864E-017                  2.8956916256655307E-005                  2.7207104308374530E-001                  9.9719518096809590E-009                  6.0331049969560591E-027                  1.8980637702350863E-048                  2.7329493446163031E-003                  3.3174552414566305E-005                  1.7182254615599181E-029                  8.0761945395588447E-004                  3.1805956433288737E-006                  1.6589483142708577E-060                  1.3342692102921043E-034                  7.5079570155867446E-003                  2.9753694540330761E-006                  1.6941050191672761E-005                  2.1175994356899825E-037                  1.0040531048010254E-099                  3.9939946938314849E-007                  1.0040531048010254E-099                  1.0040531048010254E-099                  1.6732321001597039E-003                  3.4921773915840026E-039                  3.2715611465547823E-003                  7.1184999999999998E-001                  1.1103895351673363E-023                  2.8956916256552911E-005                  2.7207104308374364E-001                  9.9719534931473115E-009                  3.5360098108758056E-037                  1.0035934817777864E-099                  2.7329493446163022E-003                  3.3174552414566325E-005                  1.0036235898943026E-099                  8.0761945395588415E-004                  3.1805956433288742E-006                  1.0036213845514433E-099                  1.0036225886612504E-099                  7.5079570155867428E-003                  2.9753694540330748E-006                  1.6941050191672761E-005                  1.0036211052047733E-099                  1.0036534777978940E-099                  3.9939946938314855E-007                  1.0035938770219187E-099                  1.0036132447646219E-099                  1.6732321001597045E-003                  7.8855106657375441E-050                  3.2715611465547849E-003                 -4.5617818682171301E+000                 -1.6304688964778620E+001                 -9.8999999999999986E+001                  0.0000000000000000E+000                 -4.5253873103920883E+000                 -2.8121666568589672E+000                 -9.8999999999999986E+001                  4.1816078374514615E-001                  2.3880170632675677E+000                  0.0000000000000000E+000                  0.0000000000000000E+000                  3.7494896993133596E-002                  4.1816078374514615E-001                  6.5394867973053550E-002                  3.7494896993133596E-002                  8.2704871003589401E+010                  1.1999999985730501E+000                  2.3880170632675677E+000                  6.3979143539007120E+007                                      665                  1.0611609827798011E+003                  7.1912446365326741E+002                  4.0511770627021804E+001                  0.0000000000000000E+000                  6.9255143662718077E-001                  0.0000000000000000E+000                  3.3729707649801247E+004                  1.2000000000000000E+000                  1.7004706466217859E+048                  0.0000000000000000E+000                  0.0000000000000000E+000                  0.0000000000000000E+000                  0.0000000000000000E+000                  0.0000000000000000E+000                  0.0000000000000000E+000                  0.0000000000000000E+000                  0.0000000000000000E+000                  0.0000000000000000E+000                  0.0000000000000000E+000                  0.0000000000000000E+000                  5.7718002111315019E+006                 -9.8999999999999986E+001                 -1.1165712579085184E-001                  6.5867034726647962E+000                  1.4604179327611179E+001                 -1.1165712579085184E-001                  6.5867034726647962E+000                  0.0000000000000000E+000                  0.0000000000000000E+000                  0.0000000000000000E+000                  0.0000000000000000E+000                 -9.5934476640856270E-001                  4.5444275265123153E+000                  4.5444275265123153E+000                 -1.7609125905568127E-001                  0.0000000000000000E+000                  2.7259460872260027E-001                  1.9333247868750161E+000                  2.0327376357570409E-003                  9.9860567397549405E-001                  3.5906146077988143E+002                  4.1816078374514615E-001                  2.3880170632675677E+000                  1.9465756550381616E-001                  3.1922836484894690E-001                  0.0000000000000000E+000                                        2                  1.0981337354660516E-001                  4.6772681562258722E+003                  2.7429515200135488E-005                  0.0000000000000000E+000                  0.0000000000000000E+000                  0.0000000000000000E+000                  0.0000000000000000E+000                  0.0000000000000000E+000                  0.0000000000000000E+000                  0.0000000000000000E+000                  6.6666666666666663E-001                  0.0000000000000000E+000                  0.0000000000000000E+000                  0.0000000000000000E+000                  0.0000000000000000E+000                  0.0000000000000000E+000                  0.0000000000000000E+000                  0.0000000000000000E+000                  4.8534274396130539E-001                  1.0000000000000000E+000                  1.0000000000000000E+000                  1.0000000000000000E+000                  0.0000000000000000E+000                  8.5421999999999965E-001                  3.2648525170049203E-001                  0.0000000000000000E+000                  0.0000000000000000E+000                  0.0000000000000000E+000                  6.3212867957787217E-002                  0.0000000000000000E+000                                        0 
                                      42                  1.2000000000000000E+000                  1.0577355289377408E-001                  3.7816409343901686E-001                  3.6699615361870737E+000                  3.9086800989733511E-001                 -4.1423661326483492E+000                 -9.8999999999999986E+001                 -4.5598976334994266E+000                 -9.8999999999999986E+001                 -4.5598976334994266E+000                  3.7609206864727240E+000                  7.1184999999999965E-001                  1.3450025531418533E-017                  2.8956916256679732E-005                  2.7207104308374563E-001                  9.9719514727966081E-009                  6.9507049724692409E-027                  2.1867485699363737E-048                  2.7329493446163031E-003                  3.3174552414566305E-005                  1.7182257279314211E-029                  8.0761945395588447E-004                  3.1805956433288737E-006                  1.6589488544893843E-060                  1.3342694381462719E-034                  7.5079570155867446E-003                  2.9753694540330761E-006                  1.6941050191672761E-005                  2.1175998279678746E-037                  1.0040531048010254E-099                  3.9939946938314849E-007                  1.0040531048010254E-099                  1.0040531048010254E-099                  1.6732321001597039E-003                  4.1910095723807728E-039                  3.2715611465547823E-003                  7.1184999999999998E-001                  5.0680003051882582E-023                  2.8956916256552911E-005                  2.7207104308374364E-001                  9.9719534931472917E-009                  3.2994104726460936E-036                  1.0035934825865078E-099                  2.7329493446163022E-003                  3.3174552414566325E-005                  1.0036235952280534E-099                  8.0761945395588415E-004                  3.1805956433288742E-006                  1.0036214638368746E-099                  1.0036226330525042E-099                  7.5079570155867428E-003                  2.9753694540330748E-006                  1.6941050191672761E-005                  1.0036211916819665E-099                  1.0036534366423427E-099                  3.9939946938314855E-007                  1.0035939184748951E-099                  1.0036134675592131E-099                  1.6732321001597045E-003                  9.1896530772954981E-049                  3.2715611465547849E-003                 -4.5598976335002082E+000                 -1.6304688893354612E+001                 -9.8999999999999986E+001                  0.0000000000000000E+000                 -4.5253873014339474E+000                 -2.8120770569161686E+000                 -9.8999999999999986E+001                  4.1816078152929720E-001                  2.3880170505641902E+000                  0.0000000000000000E+000                  0.0000000000000000E+000                  3.7494896993133596E-002                  4.1816078152929720E-001                  6.5394867973053550E-002                  3.7494896993133596E-002                  8.2704870563422195E+010                  1.1999999985730501E+000                  2.3880170505641902E+000                  6.3979143079384245E+007                                      665                  1.0611609940342280E+003                  7.1912447136902267E+002                  4.0511770953875747E+001                  0.0000000000000000E+000                  9.2760518368533662E-001                  0.0000000000000000E+000                  3.3729707380744389E+004                  1.2000000000000000E+000                  1.7004706555124127E+048                  0.0000000000000000E+000                  0.0000000000000000E+000                  0.0000000000000000E+000                  0.0000000000000000E+000                  0.0000000000000000E+000                  0.0000000000000000E+000                  0.0000000000000000E+000                  0.0000000000000000E+000                  0.0000000000000000E+000                  0.0000000000000000E+000                  0.0000000000000000E+000                  5.7718003075337149E+006                 -9.8999999999999986E+001                 -1.1165711873947137E-001                  6.5867034747810012E+000                  1.4604179336779437E+001                 -1.1165711873947137E-001                  6.5867034747810012E+000                  0.0000000000000000E+000                  0.0000000000000000E+000                  0.0000000000000000E+000                  0.0000000000000000E+000                 -9.5934476445727113E-001                  4.5444275291837837E+000                  4.5444275291837837E+000                 -1.7609125905568127E-001                  0.0000000000000000E+000                  2.7259460819857095E-001                  1.9333247806419802E+000                  2.0327376337179646E-003                  9.9860567397775246E-001                  3.5906145801323464E+002                  4.1816078152929720E-001                  2.3880170505641902E+000                  4.3978464740844728E-002                  2.5561439191407204E-001                  0.0000000000000000E+000                                        2                  1.0981337403999827E-001                  4.6772681553556231E+003                  2.7548779724315721E-005                  0.0000000000000000E+000                  0.0000000000000000E+000                  0.0000000000000000E+000                  0.0000000000000000E+000                  0.0000000000000000E+000                  0.0000000000000000E+000                  0.0000000000000000E+000                  6.6666666666666663E-001                  0.0000000000000000E+000                  0.0000000000000000E+000                  0.0000000000000000E+000                  0.0000000000000000E+000                  0.0000000000000000E+000                  0.0000000000000000E+000                  0.0000000000000000E+000                  4.8534274396130539E-001                  1.0000000000000000E+000                  1.0000000000000000E+000                  1.0000000000000000E+000                  0.0000000000000000E+000                  8.5421999999999965E-001                  3.2648525170049203E-001                  0.0000000000000000E+000                  0.0000000000000000E+000                  0.0000000000000000E+000                  6.3212867991883692E-002                  0.0000000000000000E+000                                        0 
                                      43                  1.2000000000000000E+000                  1.2693826347252890E-001                  3.7816409066771256E-001                  3.6699615360903408E+000                  3.9086800396779486E-001                 -4.1423661288656399E+000                 -9.8999999999999986E+001                 -4.5582282453942193E+000                 -9.8999999999999986E+001                 -4.5582282453942193E+000                  3.7609206920153326E+000                  7.1184999999999965E-001                  1.3476999911331316E-017                  2.8956916256709104E-005                  2.7207104308374613E-001                  9.9719510685353540E-009                  7.9512231076680562E-027                  2.5015202430557985E-048                  2.7329493446163031E-003                  3.3174552414566305E-005                  1.7182260475910067E-029                  8.0761945395588447E-004                  3.1805956433288737E-006                  1.6589495027797832E-060                  1.3342697115831442E-034                  7.5079570155867446E-003                  2.9753694540330761E-006                  1.6941050191672761E-005                  2.1176002987218812E-037                  1.0040531048010254E-099                  3.9939946938314849E-007                  1.0040531048010254E-099                  1.0040531048010254E-099                  1.6732321001597039E-003                  5.0296083996955542E-039                  3.2715611465547823E-003                  7.1184999999999998E-001                  2.1259855906069566E-022                  2.8956916256552911E-005                  2.7207104308374364E-001                  9.9719534931472156E-009                  2.4789804872332406E-035                  1.0035934835918514E-099                  2.7329493446163022E-003                  3.3174552414566325E-005                  1.0036236000984968E-099                  8.0761945395588415E-004                  3.1805956433288742E-006                  1.0036215390164728E-099                  1.0036226748145840E-099                  7.5079570155867428E-003                  2.9753694540330748E-006                  1.6941050191672761E-005                  1.0036212737788070E-099                  1.0036533932088312E-099                  3.9939946938314855E-007                  1.0035939621611492E-099                  1.0036136824113409E-099                  1.6732321001597045E-003                  8.5444432641636478E-048                  3.2715611465547849E-003                 -4.5582282453949983E+000                 -1.6304688807642844E+001                 -9.8999999999999986E+001                  0.0000000000000000E+000                 -4.5253872906841996E+000                 -2.8120332100361272E+000                 -9.8999999999999986E+001                  4.1816077887022374E-001                  2.3880170353208729E+000                  0.0000000000000000E+000                  0.0000000000000000E+000                  3.7494896993133596E-002                  4.1816077887022374E-001                  6.5394867973053550E-002                  3.7494896993133596E-002                  8.2704870035210419E+010                  1.1999999985730501E+000                  2.3880170353208729E+000                  6.3979142528020427E+007                                      665                  1.0611610075383257E+003                  7.1912448062681256E+002                  4.0511771346071583E+001                  0.0000000000000000E+000                  1.1790934844022871E+000                  0.0000000000000000E+000                  3.3729707057892199E+004                  1.2000000000000000E+000                  1.7004706661816144E+048                  0.0000000000000000E+000                  0.0000000000000000E+000                  0.0000000000000000E+000                  0.0000000000000000E+000                  0.0000000000000000E+000                  0.0000000000000000E+000                  0.0000000000000000E+000                  0.0000000000000000E+000                  0.0000000000000000E+000                  0.0000000000000000E+000                  0.0000000000000000E+000                  5.7718004231684729E+006                 -9.8999999999999986E+001                 -1.1165711027765017E-001                  6.5867034773205626E+000                  1.4604179347781605E+001                 -1.1165711027765017E-001                  6.5867034773205626E+000                  0.0000000000000000E+000                  0.0000000000000000E+000                  0.0000000000000000E+000                  0.0000000000000000E+000                 -9.5934476211507835E-001                  4.5444275323885872E+000                  4.5444275323885872E+000                 -1.7609125905568127E-001                  0.0000000000000000E+000                  2.7259460758079440E-001                  1.9333247731715031E+000                  2.0327376313235327E-003                  9.9860567398046196E-001                  3.5906145469295495E+002                  3.1922836109894359E-001                  2.3880170353208729E+000                  0.0000000000000000E+000                  0.0000000000000000E+000                  0.0000000000000000E+000                                        2                  1.0981337463223259E-001                  4.6772681543197950E+003                  2.7654878489962927E-005                  0.0000000000000000E+000                  0.0000000000000000E+000                  0.0000000000000000E+000                  0.0000000000000000E+000                  0.0000000000000000E+000                  0.0000000000000000E+000                  0.0000000000000000E+000                  6.6666666666666663E-001                  0.0000000000000000E+000                  0.0000000000000000E+000                  0.0000000000000000E+000                  0.0000000000000000E+000                  0.0000000000000000E+000                  0.0000000000000000E+000                  0.0000000000000000E+000                  4.8534274396130539E-001                  1.0000000000000000E+000                  1.0000000000000000E+000                  1.0000000000000000E+000                  0.0000000000000000E+000                  8.5421999999999965E-001                  3.2648525170049203E-001                  0.0000000000000000E+000                  0.0000000000000000E+000                  0.0000000000000000E+000                  6.3212868032790762E-002                  0.0000000000000000E+000                                        0 
                                      44                  1.2000000000000000E+000                  1.5233591616703465E-001                  3.7816408734235346E-001                  3.6699615359749354E+000                  3.9086799685545659E-001                 -4.1423661243211924E+000                 -9.8999999999999986E+001                 -4.5567574284875985E+000                 -9.8999999999999986E+001                 -4.5567574284875985E+000                  3.7609206986660508E+000                  7.1184999999999943E-001                  1.3488798327199256E-017                  2.8956916256744381E-005                  2.7207104308374669E-001                  9.9719505834218024E-009                  9.0225758365329315E-027                  2.8385772454683271E-048                  2.7329493446163031E-003                  3.3174552414566305E-005                  1.7182264311806791E-029                  8.0761945395588447E-004                  3.1805956433288737E-006                  1.6589502807246953E-060                  1.3342700397058075E-034                  7.5079570155867446E-003                  2.9753694540330761E-006                  1.6941050191672761E-005                  2.1176008636239600E-037                  1.0040531048010254E-099                  3.9939946938314849E-007                  1.0040531048010254E-099                  1.0040531048010254E-099                  1.6732321001597039E-003                  6.0359272953882944E-039                  3.2715611465547823E-003                  7.1184999999999998E-001                  8.1404542397011269E-022                  2.8956916256552911E-005                  2.7207104308374364E-001                  9.9719534931467424E-009                  1.5136404842566914E-034                  1.0035934851633074E-099                  2.7329493446163022E-003                  3.3174552414566325E-005                  1.0036236045562958E-099                  8.0761945395588415E-004                  3.1805956433288742E-006                  1.0036216103763704E-099                  1.0036227141519788E-099                  7.5079570155867428E-003                  2.9753694540330748E-006                  1.6941050191672761E-005                  1.0036213517952138E-099                  1.0036533475352218E-099                  3.9939946938314855E-007                  1.0035940080505850E-099                  1.0036138897244691E-099                  1.6732321001597045E-003                  6.4327764428548138E-047                  3.2715611465547849E-003                 -4.5567574284883747E+000                 -1.6304688704789445E+001                 -9.8999999999999986E+001                  0.0000000000000000E+000                 -4.5253872777845130E+000                 -2.8120140068460011E+000                 -9.8999999999999986E+001                  4.1816077567933918E-001                  2.3880170170300223E+000                  0.0000000000000000E+000                  0.0000000000000000E+000                  3.7494896993133596E-002                  4.1816077567933918E-001                  6.5394867973053550E-002                  3.7494896993133596E-002                  8.2704869401343140E+010                  1.1999999985730501E+000                  2.3880170170300223E+000                  6.3979141866563357E+007                                      665                  1.0611610237417690E+003                  7.1912449173491984E+002                  4.0511771816668990E+001                  0.0000000000000000E+000                  1.2899817962444187E+000                  0.0000000000000000E+000                  3.3729706670493579E+004                  1.2000000000000000E+000                  1.7004706789844853E+048                  0.0000000000000000E+000                  0.0000000000000000E+000                  0.0000000000000000E+000                  0.0000000000000000E+000                  0.0000000000000000E+000                  0.0000000000000000E+000                  0.0000000000000000E+000                  0.0000000000000000E+000                  0.0000000000000000E+000                  0.0000000000000000E+000                  0.0000000000000000E+000                  5.7718005618861159E+006                 -9.8999999999999986E+001                 -1.1165710012349046E-001                  6.5867034803680209E+000                  1.4604179360984174E+001                 -1.1165710012349046E-001                  6.5867034803680209E+000                  0.0000000000000000E+000                  0.0000000000000000E+000                  0.0000000000000000E+000                  0.0000000000000000E+000                 -9.5934475930391805E-001                  4.5444275362334574E+000                  4.5444275362334574E+000                 -1.7609125905568127E-001                  0.0000000000000000E+000                  2.7259460683344344E-001                  1.9333247642148972E+000                  2.0327376284832699E-003                  9.9860567398371347E-001                  3.5906145070948259E+002                  3.1922835864437871E-001                  2.3880170170300223E+000                  5.2928347689616760E-002                  8.0833876280721709E-002                  0.0000000000000000E+000                                        2                  1.0981337534304751E-001                  4.6772681530842128E+003                  2.7748695518324435E-005                  0.0000000000000000E+000                  0.0000000000000000E+000                  0.0000000000000000E+000                  0.0000000000000000E+000                  0.0000000000000000E+000                  0.0000000000000000E+000                  0.0000000000000000E+000                  6.6666666666666663E-001                  0.0000000000000000E+000                  0.0000000000000000E+000                  0.0000000000000000E+000                  0.0000000000000000E+000                  0.0000000000000000E+000                  0.0000000000000000E+000                  0.0000000000000000E+000                  4.8534274396130539E-001                  1.0000000000000000E+000                  1.0000000000000000E+000                  1.0000000000000000E+000                  0.0000000000000000E+000                  8.5421999999999965E-001                  3.2648525170049203E-001                  0.0000000000000000E+000                  0.0000000000000000E+000                  0.0000000000000000E+000                  6.3212868081880202E-002                  0.0000000000000000E+000                                        0 
                                      45                  1.2000000000000000E+000                  1.8281309940044158E-001                  3.7816408335209600E-001                  3.6699615358370559E+000                  3.9086798832342279E-001                 -4.1423661188634942E+000                 -1.9992918450431056E+001                 -4.5554645981456305E+000                 -9.8999999999999986E+001                 -4.5554645981456305E+000                  3.7609207066465657E+000                  7.1184999999999943E-001                  1.3493376891273298E-017                  2.8956916256786729E-005                  2.7207104308374735E-001                  9.9719500012854706E-009                  1.0145595427812719E-026                  3.1918893053623904E-048                  2.7329493446163031E-003                  3.3174552414566305E-005                  1.7182268914953677E-029                  8.0761945395588447E-004                  3.1805956433288737E-006                  1.6589512142732562E-060                  1.3342704334591123E-034                  7.5079570155867446E-003                  2.9753694540330761E-006                  1.6941050191672761E-005                  2.1176015415170350E-037                  1.0040531048010254E-099                  3.9939946938314849E-007                  1.0040531048010254E-099                  1.0040531048010254E-099                  1.6732321001597039E-003                  7.2435104064240481E-039                  3.2715611465547823E-003                  7.1184999999999998E-001                  2.8288243549396545E-021                  2.8956916256552911E-005                  2.7207104308374364E-001                  9.9719534931442758E-009                  7.5823381349729748E-034                  1.0035934889460943E-099                  2.7329493446163022E-003                  3.3174552414566325E-005                  1.0036236086455188E-099                  8.0761945395588415E-004                  3.1805956433288742E-006                  1.0036216781776114E-099                  1.0036227512495286E-099                  7.5079570155867428E-003                  2.9753694540330748E-006                  1.6941050191672761E-005                  1.0036214260051900E-099                  1.0036532996635037E-099                  3.9939946938314855E-007                  1.0035940561074050E-099                  1.0036140898757889E-099                  1.6732321001597045E-003                  3.9784387597073223E-046                  3.2715611465547849E-003                 -4.5554645981464041E+000                 -1.6304688581364296E+001                 -9.8999999999999986E+001                  0.0000000000000000E+000                 -4.5253872623049034E+000                 -2.8120065214380729E+000                 -9.8999999999999986E+001                  4.1816077185025041E-001                  2.3880169950819745E+000                  0.0000000000000000E+000                  0.0000000000000000E+000                  3.7494896993133596E-002                  4.1816077185025041E-001                  6.5394867973053550E-002                  3.7494896993133596E-002                  8.2704868640689835E+010                  1.1999999985730501E+000                  2.3880169950819745E+000                  6.3979141072963841E+007                                      665                  1.0611610431846548E+003                  7.1912450506357186E+002                  4.0511772381359897E+001                  0.0000000000000000E+000                  1.1515960993149543E+000                  0.0000000000000000E+000                  3.3729706205635455E+004                  1.2000000000000000E+000                  1.7004706943480358E+048                  0.0000000000000000E+000                  0.0000000000000000E+000                  0.0000000000000000E+000                  0.0000000000000000E+000                  0.0000000000000000E+000                  0.0000000000000000E+000                  0.0000000000000000E+000                  0.0000000000000000E+000                  0.0000000000000000E+000                  0.0000000000000000E+000                  0.0000000000000000E+000                  5.7718007283081440E+006                 -9.8999999999999986E+001                 -1.1165708793841862E-001                  6.5867034840250316E+000                  1.4604179376827393E+001                 -1.1165708793841862E-001                  6.5867034840250316E+000                  0.0000000000000000E+000                  0.0000000000000000E+000                  0.0000000000000000E+000                  0.0000000000000000E+000                 -9.5934475593013435E-001                  4.5444275408464794E+000                  4.5444275408464794E+000                 -1.7609125905568127E-001                  0.0000000000000000E+000                  2.7259460596237284E-001                  1.9333247534740809E+000                  2.0327376251042728E-003                  9.9860567398761479E-001                  3.5906144592466450E+002                  4.1816077185025041E-001                  2.3880169950819745E+000                  1.2344339202785705E-001                  2.5561438592008279E-001                  0.0000000000000000E+000                                        2                  1.0981337619612437E-001                  4.6772681516078019E+003                  2.7831422346221606E-005                  0.0000000000000000E+000                  0.0000000000000000E+000                  0.0000000000000000E+000                  0.0000000000000000E+000                  0.0000000000000000E+000                  0.0000000000000000E+000                  0.0000000000000000E+000                  6.6666666666666663E-001                  0.0000000000000000E+000                  0.0000000000000000E+000                  0.0000000000000000E+000                  0.0000000000000000E+000                  0.0000000000000000E+000                  0.0000000000000000E+000                  0.0000000000000000E+000                  4.8534274396130539E-001                  1.0000000000000000E+000                  1.0000000000000000E+000                  1.0000000000000000E+000                  0.0000000000000000E+000                  8.5421999999999965E-001                  3.2648525170049220E-001                  0.0000000000000000E+000                  0.0000000000000000E+000                  0.0000000000000000E+000                  6.3212868140782683E-002                  0.0000000000000000E+000                                        0 
                                      46                  1.2000000000000000E+000                  2.1938571928052988E-001                  3.7816407856394008E-001                  3.6699615356721105E+000                  3.9086797808732837E-001                 -4.1423661123101407E+000                 -9.8999999999999986E+001                 -4.5543277340990054E+000                 -9.8999999999999986E+001                 -4.5543277340990054E+000                  3.7609207162228775E+000                  7.1184999999999932E-001                  1.3494941843267131E-017                  2.8956916256837548E-005                  2.7207104308374813E-001                  9.9719493027217785E-009                  1.1293730795655496E-026                  3.5531032951624295E-048                  2.7329493446163031E-003                  3.3174552414566305E-005                  1.7182274438804120E-029                  8.0761945395588447E-004                  3.1805956433288737E-006                  1.6589523345469740E-060                  1.3342709059694691E-034                  7.5079570155867446E-003                  2.9753694540330761E-006                  1.6941050191672761E-005                  2.1176023549997944E-037                  1.0040531048010254E-099                  3.9939946938314849E-007                  1.0040531048010254E-099                  1.0040531048010254E-099                  1.6732321001597039E-003                  8.6926107678100056E-039                  3.2715611465547823E-003                  7.1184999999999998E-001                  8.8860375688130704E-021                  2.8956916256552911E-005                  2.7207104308374364E-001                  9.9719534931335075E-009                  3.1461969179661215E-033                  1.0035935010079562E-099                  2.7329493446163022E-003                  3.3174552414566325E-005                  1.0036236124046251E-099                  8.0761945395588415E-004                  3.1805956433288742E-006                  1.0036217426587935E-099                  1.0036227862746609E-099                  7.5079570155867428E-003                  2.9753694540330748E-006                  1.6941050191672761E-005                  1.0036214966595168E-099                  1.0036532496395148E-099                  3.9939946938314855E-007                  1.0035941062907486E-099                  1.0036142832182449E-099                  1.6732321001597045E-003                  2.0498815825295369E-045                  3.2715611465547849E-003                 -4.5543277340997763E+000                 -1.6304688433252448E+001                 -9.8999999999999986E+001                  0.0000000000000000E+000                 -4.5253872437293774E+000                 -2.8120039204267324E+000                 -9.8999999999999986E+001                  4.1816076725530688E-001                  2.3880169687451422E+000                  0.0000000000000000E+000                  0.0000000000000000E+000                  3.7494896993133596E-002                  4.1816076725530688E-001                  6.5394867973053550E-002                  3.7494896993133596E-002                  8.2704867727892059E+010                  1.1999999985730501E+000                  2.3880169687451422E+000                  6.3979140120785579E+007                                      665                  1.0611610665150033E+003                  7.1912452105702585E+002                  4.0511773058958113E+001                  0.0000000000000000E+000                  1.2007021006735299E+000                  0.0000000000000000E+000                  3.3729705647823546E+004                  1.2000000000000000E+000                  1.7004707127844628E+048                  0.0000000000000000E+000                  0.0000000000000000E+000                  0.0000000000000000E+000                  0.0000000000000000E+000                  0.0000000000000000E+000                  0.0000000000000000E+000                  0.0000000000000000E+000                  0.0000000000000000E+000                  0.0000000000000000E+000                  0.0000000000000000E+000                  0.0000000000000000E+000                  5.7718009279813711E+006                 -9.8999999999999986E+001                 -1.1165707331624174E-001                  6.5867034884135043E+000                  1.4604179395839411E+001                 -1.1165707331624174E-001                  6.5867034884135043E+000                  0.0000000000000000E+000                  0.0000000000000000E+000                  0.0000000000000000E+000                  0.0000000000000000E+000                 -9.5934475188114732E-001                  4.5444275463814625E+000                  4.5444275463814625E+000                 -1.7609125905568127E-001                  0.0000000000000000E+000                  2.7259460489212173E-001                  1.9333247405911282E+000                  2.0327376210830246E-003                  9.9860567399229616E-001                  3.5906144018527334E+002                  4.1816076725530688E-001                  2.3880169687451422E+000                  3.7672672993452339E-002                  2.1689984592048717E-001                  0.0000000000000000E+000                                        2                  1.0981337721992956E-001                  4.6772681498418806E+003                  2.7904372830401462E-005                  0.0000000000000000E+000                  0.0000000000000000E+000                  0.0000000000000000E+000                  0.0000000000000000E+000                  0.0000000000000000E+000                  0.0000000000000000E+000                  0.0000000000000000E+000                  6.6666666666666663E-001                  0.0000000000000000E+000                  0.0000000000000000E+000                  0.0000000000000000E+000                  0.0000000000000000E+000                  0.0000000000000000E+000                  0.0000000000000000E+000                  0.0000000000000000E+000                  4.8534274396130539E-001                  1.0000000000000000E+000                  1.0000000000000000E+000                  1.0000000000000000E+000                  0.0000000000000000E+000                  8.5421999999999965E-001                  3.2648525170049220E-001                  0.0000000000000000E+000                  0.0000000000000000E+000                  0.0000000000000000E+000                  6.3212868211461271E-002                  0.0000000000000000E+000                                        0 
                                      47                  1.2000000000000000E+000                  2.6327286313663584E-001                  3.7816407281830117E-001                  3.6699615354745871E+000                  3.9086796580595512E-001                 -4.1423661044432816E+000                 -9.8999999999999986E+001                 -4.5533251669827672E+000                 -9.8999999999999986E+001                 -4.5533251669827672E+000                  3.7609207277141556E+000                  7.1184999999999909E-001                  1.3495409738833707E-017                  2.8956916256898538E-005                  2.7207104308374908E-001                  9.9719484644452081E-009                  1.2433791305494669E-026                  3.9117772373668495E-048                  2.7329493446163031E-003                  3.3174552414566305E-005                  1.7182281067517600E-029                  8.0761945395588447E-004                  3.1805956433288737E-006                  1.6589536788948621E-060                  1.3342714729899111E-034                  7.5079570155867446E-003                  2.9753694540330761E-006                  1.6941050191672761E-005                  2.1176033311929886E-037                  1.0040531048010254E-099                  3.9939946938314849E-007                  1.0040531048010254E-099                  1.0040531048010254E-099                  1.6732321001597039E-003                  1.0431532106012131E-038                  3.2715611465547823E-003                  7.1184999999999998E-001                  2.5185039770400748E-020                  2.8956916256552918E-005                  2.7207104308374364E-001                  9.9719534930930088E-009                  1.0918354162586818E-032                  1.0035935396693681E-099                  2.7329493446163022E-003                  3.3174552414566325E-005                  1.0036236158672849E-099                  8.0761945395588415E-004                  3.1805956433288742E-006                  1.0036218040383831E-099                  1.0036228193793356E-099                  7.5079570155867428E-003                  2.9753694540330748E-006                  1.6941050191672761E-005                  1.0036215639881206E-099                  1.0036531975125976E-099                  3.9939946938314855E-007                  1.0035941585552985E-099                  1.0036144700823944E-099                  1.6732321001597045E-003                  8.9201316175570629E-045                  3.2715611465547849E-003                 -4.5533251669835373E+000                 -1.6304688255516357E+001                 -9.8999999999999986E+001                  0.0000000000000000E+000                 -4.5253872214387378E+000                 -2.8120030891855947E+000                 -9.8999999999999986E+001                  4.1816076174133360E-001                  2.3880169371417765E+000                  0.0000000000000000E+000                  0.0000000000000000E+000                  3.7494896993133596E-002                  4.1816076174133360E-001                  6.5394867973053550E-002                  3.7494896993133596E-002                  8.2704866632523376E+010                  1.1999999985730501E+000                  2.3880169371417765E+000                  6.3979138978275821E+007                                      665                  1.0611610945104353E+003                  7.1912454024833971E+002                  4.0511773872053510E+001                  0.0000000000000000E+000                  1.3628596211372137E+000                  0.0000000000000000E+000                  3.3729704978466521E+004                  1.2000000000000000E+000                  1.7004707349083701E+048                  0.0000000000000000E+000                  0.0000000000000000E+000                  0.0000000000000000E+000                  0.0000000000000000E+000                  0.0000000000000000E+000                  0.0000000000000000E+000                  0.0000000000000000E+000                  0.0000000000000000E+000                  0.0000000000000000E+000                  0.0000000000000000E+000                  0.0000000000000000E+000                  5.7718011675614994E+006                 -9.8999999999999986E+001                 -1.1165705576951225E-001                  6.5867034936797451E+000                  1.4604179418654029E+001                 -1.1165705576951225E-001                  6.5867034936797451E+000                  0.0000000000000000E+000                  0.0000000000000000E+000                  0.0000000000000000E+000                  0.0000000000000000E+000                 -9.5934474702214656E-001                  4.5444275530228353E+000                  4.5444275530228353E+000                 -1.7609125905568127E-001                  0.0000000000000000E+000                  2.7259460361473453E-001                  1.9333247251364656E+000                  2.0327376162948834E-003                  9.9860567399791356E-001                  3.5906143329607511E+002                  2.5561437965989875E-001                  2.3880169371417765E+000                  0.0000000000000000E+000                  0.0000000000000000E+000                  0.0000000000000000E+000                                        2                  1.0981337844855049E-001                  4.6772681477269607E+003                  2.7968864376758883E-005                  0.0000000000000000E+000                  0.0000000000000000E+000                  0.0000000000000000E+000                  0.0000000000000000E+000                  0.0000000000000000E+000                  0.0000000000000000E+000                  0.0000000000000000E+000                  6.6666666666666663E-001                  0.0000000000000000E+000                  0.0000000000000000E+000                  0.0000000000000000E+000                  0.0000000000000000E+000                  0.0000000000000000E+000                  0.0000000000000000E+000                  0.0000000000000000E+000                  4.8534274396130539E-001                  1.0000000000000000E+000                  1.0000000000000000E+000                  1.0000000000000000E+000                  0.0000000000000000E+000                  8.5421999999999965E-001                  3.2648525170049220E-001                  0.0000000000000000E+000                  0.0000000000000000E+000                  0.0000000000000000E+000                  6.3212868296270264E-002                  0.0000000000000000E+000                                        0 
                                      48                  1.2000000000000000E+000                  3.1593743576396299E-001                  3.7816406592369622E-001                  3.6699615352379280E+000                  3.9086795107010969E-001                 -4.1423660950002654E+000                 -1.9992918450431056E+001                 -4.5524365305167942E+000                 -9.8999999999999986E+001                 -4.5524365305167942E+000                  3.7609207415033654E+000                  7.1184999999999887E-001                  1.3495531275940772E-017                  2.8956916256971728E-005                  2.7207104308375024E-001                  9.9719474585131233E-009                  1.3528075252815570E-026                  4.2560499389806904E-048                  2.7329493446163031E-003                  3.3174552414566305E-005                  1.7182289022030279E-029                  8.0761945395588447E-004                  3.1805956433288737E-006                  1.6589552921245612E-060                  1.3342721534193211E-034                  7.5079570155867446E-003                  2.9753694540330761E-006                  1.6941050191672761E-005                  2.1176045026332974E-037                  1.0040531048010254E-099                  3.9939946938314849E-007                  1.0040531048010254E-099                  1.0040531048010254E-099                  1.6732321001597039E-003                  1.2518239014400353E-038                  3.2715611465547823E-003                  7.1184999999999998E-001                  6.4420728942330321E-020                  2.8956916256552945E-005                  2.7207104308374364E-001                  9.9719534929607707E-009                  3.1996892602139589E-032                  1.0035936502018884E-099                  2.7329493446163022E-003                  3.3174552414566325E-005                  1.0036236190630639E-099                  8.0761945395588415E-004                  3.1805956433288742E-006                  1.0036218625167573E-099                  1.0036228507017332E-099                  7.5079570155867428E-003                  2.9753694540330748E-006                  1.6941050191672761E-005                  1.0036216282021616E-099                  1.0036531433352227E-099                  3.9939946938314855E-007                  1.0035942128518670E-099                  1.0036146507781016E-099                  1.6732321001597045E-003                  3.3218713114214967E-044                  3.2715611465547849E-003                 -4.5524365305175625E+000                 -1.6304688042232122E+001                 -9.8999999999999986E+001                  0.0000000000000000E+000                 -4.5253871946899560E+000                 -2.8120028061685987E+000                 -9.8999999999999986E+001                  4.1816075512453754E-001                  2.3880168992186057E+000                  0.0000000000000000E+000                  0.0000000000000000E+000                  3.7494896993133596E-002                  4.1816075512453754E-001                  6.5394867973053550E-002                  3.7494896993133596E-002                  8.2704865318065079E+010                  1.1999999985730501E+000                  2.3880168992186057E+000                  6.3979137607371762E+007                                      665                  1.0611611281039040E+003                  7.1912456327707594E+002                  4.0511774847743737E+001                  0.0000000000000000E+000                  2.6749061848286884E+000                  0.0000000000000000E+000                  3.3729704175256949E+004                  1.2000000000000000E+000                  1.7004707614571006E+048                  0.0000000000000000E+000                  0.0000000000000000E+000                  0.0000000000000000E+000                  0.0000000000000000E+000                  0.0000000000000000E+000                  0.0000000000000000E+000                  0.0000000000000000E+000                  0.0000000000000000E+000                  0.0000000000000000E+000                  0.0000000000000000E+000                  0.0000000000000000E+000                  5.7718014550315626E+006                 -9.8999999999999986E+001                 -1.1165703471335968E-001                  6.5867034999992846E+000                  1.4604179446031690E+001                 -1.1165703471335968E-001                  6.5867034999992846E+000                  0.0000000000000000E+000                  0.0000000000000000E+000                  0.0000000000000000E+000                  0.0000000000000000E+000                 -9.5934474119109192E-001                  4.5444275609919460E+000                  4.5444275609919460E+000                 -1.7609125905568127E-001                  0.0000000000000000E+000                  2.7259460208700298E-001                  1.9333247065953447E+000                  2.0327376105933733E-003                  9.9860567400465405E-001                  3.5906142502906960E+002                  4.1816075512453754E-001                  2.3880168992186057E+000                  3.7672671877439320E-002                  1.2344338699411699E-001                  0.0000000000000000E+000                                        2                  1.0981337992295977E-001                  4.6772681451931430E+003                  2.8026151768116153E-005                  0.0000000000000000E+000                  0.0000000000000000E+000                  0.0000000000000000E+000                  0.0000000000000000E+000                  0.0000000000000000E+000                  0.0000000000000000E+000                  0.0000000000000000E+000                  6.6666666666666663E-001                  0.0000000000000000E+000                  0.0000000000000000E+000                  0.0000000000000000E+000                  0.0000000000000000E+000                  0.0000000000000000E+000                  0.0000000000000000E+000                  0.0000000000000000E+000                  4.8534274396130539E-001                  1.0000000000000000E+000                  1.0000000000000000E+000                  1.0000000000000000E+000                  0.0000000000000000E+000                  8.5421999999999965E-001                  3.2648525170049225E-001                  0.0000000000000000E+000                  0.0000000000000000E+000                  0.0000000000000000E+000                  6.3212868398037983E-002                  0.0000000000000000E+000                                        0 
                                      49                  1.2000000000000000E+000                  3.7913492291675560E-001                  3.7816405765033895E-001                  3.6699615349542087E+000                  3.9086793338852016E-001                 -4.1423660836666789E+000                 -9.8999999999999986E+001                 -4.5516432294118587E+000                 -9.8999999999999986E+001                 -4.5516432294118587E+000                  3.7609207580500801E+000                  7.1184999999999865E-001                  1.3495558450611776E-017                  2.8956916257059552E-005                  2.7207104308375163E-001                  9.9719462513943289E-009                  1.4537998568048245E-026                  4.5737826092353960E-048                  2.7329493446163031E-003                  3.3174552414566305E-005                  1.7182298567517240E-029                  8.0761945395588447E-004                  3.1805956433288737E-006                  1.6589572280158801E-060                  1.3342729699408272E-034                  7.5079570155867446E-003                  2.9753694540330761E-006                  1.6941050191672761E-005                  2.1176059083724776E-037                  1.0040531048010254E-099                  3.9939946938314849E-007                  1.0040531048010254E-099                  1.0040531048010254E-099                  1.6732321001597039E-003                  1.5022289180146635E-038                  3.2715611465547823E-003                  7.1184999999999998E-001                  1.4904906897622829E-019                  2.8956916256553047E-005                  2.7207104308374364E-001                  9.9719534925827111E-009                  7.9956814276024216E-032                  1.0035939240902467E-099                  2.7329493446163022E-003                  3.3174552414566325E-005                  1.0036236220180014E-099                  8.0761945395588415E-004                  3.1805956433288742E-006                  1.0036219182780039E-099                  1.0036228803677447E-099                  7.5079570155867428E-003                  2.9753694540330748E-006                  1.6941050191672761E-005                  1.0036216894958776E-099                  1.0036530871625917E-099                  3.9939946938314855E-007                  1.0035942691279438E-099                  1.0036148255960931E-099                  1.6732321001597045E-003                  1.0723170908302680E-043                  3.2715611465547849E-003                 -4.5516432294126252E+000                 -1.6304687786290057E+001                 -9.8999999999999986E+001                  0.0000000000000000E+000                 -4.5253871625914250E+000                 -2.8120026592707750E+000                 -9.8999999999999986E+001                  4.1816074718435092E-001                  2.3880168537117346E+000                  0.0000000000000000E+000                  0.0000000000000000E+000                  3.7494896993133596E-002                  4.1816074718435092E-001                  6.5394867973053550E-002                  3.7494896993133596E-002                  8.2704863740695724E+010                  1.1999999985730501E+000                  2.3880168537117346E+000                  6.3979135962376907E+007                                      665                  1.0611611684150598E+003                  7.1912459091077676E+002                  4.0511776018541774E+001                  0.0000000000000000E+000                  2.1112314694941596E+000                  0.0000000000000000E+000                  3.3729703211425156E+004                  1.2000000000000000E+000                  1.7004707933155670E+048                  0.0000000000000000E+000                  0.0000000000000000E+000                  0.0000000000000000E+000                  0.0000000000000000E+000                  0.0000000000000000E+000                  0.0000000000000000E+000                  0.0000000000000000E+000                  0.0000000000000000E+000                  0.0000000000000000E+000                  0.0000000000000000E+000                  0.0000000000000000E+000                  5.7718017999744760E+006                 -9.8999999999999986E+001                 -1.1165700944590017E-001                  6.5867035075827856E+000                  1.4604179478885015E+001                 -1.1165700944590017E-001                  6.5867035075827856E+000                  0.0000000000000000E+000                  0.0000000000000000E+000                  0.0000000000000000E+000                  0.0000000000000000E+000                 -9.5934473419369182E-001                  4.5444275705544213E+000                  4.5444275705544213E+000                 -1.7609125905568127E-001                  0.0000000000000000E+000                  2.7259460025344839E-001                  1.9333246843493956E+000                  2.0327376038126459E-003                  9.9860567401274247E-001                  3.5906141510725661E+002                  1.0118459419249021E-001                  2.3880168537117346E+000                  0.0000000000000000E+000                  0.0000000000000000E+000                  0.0000000000000000E+000                                        2                  1.0981338169228494E-001                  4.6772681421555653E+003                  2.8077392335297384E-005                  0.0000000000000000E+000                  0.0000000000000000E+000                  0.0000000000000000E+000                  0.0000000000000000E+000                  0.0000000000000000E+000                  0.0000000000000000E+000                  0.0000000000000000E+000                  6.6666666666666663E-001                  0.0000000000000000E+000                  0.0000000000000000E+000                  0.0000000000000000E+000                  0.0000000000000000E+000                  0.0000000000000000E+000                  0.0000000000000000E+000                  0.0000000000000000E+000                  4.8534274396130539E-001                  1.0000000000000000E+000                  1.0000000000000000E+000                  1.0000000000000000E+000                  0.0000000000000000E+000                  8.5421999999999965E-001                  3.2648525170049225E-001                  0.0000000000000000E+000                  0.0000000000000000E+000                  0.0000000000000000E+000                  6.3212868520154758E-002                  0.0000000000000000E+000                                        0 
                                      50                  1.2000000000000000E+000                  4.5497190750010669E-001                  3.7816404772244261E-001                  3.6699615346139978E+000                  3.9086791217188388E-001                 -4.1423660700645675E+000                 -2.0470039705150718E+001                 -4.5509286601414143E+000                 -9.8999999999999986E+001                 -4.5509286601414143E+000                  3.7609207779058726E+000                  7.1184999999999832E-001                  1.3495563525321336E-017                  2.8956916257164940E-005                  2.7207104308375329E-001                  9.9719448028513615E-009                  1.5428921019014167E-026                  4.8540772208867472E-048                  2.7329493446163031E-003                  3.3174552414566305E-005                  1.7182310022225274E-029                  8.0761945395588447E-004                  3.1805956433288737E-006                  1.6589595511121724E-060                  1.3342739497773283E-034                  7.5079570155867446E-003                  2.9753694540330761E-006                  1.6941050191672761E-005                  2.1176075952780706E-037                  1.0040531048010254E-099                  3.9939946938314849E-007                  1.0040531048010254E-099                  1.0040531048010254E-099                  1.6732321001597039E-003                  1.8027152080052115E-038                  3.2715611465547823E-003                  7.1184999999999998E-001                  3.1315361152048215E-019                  2.8956916256553284E-005                  2.7207104308374364E-001                  9.9719534916276203E-009                  1.7206930703194437E-031                  1.0035945116926171E-099                  2.7329493446163022E-003                  3.3174552414566325E-005                  1.0036236247550924E-099                  8.0761945395588415E-004                  3.1805956433288742E-006                  1.0036219714915120E-099                  1.0036229084922603E-099                  7.5079570155867428E-003                  2.9753694540330748E-006                  1.6941050191672761E-005                  1.0036217480482188E-099                  1.0036530290522426E-099                  3.9939946938314855E-007                  1.0035943273282131E-099                  1.0036149948093783E-099                  1.6732321001597045E-003                  3.0378686958163917E-043                  3.2715611465547849E-003                 -4.5509286601421799E+000                 -1.6304687479157398E+001                 -9.8999999999999986E+001                  0.0000000000000000E+000                 -4.5253871240731893E+000                 -2.8120025277090868E+000                 -9.8999999999999986E+001                  4.1816073765607464E-001                  2.3880167991042183E+000                  0.0000000000000000E+000                  0.0000000000000000E+000                  3.7494896993133596E-002                  4.1816073765607464E-001                  6.5394867973053550E-002                  3.7494896993133596E-002                  8.2704861847830917E+010                  1.1999999985730501E+000                  2.3880167991042183E+000                  6.3979133988459550E+007                                      665                  1.0611612167876365E+003                  7.1912462407057205E+002                  4.0511777423483714E+001                  0.0000000000000000E+000                  2.4897747418318921E+000                  0.0000000000000000E+000                  3.3729702054842448E+004                  1.2000000000000000E+000                  1.7004708315458763E+048                  0.0000000000000000E+000                  0.0000000000000000E+000                  0.0000000000000000E+000                  0.0000000000000000E+000                  0.0000000000000000E+000                  0.0000000000000000E+000                  0.0000000000000000E+000                  0.0000000000000000E+000                  0.0000000000000000E+000                  0.0000000000000000E+000                  0.0000000000000000E+000                  5.7718022138873469E+006                 -9.8999999999999986E+001                 -1.1165697912479808E-001                  6.5867035166830865E+000                  1.4604179518309266E+001                 -1.1165697912479808E-001                  6.5867035166830865E+000                  0.0000000000000000E+000                  0.0000000000000000E+000                  0.0000000000000000E+000                  0.0000000000000000E+000                 -9.5934472579667951E-001                  4.5444275820289919E+000                  4.5444275820289919E+000                 -1.7609125905568127E-001                  0.0000000000000000E+000                  2.7259459804291436E-001                  1.9333246576573302E+000                  2.0327375957513317E-003                  9.9860567402244826E-001                  3.5906140320142856E+002                  2.1689983032945501E-001                  2.3880167991042183E+000                  0.0000000000000000E+000                  0.0000000000000000E+000                  0.0000000000000000E+000                                        2                  1.0981338381550862E-001                  4.6772681385131364E+003                  2.8123627683069666E-005                  0.0000000000000000E+000                  0.0000000000000000E+000                  0.0000000000000000E+000                  0.0000000000000000E+000                  0.0000000000000000E+000                  0.0000000000000000E+000                  0.0000000000000000E+000                  6.6666666666666663E-001                  0.0000000000000000E+000                  0.0000000000000000E+000                  0.0000000000000000E+000                  0.0000000000000000E+000                  0.0000000000000000E+000                  0.0000000000000000E+000                  0.0000000000000000E+000                  4.8534274396130539E-001                  1.0000000000000000E+000                  1.0000000000000000E+000                  1.0000000000000000E+000                  0.0000000000000000E+000                  8.5421999999999965E-001                  3.2648525170049231E-001                  0.0000000000000000E+000                  0.0000000000000000E+000                  0.0000000000000000E+000                  6.3212868666687794E-002                  0.0000000000000000E+000                                        0 
                                      51                  1.2000000000000000E+000                  5.4597628900012807E-001                  3.7816403580911023E-001                  3.6699615342059393E+000                  3.9086788671298506E-001                 -4.1423660537409139E+000                 -2.0470039705150718E+001                 -4.5502782782211062E+000                 -9.8999999999999986E+001                 -4.5502782782211062E+000                  3.7609208017325373E+000                  7.1184999999999798E-001                  1.3495564143958955E-017                  2.8956916257291409E-005                  2.7207104308375529E-001                  9.9719430645991976E-009                  1.6175327373127972E-026                  5.0889065474125420E-048                  2.7329493446163031E-003                  3.3174552414566305E-005                  1.7182323767998891E-029                  8.0761945395588447E-004                  3.1805956433288737E-006                  1.6589623388551839E-060                  1.3342751255918772E-034                  7.5079570155867446E-003                  2.9753694540330761E-006                  1.6941050191672761E-005                  2.1176096195834958E-037                  1.0040531048010254E-099                  3.9939946938314849E-007                  1.0040531048010254E-099                  1.0040531048010254E-099                  1.6732321001597039E-003                  2.1632991449429592E-038                  3.2715611465547823E-003                  7.1184999999999998E-001                  6.0061906449154189E-019                  2.8956916256553823E-005                  2.7207104308374364E-001                  9.9719534894751954E-009                  3.2221037313018534E-031                  1.0035956108434575E-099                  2.7329493446163022E-003                  3.3174552414566325E-005                  1.0036236272947018E-099                  8.0761945395588415E-004                  3.1805956433288742E-006                  1.0036220223133852E-099                  1.0036229351803164E-099                  7.5079570155867428E-003                  2.9753694540330748E-006                  1.6941050191672761E-005                  1.0036218040242971E-099                  1.0036529690636606E-099                  3.9939946938314855E-007                  1.0035943873950349E-099                  1.0036151586745498E-099                  1.6732321001597045E-003                  7.6438353018546538E-043                  3.2715611465547849E-003                 -4.5502782782218709E+000                 -1.6304687110596365E+001                 -9.8999999999999986E+001                  0.0000000000000000E+000                 -4.5253870778513363E+000                 -2.8120023787184345E+000                 -9.8999999999999986E+001                  4.1816072622209077E-001                  2.3880167335759892E+000                  0.0000000000000000E+000                  0.0000000000000000E+000                  3.7494896993133596E-002                  4.1816072622209077E-001                  6.5394867973053550E-002                  3.7494896993133596E-002                  8.2704859576362930E+010                  1.1999999985730501E+000                  2.3880167335759892E+000                  6.3979131619818330E+007                                      665                  1.0611612748339071E+003                  7.1912466386169331E+002                  4.0511779109390766E+001                  0.0000000000000000E+000                  4.9082385107661120E+000                  0.0000000000000000E+000                  3.3729700666959936E+004                  1.2000000000000000E+000                  1.7004708774222922E+048                  0.0000000000000000E+000                  0.0000000000000000E+000                  0.0000000000000000E+000                  0.0000000000000000E+000                  0.0000000000000000E+000                  0.0000000000000000E+000                  0.0000000000000000E+000                  0.0000000000000000E+000                  0.0000000000000000E+000                  0.0000000000000000E+000                  0.0000000000000000E+000                  5.7718027105667787E+006                 -9.8999999999999986E+001                 -1.1165694273934031E-001                  6.5867035276035431E+000                  1.4604179565618589E+001                 -1.1165694273934031E-001                  6.5867035276035431E+000                  0.0000000000000000E+000                  0.0000000000000000E+000                  0.0000000000000000E+000                  0.0000000000000000E+000                 -9.5934471572024071E-001                  4.5444275957981075E+000                  4.5444275957981075E+000                 -1.7609125905568127E-001                  0.0000000000000000E+000                  2.7259459539766506E-001                  1.9333246256293115E+000                  2.0327375861700242E-003                  9.9860567403409439E-001                  3.5906138891364748E+002                  4.1816072622209077E-001                  2.3880167335759892E+000                  6.5013958715085585E-002                  3.1922832059988465E-001                  0.0000000000000000E+000                                        2                  1.0981338636338317E-001                  4.6772681341441630E+003                  2.8165776046880832E-005                  0.0000000000000000E+000                  0.0000000000000000E+000                  0.0000000000000000E+000                  0.0000000000000000E+000                  0.0000000000000000E+000                  0.0000000000000000E+000                  0.0000000000000000E+000                  6.6666666666666663E-001                  0.0000000000000000E+000                  0.0000000000000000E+000                  0.0000000000000000E+000                  0.0000000000000000E+000                  0.0000000000000000E+000                  0.0000000000000000E+000                  0.0000000000000000E+000                  4.8534274396130539E-001                  1.0000000000000000E+000                  1.0000000000000000E+000                  1.0000000000000000E+000                  0.0000000000000000E+000                  8.5421999999999965E-001                  3.2648525170049231E-001                  0.0000000000000000E+000                  0.0000000000000000E+000                  0.0000000000000000E+000                  6.3212868842520087E-002                  0.0000000000000000E+000                                        0 
                                      52                  1.2000000000000000E+000                  6.5518154680015361E-001                  3.7816402151319467E-001                  3.6699615337164389E+000                  3.9086785616315023E-001                 -4.1423660341512356E+000                 -9.8999999999999986E+001                 -4.5496795574413618E+000                 -9.8999999999999986E+001                 -4.5496795574413618E+000                  3.7609208303243684E+000                  7.1184999999999754E-001                  1.3495563959118562E-017                  2.8956916257443163E-005                  2.7207104308375774E-001                  9.9719409786957360E-009                  1.6765060366688475E-026                  5.2744458951306399E-048                  2.7329493446163031E-003                  3.3174552414566305E-005                  1.7182340263090419E-029                  8.0761945395588447E-004                  3.1805956433288737E-006                  1.6589656841832195E-060                  1.3342765365834905E-034                  7.5079570155867446E-003                  2.9753694540330761E-006                  1.6941050191672761E-005                  2.1176120487746672E-037                  1.0040531048010254E-099                  3.9939946938314849E-007                  1.0040531048010254E-099                  1.0040531048010254E-099                  1.6732321001597039E-003                  2.5960004293607349E-038                  3.2715611465547823E-003                  7.1184999999999998E-001                  1.0582230363441616E-018                  2.8956916256554968E-005                  2.7207104308374364E-001                  9.9719534851058355E-009                  5.3085694431360809E-031                  1.0035974214512674E-099                  2.7329493446163022E-003                  3.3174552414566325E-005                  1.0036236296549104E-099                  8.0761945395588415E-004                  3.1805956433288742E-006                  1.0036220708876939E-099                  1.0036229605280980E-099                  7.5079570155867428E-003                  2.9753694540330748E-006                  1.6941050191672761E-005                  1.0036218575766761E-099                  1.0036529072579049E-099                  3.9939946938314855E-007                  1.0035944492688944E-099                  1.0036153174329783E-099                  1.6732321001597045E-003                  1.7280327307764947E-042                  3.2715611465547849E-003                 -4.5496795574421256E+000                 -1.6304686668320226E+001                 -9.8999999999999986E+001                  0.0000000000000000E+000                 -4.5253870223851056E+000                 -2.8120022014332497E+000                 -9.8999999999999986E+001                  4.1816071250123626E-001                  2.3880166549425694E+000                  0.0000000000000000E+000                  0.0000000000000000E+000                  3.7494896993133596E-002                  4.1816071250123626E-001                  6.5394867973053550E-002                  3.7494896993133596E-002                  8.2704856850569763E+010                  1.1999999985730501E+000                  2.3880166549425694E+000                  6.3979128777501352E+007                                      665                  1.0611613444889178E+003                  7.1912471161062479E+002                  4.0511781132466758E+001                  0.0000000000000000E+000                  1.0694316818027975E-001                  0.0000000000000000E+000                  3.3729699001510708E+004                  1.2000000000000000E+000                  1.7004709324743219E+048                  0.0000000000000000E+000                  0.0000000000000000E+000                  0.0000000000000000E+000                  0.0000000000000000E+000                  0.0000000000000000E+000                  0.0000000000000000E+000                  0.0000000000000000E+000                  0.0000000000000000E+000                  0.0000000000000000E+000                  0.0000000000000000E+000                  0.0000000000000000E+000                  5.7718033065698314E+006                 -9.8999999999999986E+001                 -1.1165689907660387E-001                  6.5867035407082195E+000                  1.4604179622390088E+001                 -1.1165689907660387E-001                  6.5867035407082195E+000                  0.0000000000000000E+000                  0.0000000000000000E+000                  0.0000000000000000E+000                  0.0000000000000000E+000                 -9.5934470362840862E-001                  4.5444276123207823E+000                  4.5444276123207823E+000                 -1.7609125905568127E-001                  0.0000000000000000E+000                  2.7259459222135018E-001                  1.9333245871977365E+000                  2.0327375747539521E-003                  9.9860567404806933E-001                  3.5906137176848790E+002                  1.0118458563140181E-001                  2.3880166549425694E+000                  0.0000000000000000E+000                  0.0000000000000000E+000                  0.0000000000000000E+000                                        2                  1.0981338942085937E-001                  4.6772681289032626E+003                  2.8204632319424712E-005                  0.0000000000000000E+000                  0.0000000000000000E+000                  0.0000000000000000E+000                  0.0000000000000000E+000                  0.0000000000000000E+000                  0.0000000000000000E+000                  0.0000000000000000E+000                  6.6666666666666663E-001                  0.0000000000000000E+000                  0.0000000000000000E+000                  0.0000000000000000E+000                  0.0000000000000000E+000                  0.0000000000000000E+000                  0.0000000000000000E+000                  0.0000000000000000E+000                  4.8534274396130539E-001                  1.0000000000000000E+000                  1.0000000000000000E+000                  1.0000000000000000E+000                  0.0000000000000000E+000                  8.5421999999999965E-001                  3.2648525170049231E-001                  0.0000000000000000E+000                  0.0000000000000000E+000                  0.0000000000000000E+000                  6.3212869053509244E-002                  0.0000000000000000E+000                                        0 
                                      53                  1.2000000000000000E+000                  7.8622785616018431E-001                  3.7816400435820247E-001                  3.6699615331291784E+000                  3.9086781950412308E-001                 -4.1423660106424753E+000                 -9.8999999999999986E+001                 -4.5491219070042330E+000                 -9.8999999999999986E+001                 -4.5491219070042330E+000                  3.7609208646343530E+000                  7.1184999999999699E-001                  1.3495563603740165E-017                  2.8956916257625279E-005                  2.7207104308376057E-001                  9.9719384756103349E-009                  1.7201212621714123E-026                  5.4116683256346457E-048                  2.7329493446163031E-003                  3.3174552414566305E-005                  1.7182360057282780E-029                  8.0761945395588447E-004                  3.1805956433288737E-006                  1.6589696985982935E-060                  1.3342782297806911E-034                  7.5079570155867446E-003                  2.9753694540330761E-006                  1.6941050191672761E-005                  2.1176149638169012E-037                  1.0040531048010254E-099                  3.9939946938314849E-007                  1.0040531048010254E-099                  1.0040531048010254E-099                  1.6732321001597039E-003                  3.1152427771989269E-038                  3.2715611465547823E-003                  7.1184999999999998E-001                  1.7246524928681077E-018                  2.8956916256557190E-005                  2.7207104308374364E-001                  9.9719534770377457E-009                  7.7898676555572578E-031                  1.0036000792726201E-099                  2.7329493446163022E-003                  3.3174552414566325E-005                  1.0036236318518101E-099                  8.0761945395588415E-004                  3.1805956433288742E-006                  1.0036221173475918E-099                  1.0036229846238227E-099                  7.5079570155867428E-003                  2.9753694540330748E-006                  1.6941050191672761E-005                  1.0036219088465197E-099                  1.0036528436972534E-099                  3.9939946938314855E-007                  1.0035945128888080E-099                  1.0036154713119054E-099                  1.6732321001597045E-003                  3.5489222644110107E-042                  3.2715611465547849E-003                 -4.5491219070049951E+000                 -1.6304686137588334E+001                 -9.8999999999999986E+001                  0.0000000000000000E+000                 -4.5253869558256232E+000                 -2.8120019889070758E+000                 -9.8999999999999986E+001                  4.1816069603618256E-001                  2.3880165605830772E+000                  0.0000000000000000E+000                  0.0000000000000000E+000                  3.7494896993133596E-002                  4.1816069603618256E-001                  6.5394867973053550E-002                  3.7494896993133596E-002                  8.2704853579590424E+010                  1.1999999985730501E+000                  2.3880165605830772E+000                  6.3979125366778664E+007                                      665                  1.0611614280743092E+003                  7.1912476890887876E+002                  4.0511783560150356E+001                  0.0000000000000000E+000                  4.3544803457463663E+000                  0.0000000000000000E+000                  3.3729697002984140E+004                  1.2000000000000000E+000                  1.7004709985367255E+048                  0.0000000000000000E+000                  0.0000000000000000E+000                  0.0000000000000000E+000                  0.0000000000000000E+000                  0.0000000000000000E+000                  0.0000000000000000E+000                  0.0000000000000000E+000                  0.0000000000000000E+000                  0.0000000000000000E+000                  0.0000000000000000E+000                  0.0000000000000000E+000                  5.7718040217618644E+006                 -9.8999999999999986E+001                 -1.1165684668123692E-001                  6.5867035564338803E+000                  1.4604179690516034E+001                 -1.1165684668123692E-001                  6.5867035564338803E+000                  0.0000000000000000E+000                  0.0000000000000000E+000                  0.0000000000000000E+000                  0.0000000000000000E+000                 -9.5934468911811288E-001                  4.5444276321477570E+000                  4.5444276321477570E+000                 -1.7609125905568127E-001                  0.0000000000000000E+000                  2.7259458842225609E-001                  1.9333245410815700E+000                  2.0327375611346793E-003                  9.9860567406483902E-001                  3.5906135119547525E+002                  1.2344336921104600E-001                  2.3880165605830772E+000                  0.0000000000000000E+000                  0.0000000000000000E+000                  0.0000000000000000E+000                                        2                  1.0981339308985553E-001                  4.6772681226158738E+003                  2.8240871388539735E-005                  0.0000000000000000E+000                  0.0000000000000000E+000                  0.0000000000000000E+000                  0.0000000000000000E+000                  0.0000000000000000E+000                  0.0000000000000000E+000                  0.0000000000000000E+000                  6.6666666666666663E-001                  0.0000000000000000E+000                  0.0000000000000000E+000                  0.0000000000000000E+000                  0.0000000000000000E+000                  0.0000000000000000E+000                  0.0000000000000000E+000                  0.0000000000000000E+000                  4.8534274396130539E-001                  1.0000000000000000E+000                  1.0000000000000000E+000                  1.0000000000000000E+000                  0.0000000000000000E+000                  8.5421999999999965E-001                  3.2648525170049231E-001                  0.0000000000000000E+000                  0.0000000000000000E+000                  0.0000000000000000E+000                  6.3212869306693120E-002                  0.0000000000000000E+000                                        0 
                                      54                  1.2000000000000000E+000                  9.4348342739222124E-001                  3.7816398377231519E-001                  3.6699615324245674E+000                  3.9086777551390600E-001                 -4.1423659824315155E+000                 -1.9992918450431056E+001                 -4.5485966667748921E+000                 -9.8999999999999986E+001                 -4.5485966667748912E+000                  3.7609209058061270E+000                  7.1184999999999632E-001                  1.3495563160978286E-017                  2.8956916257843813E-005                  2.7207104308376401E-001                  9.9719354719060604E-009                  1.7500795650124154E-026                  5.5059259270904999E-048                  2.7329493446163031E-003                  3.3174552414566305E-005                  1.7182383810421003E-029                  8.0761945395588447E-004                  3.1805956433288737E-006                  1.6589745159249244E-060                  1.3342802616268156E-034                  7.5079570155867446E-003                  2.9753694540330761E-006                  1.6941050191672761E-005                  2.1176184618843724E-037                  1.0040531048010254E-099                  3.9939946938314849E-007                  1.0040531048010254E-099                  1.0040531048010254E-099                  1.6732321001597039E-003                  3.7383347560236585E-038                  3.2715611465547823E-003                  7.1184999999999998E-001                  2.6189718029073159E-018                  2.8956916256561043E-005                  2.7207104308374364E-001                  9.9719534633513129E-009                  1.0322408837293177E-030                  1.0036036036721046E-099                  2.7329493446163022E-003                  3.3174552414566325E-005                  1.0036236338997594E-099                  8.0761945395588415E-004                  3.1805956433288742E-006                  1.0036221618163105E-099                  1.0036230075485271E-099                  7.5079570155867428E-003                  2.9753694540330748E-006                  1.6941050191672761E-005                  1.0036219579646239E-099                  1.0036527784448725E-099                  3.9939946938314855E-007                  1.0035945781927043E-099                  1.0036156205254458E-099                  1.6732321001597045E-003                  6.6918324508392243E-042                  3.2715611465547849E-003                 -4.5485966667756532E+000                 -1.6304685500708846E+001                 -9.8999999999999986E+001                  0.0000000000000000E+000                 -4.5253868759542435E+000                 -2.8120017339010723E+000                 -9.8999999999999986E+001                  4.1816067627807779E-001                  2.3880164473522458E+000                  0.0000000000000000E+000                  0.0000000000000000E+000                  3.7494896993133596E-002                  4.1816067627807779E-001                  6.5394867973053550E-002                  3.7494896993133596E-002                  8.2704849654391449E+010                  1.1999999985730501E+000                  2.3880164473522458E+000                  6.3979121273944624E+007                                      665                  1.0611615283762246E+003                  7.1912483766636262E+002                  4.0511786473346675E+001                  0.0000000000000000E+000                  2.8741432223274583E+000                  0.0000000000000000E+000                  3.3729694604764467E+004                  1.2000000000000000E+000                  1.7004710778115972E+048                  0.0000000000000000E+000                  0.0000000000000000E+000                  0.0000000000000000E+000                  0.0000000000000000E+000                  0.0000000000000000E+000                  0.0000000000000000E+000                  0.0000000000000000E+000                  0.0000000000000000E+000                  0.0000000000000000E+000                  0.0000000000000000E+000                  0.0000000000000000E+000                  5.7718048799828701E+006                 -9.8999999999999986E+001                 -1.1165678380669877E-001                  6.5867035753047389E+000                  1.4604179772267322E+001                 -1.1165678380669877E-001                  6.5867035753047389E+000                  0.0000000000000000E+000                  0.0000000000000000E+000                  0.0000000000000000E+000                  0.0000000000000000E+000                 -9.5934467170579274E-001                  4.5444276559398906E+000                  4.5444276559398906E+000                 -1.7609125905568127E-001                  0.0000000000000000E+000                  2.7259458385898322E-001                  1.9333244857434768E+000                  2.0327375448606503E-003                  9.9860567408496226E-001                  3.5906132650548392E+002                  4.1816067627807779E-001                  2.3880164473522458E+000                  6.5013950788271990E-002                  8.0833856670846235E-002                  0.0000000000000000E+000                                        2                  1.0981339749264230E-001                  4.6772681150719491E+003                  2.8275046851821789E-005                  0.0000000000000000E+000                  0.0000000000000000E+000                  0.0000000000000000E+000                  0.0000000000000000E+000                  0.0000000000000000E+000                  0.0000000000000000E+000                  0.0000000000000000E+000                  6.6666666666666663E-001                  0.0000000000000000E+000                  0.0000000000000000E+000                  0.0000000000000000E+000                  0.0000000000000000E+000                  0.0000000000000000E+000                  0.0000000000000000E+000                  0.0000000000000000E+000                  4.8534274396130539E-001                  1.0000000000000000E+000                  1.0000000000000000E+000                  1.0000000000000000E+000                  0.0000000000000000E+000                  8.5421999999999965E-001                  3.2648525170049264E-001                  0.0000000000000000E+000                  0.0000000000000000E+000                  0.0000000000000000E+000                  6.3212869610508690E-002                  0.0000000000000000E+000                                        0 
                                      55                  1.2000000000000000E+000                  1.1321901128706655E+000                  3.7816395906928824E-001                  3.6699615315791103E+000                  3.9086772272602555E-001                 -4.1423659485776891E+000                 -9.8999999999999986E+001                 -4.5480973120589425E+000                 -9.8999999999999986E+001                 -4.5480973120589425E+000                  3.7609209552121814E+000                  7.1184999999999554E-001                  1.3495562627980299E-017                  2.8956916258106054E-005                  2.7207104308376812E-001                  9.9719318674583422E-009                  1.7690366945204383E-026                  5.5655740755782471E-048                  2.7329493446163031E-003                  3.3174552414566305E-005                  1.7182412314279130E-029                  8.0761945395588447E-004                  3.1805956433288737E-006                  1.6589802967452934E-060                  1.3342826998504557E-034                  7.5079570155867446E-003                  2.9753694540330761E-006                  1.6941050191672761E-005                  2.1176226595802346E-037                  1.0040531048010254E-099                  3.9939946938314849E-007                  1.0040531048010254E-099                  1.0040531048010254E-099                  1.6732321001597039E-003                  4.4860468030628936E-038                  3.2715611465547823E-003                  7.1184999999999998E-001                  3.7328859637536313E-018                  2.8956916256567331E-005                  2.7207104308374369E-001                  9.9719534418084841E-009                  1.2545361530792712E-030                  1.0036078914977321E-099                  2.7329493446163053E-003                  3.3174552414566332E-005                  1.0036236358115979E-099                  8.0761945395588426E-004                  3.1805956433288742E-006                  1.0036222044080520E-099                  1.0036230293767604E-099                  7.5079570155867428E-003                  2.9753694540330757E-006                  1.6941050191672764E-005                  1.0036220050523288E-099                  1.0036527115645102E-099                  3.9939946938314860E-007                  1.0035946451177664E-099                  1.0036157652755086E-099                  1.6732321001597045E-003                  1.1702574444486643E-041                  3.2715611465547849E-003                 -4.5480973120597037E+000                 -1.6304684736452838E+001                 -9.8999999999999986E+001                  0.0000000000000000E+000                 -4.5253867801085867E+000                 -2.8120014278959857E+000                 -9.8999999999999986E+001                  4.1816065256832824E-001                  2.3880163114754560E+000                  0.0000000000000000E+000                  0.0000000000000000E+000                  3.7494896993133596E-002                  4.1816065256832824E-001                  6.5394867973053550E-002                  3.7494896993133596E-002                  8.2704844944131729E+010                  1.1999999985730501E+000                  2.3880163114754560E+000                  6.3979116362571023E+007                                      665                  1.0611616487382944E+003                  7.1912492017516377E+002                  4.0511789969178210E+001                  0.0000000000000000E+000                  4.3201570986973463E+000                  0.0000000000000000E+000                  3.3729691726905468E+004                  1.2000000000000000E+000                  1.7004711729414610E+048                  0.0000000000000000E+000                  0.0000000000000000E+000                  0.0000000000000000E+000                  0.0000000000000000E+000                  0.0000000000000000E+000                  0.0000000000000000E+000                  0.0000000000000000E+000                  0.0000000000000000E+000                  0.0000000000000000E+000                  0.0000000000000000E+000                  0.0000000000000000E+000                  5.7718059098426923E+006                 -9.8999999999999986E+001                 -1.1165670835719048E-001                  6.5867035979498150E+000                  1.4604179870368982E+001                 -1.1165670835719048E-001                  6.5867035979498150E+000                  0.0000000000000000E+000                  0.0000000000000000E+000                  0.0000000000000000E+000                  0.0000000000000000E+000                 -9.5934465081094189E-001                  4.5444276844903433E+000                  4.5444276844903433E+000                 -1.7609125905568127E-001                  0.0000000000000000E+000                  2.7259457836347178E-001                  1.9333244193385815E+000                  2.0327375253920490E-003                  9.9860567410911005E-001                  3.5906129687900057E+002                  3.9578741597945855E-001                  2.3880163114754560E+000                  0.0000000000000000E+000                  0.0000000000000000E+000                  0.0000000000000000E+000                                        2                  1.0981340277600349E-001                  4.6772681060201494E+003                  2.8307576388599676E-005                  0.0000000000000000E+000                  0.0000000000000000E+000                  0.0000000000000000E+000                  0.0000000000000000E+000                  0.0000000000000000E+000                  0.0000000000000000E+000                  0.0000000000000000E+000                  6.6666666666666663E-001                  0.0000000000000000E+000                  0.0000000000000000E+000                  0.0000000000000000E+000                  0.0000000000000000E+000                  0.0000000000000000E+000                  0.0000000000000000E+000                  0.0000000000000000E+000                  4.8534274396130589E-001                  1.0000000000000000E+000                  1.0000000000000000E+000                  1.0000000000000000E+000                  0.0000000000000000E+000                  8.5421999999999942E-001                  3.2648525170049286E-001                  0.0000000000000000E+000                  0.0000000000000000E+000                  0.0000000000000000E+000                  6.3212869975084338E-002                  0.0000000000000000E+000                                        0 
                                      56                  1.2000000000000000E+000                  1.3586381354447985E+000                  3.7816392942563354E-001                  3.6699615305646240E+000                  3.9086765938076828E-001                 -4.1423659079525494E+000                 -2.0169009709486737E+001                 -4.5476170875579198E+000                 -9.8999999999999986E+001                 -4.5476170875579198E+000                  3.7609210144994907E+000                  7.1184999999999465E-001                  1.3495561988233432E-017                  2.8956916258420744E-005                  2.7207104308377306E-001                  9.9719275421173633E-009                  1.7799972753579771E-026                  5.6000657934411670E-048                  2.7329493446163031E-003                  3.3174552414566305E-005                  1.7182446519117918E-029                  8.0761945395588447E-004                  3.1805956433288737E-006                  1.6589872337861590E-060                  1.3342856257373241E-034                  7.5079570155867446E-003                  2.9753694540330761E-006                  1.6941050191672761E-005                  2.1176276968480813E-037                  1.0040531048010254E-099                  3.9939946938314849E-007                  1.0040531048010254E-099                  1.0040531048010254E-099                  1.6732321001597039E-003                  5.3833036678537636E-038                  3.2715611465547823E-003                  7.1184999999999998E-001                  5.0295481756477443E-018                  2.8956916256576889E-005                  2.7207104308374369E-001                  9.9719534092744201E-009                  1.4410181422044081E-030                  1.0036128228696461E-099                  2.7329493446163053E-003                  3.3174552414566332E-005                  1.0036236375988344E-099                  8.0761945395588426E-004                  3.1805956433288742E-006                  1.0036222452287818E-099                  1.0036230501772022E-099                  7.5079570155867428E-003                  2.9753694540330757E-006                  1.6941050191672764E-005                  1.0036220502223490E-099                  1.0036526431202132E-099                  3.9939946938314860E-007                  1.0035947136007399E-099                  1.0036159057526452E-099                  1.6732321001597045E-003                  1.9642302382515539E-041                  3.2715611465547849E-003                 -4.5476170875586801E+000                 -1.6304683819342575E+001                 -9.8999999999999986E+001                  0.0000000000000000E+000                 -4.5253866650938726E+000                 -2.8120010606881003E+000                 -9.8999999999999986E+001                  4.1816062411657351E-001                  2.3880161484231963E+000                  0.0000000000000000E+000                  0.0000000000000000E+000                  3.7494896993133596E-002                  4.1816062411657351E-001                  6.5394867973053550E-002                  3.7494896993133596E-002                  8.2704839291811310E+010                  1.1999999985730501E+000                  2.3880161484231963E+000                  6.3979110468933187E+007                                      665                  1.0611617931728590E+003                  7.1912501918576049E+002                  4.0511794164183776E+001                  0.0000000000000000E+000                  2.2709259018291550E+000                  0.0000000000000000E+000                  3.3729688273472406E+004                  1.2000000000000000E+000                  1.7004712870977131E+048                  0.0000000000000000E+000                  0.0000000000000000E+000                  0.0000000000000000E+000                  0.0000000000000000E+000                  0.0000000000000000E+000                  0.0000000000000000E+000                  0.0000000000000000E+000                  0.0000000000000000E+000                  0.0000000000000000E+000                  0.0000000000000000E+000                  0.0000000000000000E+000                  5.7718071456723679E+006                 -9.8999999999999986E+001                 -1.1165661781762178E-001                  6.5867036251240281E+000                  1.4604179988091254E+001                 -1.1165661781762178E-001                  6.5867036251240281E+000                  0.0000000000000000E+000                  0.0000000000000000E+000                  0.0000000000000000E+000                  0.0000000000000000E+000                 -9.5934462573703427E-001                  4.5444277187508577E+000                  4.5444277187508577E+000                 -1.7609125905568127E-001                  0.0000000000000000E+000                  2.7259457178908281E-001                  1.9333243396531457E+000                  2.0327375020568221E-003                  9.9860567413808665E-001                  3.5906126132823908E+002                  2.7971574239034826E-002                  2.3880161484231963E+000                  0.0000000000000000E+000                  0.0000000000000000E+000                  0.0000000000000000E+000                                        2                  1.0981340911605916E-001                  4.6772680951586581E+003                  2.8338895023570139E-005                  0.0000000000000000E+000                  0.0000000000000000E+000                  0.0000000000000000E+000                  0.0000000000000000E+000                  0.0000000000000000E+000                  0.0000000000000000E+000                  0.0000000000000000E+000                  6.6666666666666663E-001                  0.0000000000000000E+000                  0.0000000000000000E+000                  0.0000000000000000E+000                  0.0000000000000000E+000                  0.0000000000000000E+000                  0.0000000000000000E+000                  0.0000000000000000E+000                  4.8534274396130589E-001                  1.0000000000000000E+000                  1.0000000000000000E+000                  1.0000000000000000E+000                  0.0000000000000000E+000                  8.5421999999999965E-001                  3.2648525170049297E-001                  0.0000000000000000E+000                  0.0000000000000000E+000                  0.0000000000000000E+000                  6.3212870412564570E-002                  0.0000000000000000E+000                                        0 
                                      57                  1.2000000000000000E+000                  1.6303757625337580E+000                  3.7816389385329202E-001                  3.6699615293472672E+000                  3.9086758336665856E-001                 -4.1423658592023509E+000                 -2.0470039705150718E+001                 -4.5471647434522859E+000                 -9.8999999999999986E+001                 -4.5471647434522859E+000                  3.7609210856441737E+000                  7.1184999999999354E-001                  1.3495561220526727E-017                  2.8956916258798372E-005                  2.7207104308377905E-001                  9.9719223517028265E-009                  1.7857406198969942E-026                  5.6181453156807209E-048                  2.7329493446163031E-003                  3.3174552414566305E-005                  1.7182487564990871E-029                  8.0761945395588447E-004                  3.1805956433288737E-006                  1.6589955582687083E-060                  1.3342891368080139E-034                  7.5079570155867446E-003                  2.9753694540330761E-006                  1.6941050191672761E-005                  2.1176337415818153E-037                  1.0040531048010254E-099                  3.9939946938314849E-007                  1.0040531048010254E-099                  1.0040531048010254E-099                  1.6732321001597039E-003                  6.4600153736260838E-038                  3.2715611465547823E-003                  7.1184999999999998E-001                  6.4488778567865223E-018                  2.8956916256590790E-005                  2.7207104308374369E-001                  9.9719533620167265E-009                  1.5855264644817495E-030                  1.0036182567042396E-099                  2.7329493446163053E-003                  3.3174552414566332E-005                  1.0036236392718048E-099                  8.0761945395588426E-004                  3.1805956433288742E-006                  1.0036222843769456E-099                  1.0036230700132117E-099                  7.5079570155867428E-003                  2.9753694540330757E-006                  1.6941050191672764E-005                  1.0036220935795089E-099                  1.0036525731760699E-099                  3.9939946938314860E-007                  1.0035947835782177E-099                  1.0036160421368272E-099                  1.6732321001597045E-003                  3.1958215802617454E-041                  3.2715611465547849E-003                 -4.5471647434530453E+000                 -1.6304682718811026E+001                 -9.8999999999999986E+001                  0.0000000000000000E+000                 -4.5253865270762041E+000                 -2.8120006200393552E+000                 -9.8999999999999986E+001                  4.1816058997447586E-001                  2.3880159527607381E+000                  0.0000000000000000E+000                  0.0000000000000000E+000                  3.7494896993133596E-002                  4.1816058997447586E-001                  6.5394867973053550E-002                  3.7494896993133596E-002                  8.2704832509020309E+010                  1.1999999985730501E+000                  2.3880159527607381E+000                  6.3979103396579534E+007                                      665                  1.0611619664941377E+003                  7.1912513799832630E+002                  4.0511799198179673E+001                  0.0000000000000000E+000                  3.1903021930705515E+000                  0.0000000000000000E+000                  3.3729684129358335E+004                  1.2000000000000000E+000                  1.7004714240850459E+048                  0.0000000000000000E+000                  0.0000000000000000E+000                  0.0000000000000000E+000                  0.0000000000000000E+000                  0.0000000000000000E+000                  0.0000000000000000E+000                  0.0000000000000000E+000                  0.0000000000000000E+000                  0.0000000000000000E+000                  0.0000000000000000E+000                  0.0000000000000000E+000                  5.7718086286650980E+006                 -9.8999999999999986E+001                 -1.1165650917016466E-001                  6.5867036577330671E+000                  1.4604180129357932E+001                 -1.1165650917016466E-001                  6.5867036577330671E+000                  0.0000000000000000E+000                  0.0000000000000000E+000                  0.0000000000000000E+000                  0.0000000000000000E+000                 -9.5934459564838914E-001                  4.5444277598633809E+000                  4.5444277598633809E+000                 -1.7609125905568127E-001                  0.0000000000000000E+000                  2.7259456389155812E-001                  1.9333242440308038E+000                  2.0327374740828010E-003                  9.9860567417285850E-001                  3.5906121866380505E+002                  4.1816058997447586E-001                  2.3880159527607381E+000                  6.5013937090692892E-002                  1.5600448446739362E-001                  0.0000000000000000E+000                                        2                  1.0981341672411532E-001                  4.6772680821250524E+003                  2.8368427082634805E-005                  0.0000000000000000E+000                  0.0000000000000000E+000                  0.0000000000000000E+000                  0.0000000000000000E+000                  0.0000000000000000E+000                  0.0000000000000000E+000                  0.0000000000000000E+000                  6.6666666666666663E-001                  0.0000000000000000E+000                  0.0000000000000000E+000                  0.0000000000000000E+000                  0.0000000000000000E+000                  0.0000000000000000E+000                  0.0000000000000000E+000                  0.0000000000000000E+000                  4.8534274396130589E-001                  1.0000000000000000E+000                  1.0000000000000000E+000                  1.0000000000000000E+000                  0.0000000000000000E+000                  8.5421999999999942E-001                  3.2648525170049308E-001                  0.0000000000000000E+000                  0.0000000000000000E+000                  0.0000000000000000E+000                  6.3212870937542243E-002                  0.0000000000000000E+000                                        0 
                                      58                  1.2000000000000000E+000                  1.9564609150405095E+000                  3.7816385116647278E-001                  3.6699615278864486E+000                  3.9086749214974392E-001                 -4.1423658007020174E+000                 -9.8999999999999986E+001                 -4.5467323192668383E+000                 -9.8999999999999986E+001                 -4.5467323192668383E+000                  3.7609211710178121E+000                  7.1184999999999199E-001                  1.3495560299277517E-017                  2.8956916259251521E-005                  2.7207104308378599E-001                  9.9719161231976678E-009                  1.7884471773001129E-026                  5.6266728728907085E-048                  2.7329493446163027E-003                  3.3174552414566298E-005                  1.7182536820198171E-029                  8.0761945395588415E-004                  3.1805956433288733E-006                  1.6590055477090714E-060                  1.3342933501076428E-034                  7.5079570155867411E-003                  2.9753694540330748E-006                  1.6941050191672757E-005                  2.1176409952895740E-037                  1.0040531048010252E-099                  3.9939946938314839E-007                  1.0040531048010252E-099                  1.0040531048010252E-099                  1.6732321001597039E-003                  7.7520744145271853E-038                  3.2715611465547819E-003                  7.1184999999999998E-001                  7.9169330107911818E-018                  2.8956916256609947E-005                  2.7207104308374380E-001                  9.9719532974343619E-009                  1.6652678454454262E-030                  1.0036239741704219E-099                  2.7329493446163053E-003                  3.3174552414566332E-005                  1.0036236408398131E-099                  8.0761945395588415E-004                  3.1805956433288742E-006                  1.0036223219441127E-099                  1.0036230889433186E-099                  7.5079570155867428E-003                  2.9753694540330748E-006                  1.6941050191672764E-005                  1.0036221352214123E-099                  1.0036525017959783E-099                  3.9939946938314855E-007                  1.0035948549868881E-099                  1.0036161745981612E-099                  1.6732321001597045E-003                  4.9412962922152038E-041                  3.2715611465547849E-003                 -4.5467323192675968E+000                 -1.6304681398172310E+001                 -9.8999999999999986E+001                  0.0000000000000000E+000                 -4.5253863614549870E+000                 -2.8120000912608409E+000                 -9.8999999999999986E+001                  4.1816054900394733E-001                  2.3880157179657582E+000                  0.0000000000000000E+000                  0.0000000000000000E+000                  3.7494896993133596E-002                  4.1816054900394733E-001                  6.5394867973053550E-002                  3.7494896993133596E-002                  8.2704824369674789E+010                  1.1999999985730501E+000                  2.3880157179657582E+000                  6.3979094909757808E+007                                      665                  1.0611621744797492E+003                  7.1912528057345469E+002                  4.0511805238974027E+001                  0.0000000000000000E+000                  3.2701338348494349E+000                  0.0000000000000000E+000                  3.3729679156421007E+004                  1.2000000000000000E+000                  1.7004715884699527E+048                  0.0000000000000000E+000                  0.0000000000000000E+000                  0.0000000000000000E+000                  0.0000000000000000E+000                  0.0000000000000000E+000                  0.0000000000000000E+000                  0.0000000000000000E+000                  0.0000000000000000E+000                  0.0000000000000000E+000                  0.0000000000000000E+000                  0.0000000000000000E+000                  5.7718104082567766E+006                 -9.8999999999999986E+001                 -1.1165637879317006E-001                  6.5867036968639381E+000                  1.4604180298878026E+001                 -1.1165637879317006E-001                  6.5867036968639381E+000                  0.0000000000000000E+000                  0.0000000000000000E+000                  0.0000000000000000E+000                  0.0000000000000000E+000                 -9.5934455954198550E-001                  4.5444278091984129E+000                  4.5444278091984129E+000                 -1.7609125905568127E-001                  0.0000000000000000E+000                  2.7259455442159330E-001                  1.9333241292837160E+000                  2.0327374404863589E-003                  9.9860567421458479E-001                  3.5906116746797267E+002                  3.1922818427702943E-001                  2.3880157179657582E+000                  5.2928318395867258E-002                  6.5013930588102523E-002                  0.0000000000000000E+000                                        2                  1.0981342585379089E-001                  4.6772680664848631E+003                  2.8396687407587294E-005                  0.0000000000000000E+000                  0.0000000000000000E+000                  0.0000000000000000E+000                  0.0000000000000000E+000                  0.0000000000000000E+000                  0.0000000000000000E+000                  0.0000000000000000E+000                  6.6666666666666663E-001                  0.0000000000000000E+000                  0.0000000000000000E+000                  0.0000000000000000E+000                  0.0000000000000000E+000                  0.0000000000000000E+000                  0.0000000000000000E+000                  0.0000000000000000E+000                  4.8534274396130589E-001                  1.0000000000000000E+000                  1.0000000000000000E+000                  1.0000000000000000E+000                  0.0000000000000000E+000                  8.5421999999999920E-001                  3.2648525170049325E-001                  0.0000000000000000E+000                  0.0000000000000000E+000                  0.0000000000000000E+000                  6.3212871567514109E-002                  0.0000000000000000E+000                                        0
[truncated: 2,899,963 more chars]
