# Supplementary material for: Subgiants in NGC 188 reveal that rotationally induced mixing creates the main sequence Li-Dip
Source: Nat Commun. 2025 Nov 4;16:9729. doi: 10.1038/s41467-025-64724-0 (PMC12586687; doi:10.1038/s41467-025-64724-0)
Supplement: Supplementary file 5 — Source data [file 41467_2025_64724_MOESM5_ESM.zip › Figure_2_source_data/Figure_2_source_data/Figure_2_source_data5.txt]

                                       1                                        2                                        3                                        4                                        5                                        6                                        7                                        8                                        9                                       10                                       11 
                          version_number                                 compiler                                    build                         MESA_SDK_version                             math_backend                                     date                                burn_min1                                burn_min2                                     msun                                     rsun                                     lsun 
                              "r24.08.1"                               "gfortran"                                 "13.3.0"                                       ""                                 "CRMATH"                               "20250616"                  5.0000000000000000E+001                  1.0000000000000000E+003                  1.9884098706980504E+033                  6.9570000000000000E+010                  3.8280000000000003E+033 

                                       1                                        2                                        3                                        4                                        5                                        6                                        7                                        8                                        9                                       10                                       11                                       12                                       13                                       14                                       15                                       16                                       17                                       18                                       19                                       20                                       21                                       22                                       23                                       24                                       25                                       26                                       27                                       28                                       29                                       30                                       31                                       32                                       33                                       34                                       35                                       36                                       37                                       38                                       39                                       40                                       41                                       42                                       43                                       44                                       45                                       46                                       47                                       48                                       49                                       50                                       51                                       52                                       53                                       54                                       55                                       56                                       57                                       58                                       59                                       60                                       61                                       62                                       63                                       64                                       65                                       66                                       67                                       68                                       69                                       70                                       71                                       72                                       73                                       74                                       75                                       76                                       77                                       78                                       79                                       80                                       81                                       82                                       83                                       84                                       85                                       86                                       87                                       88                                       89                                       90                                       91                                       92                                       93                                       94                                       95                                       96                                       97                                       98                                       99                                      100                                      101                                      102                                      103                                      104                                      105                                      106                                      107                                      108                                      109                                      110                                      111                                      112                                      113                                      114                                      115                                      116                                      117                                      118                                      119                                      120                                      121                                      122                                      123                                      124                                      125                                      126                                      127                                      128                                      129                                      130                                      131                                      132                                      133                                      134                                      135                                      136                                      137                                      138                                      139                                      140                                      141                                      142                                      143                                      144                                      145                                      146                                      147                                      148                                      149                                      150                                      151                                      152                                      153                                      154                                      155                                      156                                      157                                      158                                      159                                      160 
                            model_number                                star_mass                                 star_age                                    log_R                                 log_Teff                                    log_L                           log_L_div_Ledd                                   log_LZ                                   log_LH                                  log_LHe                                 log_Lnuc                                    log_g                                center_h1                                center_h2                               center_he3                               center_he4                               center_li7                               center_be7                                center_b8                               center_c12                               center_c13                               center_n13                               center_n14                               center_n15                               center_o14                               center_o15                               center_o16                               center_o17                               center_o18                               center_f17                               center_f18                               center_f19                              center_ne18                              center_ne19                              center_ne20                              center_mg22                              center_mg24                               surface_h1                               surface_h2                              surface_he3                              surface_he4                              surface_li7                              surface_be7                               surface_b8                              surface_c12                              surface_c13                              surface_n13                              surface_n14                              surface_n15                              surface_o14                              surface_o15                              surface_o16                              surface_o17                              surface_o18                              surface_f17                              surface_f18                              surface_f19                             surface_ne18                             surface_ne19                             surface_ne20                             surface_mg22                             surface_mg24                                       pp                                      cno                                tri_alpha                             co_core_mass                        center_degeneracy                        c_log_eps_burn_pp                 c_log_eps_burn_tri_alpha                           conv_mx1_bot_r                           conv_mx1_top_r                           conv_mx2_bot_r                           conv_mx2_top_r                              cz_bot_mass                            cz_bot_radius                             cz_log_xmsun                                  cz_mass                          cz_scale_height                              cz_top_mass                            cz_top_radius                      cz_top_scale_height                                  cz_zone                          acoustic_cutoff                                   nu_max                                 delta_nu                                 delta_Pg                      dt_div_max_tau_conv                      dt_div_min_tau_conv                        dynamic_timescale                            envelope_mass                                e_thermal                             fe_core_mass                       gradT_excess_alpha                   grav_dark_L_equatorial                        grav_dark_L_polar                grav_dark_Teff_equatorial                     grav_dark_Teff_polar                              h1_czb_mass                            he_core_lgRho                              he_core_lgT                             he_core_mass                              i_rot_total                             kh_timescale                            log_abs_Lgrav                           log_center_Rho                             log_center_T                               log_cntr_P                             log_cntr_Rho                               log_cntr_T                              v_surf_km_s            surf_avg_omega_div_omega_crit                           surf_avg_v_rot                          surf_avg_v_crit                    log_surf_cell_opacity                          log_surf_cell_P                   log_surf_cell_pressure                   log_surf_optical_depth                           mass_conv_core                  max_conv_vel_div_csound                      max_gradT_div_grada                       max_L_rad_div_Ledd                           min_Pgas_div_P                               min_t_eddy                                mx1_bot_r                                mx1_top_r                                mx2_bot_r                                mx2_top_r                   neutron_rich_core_mass                                num_iters                 photosphere_cell_opacity                       photosphere_cell_T                             power_h_burn                            power_he_burn                                star_mdot                              surface_b11                              surface_be9                             surface_ca40                             surface_fe56                             surface_na23                    surface_optical_depth                              surface_s32                             surface_si28                             surface_ti48                   surf_avg_Lrad_div_Ledd                      surf_avg_omega_crit                           surf_avg_omega                    surf_avg_v_div_v_crit                 surf_num_c12_div_num_o16                  surf_r_equatorial_div_r            surf_r_equatorial_div_r_polar                       surf_r_polar_div_r                   total_angular_momentum                            total_mass_h1                           total_mass_he4                          v_wind_Km_per_s                        v_div_csound_surf                             center_omega                             center_gamma                              center_si28                              num_retries 
                                       1                  1.2000000000000000E+000                  1.0000000000000001E-005                  3.7819596978210135E-001                  3.6699258013882403E+000                  3.9078882338817184E-001                 -4.1518970587484594E+000                 -9.8999999999999986E+001                 -4.6071536678127902E+000                 -9.8999999999999986E+001                 -4.6071536678127902E+000                  3.7608569337865552E+000                  7.1184995260767103E-001                  9.2516747309375632E-021                  2.8956919491480069E-005                  2.7207108785800999E-001                  9.9719552556197622E-009                  8.4857019338955602E-031                  2.6555417414416868E-052                  2.7329498276980977E-003                  3.3174558278568981E-005                  4.5910373238633010E-030                  8.0761959671237199E-004                  3.1805962055375493E-006                  3.3424466179825519E-061                  8.5433701894720922E-035                  7.5079583427087810E-003                  2.9753698468088119E-006                  1.6941052428044967E-005                  1.6308010069734448E-037                  1.0040532376209030E-099                  3.9939952210749844E-007                  1.0040532376209030E-099                  1.0040532376209024E-099                  1.6732323210415082E-003                  3.9497278884042798E-043                  3.2715615784305067E-003                  7.1185000409654975E-001                  7.6567771593485941E-042                  2.8956915981650191E-005                  2.7207103921819215E-001                  9.9719533378406972E-009                  6.6360758729629969E-096                  1.0040530892336017E-099                  2.7329493020524184E-003                  3.3174551897894482E-005                  1.0040530893109062E-099                  8.0761944137774163E-004                  3.1805955937931850E-006                  1.0040530892468790E-099                  1.0040530892643453E-099                  7.5079568986552419E-003                  2.9753694192261714E-006                  1.6941049993490504E-005                  1.0040530933644232E-099                  1.0040530934859941E-099                  3.9939946471083487E-007                  1.0040530933560919E-099                  1.0040530933561913E-099                  1.6732320805856544E-003                  1.0040530934211285E-099                  3.2715611082829244E-003                 -4.6071536678134057E+000                 -1.6456090288844504E+001                 -9.8999999999999986E+001                  0.0000000000000000E+000                 -4.5254901919334696E+000                 -2.8351281230964354E+000                 -9.8999999999999986E+001                  4.1819095390539651E-001                  2.3881925089006746E+000                  0.0000000000000000E+000                  0.0000000000000000E+000                  3.7494896993133860E-002                  4.1819095390539651E-001                  6.5394867973053550E-002                  3.7494896993133860E-002                  8.2710820217981934E+010                  1.1999999985730501E+000                  2.3881925089006746E+000                  6.3978107891998522E+007                                      662                  1.0610312069952008E+003                  7.1904849644680280E+002                  4.0507268504314489E+001                  0.0000000000000000E+000                  2.3146476623144525E-005                  0.0000000000000000E+000                  3.3733421124385895E+004                  1.2000000000000000E+000                  1.7003480264021281E+048                  0.0000000000000000E+000                  0.0000000000000000E+000                  0.0000000000000000E+000                  0.0000000000000000E+000                  0.0000000000000000E+000                  0.0000000000000000E+000                  0.0000000000000000E+000                  0.0000000000000000E+000                  0.0000000000000000E+000                  0.0000000000000000E+000                  0.0000000000000000E+000                  5.7724290967914499E+006                 -9.8999999999999986E+001                 -1.1175028731667852E-001                  6.5866710445650796E+000                  1.4604053659090789E+001                 -1.1175028731667852E-001                  6.5866710445650796E+000                  0.0000000000000000E+000                  0.0000000000000000E+000                  0.0000000000000000E+000                  0.0000000000000000E+000                 -9.5940848343953322E-001                  4.5444274208885105E+000                  4.5444274208885105E+000                 -1.7609125905568127E-001                  0.0000000000000000E+000                  2.7257104673451471E-001                  1.9332120479378094E+000                  2.0326677947698781E-003                  9.9860568695852514E-001                  3.5916495995484991E+002                  4.1819095390539651E-001                  2.3881925089006746E+000                  0.0000000000000000E+000                  0.0000000000000000E+000                  0.0000000000000000E+000                                        2                  1.0979726358167889E-001                  4.6768832171642580E+003                  2.4708497216244355E-005                  0.0000000000000000E+000                  0.0000000000000000E+000                  0.0000000000000000E+000                  0.0000000000000000E+000                  0.0000000000000000E+000                  0.0000000000000000E+000                  0.0000000000000000E+000                  6.6666666666666663E-001                  0.0000000000000000E+000                  0.0000000000000000E+000                  0.0000000000000000E+000                  0.0000000000000000E+000                  0.0000000000000000E+000                  0.0000000000000000E+000                  0.0000000000000000E+000                  4.8534274396130672E-001                  1.0000000000000000E+000                  1.0000000000000000E+000                  1.0000000000000000E+000                  0.0000000000000000E+000                  8.5422000000000042E-001                  3.2648525170049197E-001                  0.0000000000000000E+000                  0.0000000000000000E+000                  0.0000000000000000E+000                  6.3213069893207158E-002                  0.0000000000000000E+000                                        0 
                                       2                  1.2000000000000000E+000                  2.1999999999999999E-005                  3.7819602004194330E-001                  3.6700139487296619E+000                  3.9114151327353858E-001                 -4.1514266407957123E+000                 -2.0169009709486737E+001                 -4.6071322855023480E+000                 -9.8999999999999986E+001                 -4.6071322855023480E+000                  3.7608568332668710E+000                  7.1184995260767103E-001                  2.0344553204562278E-020                  2.8956919491480069E-005                  2.7207108785800999E-001                  9.9719552553909012E-009                  1.8667963764487609E-030                  5.8531947447615712E-052                  2.7329498276980977E-003                  3.3174558278568981E-005                  8.4197041585185066E-030                  8.0761959671237199E-004                  3.1805962055375493E-006                  7.0981582622907132E-061                  1.1796380974794445E-034                  7.5079583427087810E-003                  2.9753698468088119E-006                  1.6941052428044967E-005                  2.0168209872217880E-037                  1.0040532376209030E-099                  3.9939952210749844E-007                  1.0040532376209030E-099                  1.0040532376209024E-099                  1.6732323210415082E-003                  8.6894013550831633E-043                  3.2715615784305067E-003                  7.1185000405750909E-001                  1.9914985331653778E-041                  2.8956915984264545E-005                  2.7207103925502796E-001                  9.9719533393231455E-009                  1.7277235458327303E-095                  1.0040530892336015E-099                  2.7329493024587041E-003                  3.3174551902826274E-005                  1.0040530894502966E-099                  8.0761944149780401E-004                  3.1805955942660162E-006                  1.0040530892915951E-099                  1.0040530893434036E-099                  7.5079568997713881E-003                  2.9753694195583426E-006                  1.6941049995381816E-005                  1.0040530933939726E-099                  1.0040530937096326E-099                  3.9939946475542390E-007                  1.0040530933560919E-099                  1.0040530933570798E-099                  1.6732320807724553E-003                  1.0040530935330333E-099                  3.2715611086481639E-003                 -4.6071322855030408E+000                 -1.6404462522073814E+001                 -9.8999999999999986E+001                  0.0000000000000000E+000                 -4.5254901919274140E+000                 -2.8351091374767283E+000                 -9.8999999999999986E+001                  4.1819095390386324E-001                  2.3882099614918677E+000                  0.0000000000000000E+000                  0.0000000000000000E+000                  3.7494896993133332E-002                  4.1819095390386324E-001                  6.5394867973053550E-002                  3.7494896993133332E-002                  8.2710820217386826E+010                  1.1999999986199248E+000                  2.3882099614918677E+000                  6.3485492067144781E+007                                      669                  1.0609698080904045E+003                  7.1897536226905117E+002                  4.0507204838485286E+001                  0.0000000000000000E+000                  2.7825615069895205E-005                  0.0000000000000000E+000                  3.3733426980216325E+004                  1.2000000000000000E+000                  1.7003480264068044E+048                  0.0000000000000000E+000                  0.0000000000000000E+000                  0.0000000000000000E+000                  0.0000000000000000E+000                  0.0000000000000000E+000                  0.0000000000000000E+000                  0.0000000000000000E+000                  0.0000000000000000E+000                  0.0000000000000000E+000                  0.0000000000000000E+000                  0.0000000000000000E+000                  5.7677425514072040E+006                 -9.8999999999999986E+001                 -1.1175028731216607E-001                  6.5866710445663408E+000                  1.4604053659096561E+001                 -1.1175028731216607E-001                  6.5866710445663408E+000                  0.0000000000000000E+000                  0.0000000000000000E+000                  0.0000000000000000E+000                  0.0000000000000000E+000                 -9.5932068411447180E-001                  4.5443395770682020E+000                  4.5443395770682020E+000                 -1.7609125905568127E-001                  0.0000000000000000E+000                  2.7257977032289049E-001                  1.9339756596064921E+000                  2.0326677958427287E-003                  9.9860568695852747E-001                  3.5908515787962625E+002                  4.1819095390386324E-001                  2.3882099614918677E+000                  0.0000000000000000E+000                  0.0000000000000000E+000                  0.0000000000000000E+000                                        2                  1.0981946303516837E-001                  4.6778326340006470E+003                  2.4709713758904238E-005                  0.0000000000000000E+000                  0.0000000000000000E+000                  0.0000000000000000E+000                  0.0000000000000000E+000                  0.0000000000000000E+000                  0.0000000000000000E+000                  0.0000000000000000E+000                  6.6666666666666663E-001                  0.0000000000000000E+000                  0.0000000000000000E+000                  0.0000000000000000E+000                  0.0000000000000000E+000                  0.0000000000000000E+000                  0.0000000000000000E+000                  0.0000000000000000E+000                  4.8534274396130683E-001                  1.0000000000000000E+000                  1.0000000000000000E+000                  1.0000000000000000E+000                  0.0000000000000000E+000                  8.5422000000000042E-001                  3.2648525170049197E-001                  0.0000000000000000E+000                  0.0000000000000000E+000                  0.0000000000000000E+000                  6.3213069893242754E-002                  0.0000000000000000E+000                                        0 
                                       3                  1.2000000000000000E+000                  3.6400000000000004E-005                  3.7819601017400040E-001                  3.6700130534088737E+000                  3.9113791225450251E-001                 -4.1514409691874938E+000                 -9.8999999999999986E+001                 -4.6071066435486694E+000                 -9.8999999999999986E+001                 -4.6071066435486694E+000                  3.7608568530027568E+000                  7.1184995260767103E-001                  3.3642871415522897E-020                  2.8956919491480069E-005                  2.7207108785800999E-001                  9.9719552551162640E-009                  3.0885842112894501E-030                  9.6901551333565699E-052                  2.7329498276980977E-003                  3.3174558278568981E-005                  1.1429001539203030E-029                  8.0761959671237199E-004                  3.1805962055375493E-006                  1.0290735153404670E-060                  1.2886207398726898E-034                  7.5079583427087810E-003                  2.9753698468088119E-006                  1.6941052428044967E-005                  2.0955536793416259E-037                  1.0040532376209030E-099                  3.9939952210749844E-007                  1.0040532376209030E-099                  1.0040532376209024E-099                  1.6732323210415082E-003                  1.4377009516111127E-042                  3.2715615784305067E-003                  7.1185000401722276E-001                  3.9503554426195686E-041                  2.8956915986962300E-005                  2.7207103929303911E-001                  9.9719533408528936E-009                  3.4314975806513977E-095                  1.0040530892336015E-099                  2.7329493028779516E-003                  3.3174551907915424E-005                  1.0040530895971442E-099                  8.0761944162169655E-004                  3.1805955947539360E-006                  1.0040530893614402E-099                  1.0040530894459456E-099                  7.5079569009231439E-003                  2.9753694199011131E-006                  1.6941049997333465E-005                  1.0040530934419058E-099                  1.0040530939404528E-099                  3.9939946480143590E-007                  1.0040530933560917E-099                  1.0040530933601089E-099                  1.6732320809652165E-003                  1.0040530936485080E-099                  3.2715611090250556E-003                 -4.6071066435494226E+000                 -1.6367795867589201E+001                 -9.8999999999999986E+001                  0.0000000000000000E+000                 -4.5254901919201060E+000                 -2.8350863783037399E+000                 -9.8999999999999986E+001                  4.1819095390191696E-001                  2.3881924728030968E+000                  0.0000000000000000E+000                  0.0000000000000000E+000                  3.7494896993133332E-002                  4.1819095390191696E-001                  6.5394867973053550E-002                  3.7494896993133332E-002                  8.2710820216669525E+010                  1.1999999985730501E+000                  2.3881924728030968E+000                  6.3981900508677155E+007                                      668                  1.0609704778414111E+003                  7.1897613604492085E+002                  4.0507214906858742E+001                  0.0000000000000000E+000                  3.3383377778043733E-005                  0.0000000000000000E+000                  3.3733425830491171E+004                  1.2000000000000000E+000                  1.7003480264135833E+048                  0.0000000000000000E+000                  0.0000000000000000E+000                  0.0000000000000000E+000                  0.0000000000000000E+000                  0.0000000000000000E+000                  0.0000000000000000E+000                  0.0000000000000000E+000                  0.0000000000000000E+000                  0.0000000000000000E+000                  0.0000000000000000E+000                  0.0000000000000000E+000                  5.7677905067783296E+006                 -9.8999999999999986E+001                 -1.1175028730629148E-001                  6.5866710445681473E+000                  1.4604053659104244E+001                 -1.1175028730629148E-001                  6.5866710445681473E+000                  0.0000000000000000E+000                  0.0000000000000000E+000                  0.0000000000000000E+000                  0.0000000000000000E+000                 -9.5932156598401741E-001                  4.5443404792946680E+000                  4.5443404792946680E+000                 -1.7609125905568127E-001                  0.0000000000000000E+000                  2.7266454062805512E-001                  1.9337388463112279E+000                  2.0326677971058533E-003                  9.9860568695852892E-001                  3.5899326733790974E+002                  4.1819095390191696E-001                  2.3881924728030968E+000                  0.0000000000000000E+000                  0.0000000000000000E+000                  0.0000000000000000E+000                                        2                  1.0981924003822578E-001                  4.6778229878846651E+003                  2.4711172732175383E-005                  0.0000000000000000E+000                  0.0000000000000000E+000                  0.0000000000000000E+000                  0.0000000000000000E+000                  0.0000000000000000E+000                  0.0000000000000000E+000                  0.0000000000000000E+000                  6.6666666666666663E-001                  0.0000000000000000E+000                  0.0000000000000000E+000                  0.0000000000000000E+000                  0.0000000000000000E+000                  0.0000000000000000E+000                  0.0000000000000000E+000                  0.0000000000000000E+000                  4.8534274396130689E-001                  1.0000000000000000E+000                  1.0000000000000000E+000                  1.0000000000000000E+000                  0.0000000000000000E+000                  8.5422000000000042E-001                  3.2648525170049197E-001                  0.0000000000000000E+000                  0.0000000000000000E+000                  0.0000000000000000E+000                  6.3213069893264515E-002                  0.0000000000000000E+000                                        0 
                                       4                  1.2000000000000000E+000                  5.3680000000000008E-005                  3.7819600158572159E-001                  3.6700101284103166E+000                  3.9112619508371582E-001                 -4.1514629919681427E+000                 -1.9867979713822756E+001                 -4.6070758974065269E+000                 -9.8999999999999986E+001                 -4.6070758974065269E+000                  3.7608568701793148E+000                  7.1184995260767103E-001                  4.9581959885285417E-020                  2.8956919491480069E-005                  2.7207108785800999E-001                  9.9719552547867003E-009                  4.5546092608217247E-030                  1.4294129755676651E-051                  2.7329498276980977E-003                  3.3174558278568981E-005                  1.3641608723705314E-029                  8.0761959671237199E-004                  3.1805962055375493E-006                  1.2689112658082771E-060                  1.3205317971412825E-034                  7.5079583427087810E-003                  2.9753698468088119E-006                  1.6941052428044967E-005                  2.1093257551247076E-037                  1.0040532376209030E-099                  3.9939952210749844E-007                  1.0040532376209030E-099                  1.0040532376209024E-099                  1.6732323210415082E-003                  2.1202139310796383E-042                  3.2715615784305067E-003                  7.1185000398316600E-001                  7.0817710441556590E-041                  2.8956915989242872E-005                  2.7207103932517213E-001                  9.9719533421460813E-009                  6.1611587315497150E-095                  1.0040530892336015E-099                  2.7329493032323660E-003                  3.3174551912217579E-005                  1.0040530897227831E-099                  8.0761944172643015E-004                  3.1805955951664046E-006                  1.0040530894404937E-099                  1.0040530895473406E-099                  7.5079569018967956E-003                  2.9753694201908763E-006                  1.6941049998983316E-005                  1.0040530934977088E-099                  1.0040530941355892E-099                  3.9939946484033239E-007                  1.0040530933560919E-099                  1.0040530933665372E-099                  1.6732320811281673E-003                  1.0040530937461262E-099                  3.2715611093436653E-003                 -4.6070758974073254E+000                 -1.6342683626655077E+001                 -9.8999999999999986E+001                  0.0000000000000000E+000                 -4.5254901919113113E+000                 -2.8350591012025017E+000                 -9.8999999999999986E+001                  4.1819095389958588E-001                  2.3881924338752296E+000                  0.0000000000000000E+000                  0.0000000000000000E+000                  3.7494896993133332E-002                  4.1819095389958588E-001                  6.5394867973053550E-002                  3.7494896993133332E-002                  8.2710820215809906E+010                  1.1999999985730501E+000                  2.3881924338752296E+000                  6.3981306816150613E+007                                      668                  1.0609725508414210E+003                  7.1897858565796469E+002                  4.0507223436510074E+001                  0.0000000000000000E+000                  4.0050231463780615E-005                  0.0000000000000000E+000                  3.3733424829861156E+004                  1.2000000000000000E+000                  1.7003480264216220E+048                  0.0000000000000000E+000                  0.0000000000000000E+000                  0.0000000000000000E+000                  0.0000000000000000E+000                  0.0000000000000000E+000                  0.0000000000000000E+000                  0.0000000000000000E+000                  0.0000000000000000E+000                  0.0000000000000000E+000                  0.0000000000000000E+000                  0.0000000000000000E+000                  5.7679462366751218E+006                 -9.8999999999999986E+001                 -1.1175028729925116E-001                  6.5866710445703038E+000                  1.4604053659113440E+001                 -1.1175028729925116E-001                  6.5866710445703038E+000                  0.0000000000000000E+000                  0.0000000000000000E+000                  0.0000000000000000E+000                  0.0000000000000000E+000                 -9.5932446918077996E-001                  4.5443433977828560E+000                  4.5443433977828560E+000                 -1.7609125905568127E-001                  0.0000000000000000E+000                  2.7264704917103144E-001                  1.9337153808377345E+000                  2.0326677986328861E-003                  9.9860568695853080E-001                  3.5902410346014705E+002                  4.1819095389958588E-001                  2.3881924338752296E+000                  0.0000000000000000E+000                  0.0000000000000000E+000                  0.0000000000000000E+000                                        2                  1.0981850591469952E-001                  4.6777914803822296E+003                  2.4712922236615142E-005                  0.0000000000000000E+000                  0.0000000000000000E+000                  0.0000000000000000E+000                  0.0000000000000000E+000                  0.0000000000000000E+000                  0.0000000000000000E+000                  0.0000000000000000E+000                  6.6666666666666663E-001                  0.0000000000000000E+000                  0.0000000000000000E+000                  0.0000000000000000E+000                  0.0000000000000000E+000                  0.0000000000000000E+000                  0.0000000000000000E+000                  0.0000000000000000E+000                  4.8534274396130661E-001                  1.0000000000000000E+000                  1.0000000000000000E+000                  1.0000000000000000E+000                  0.0000000000000000E+000                  8.5422000000000042E-001                  3.2648525170049197E-001                  0.0000000000000000E+000                  0.0000000000000000E+000                  0.0000000000000000E+000                  6.3213069893292270E-002                  0.0000000000000000E+000                                        0 
                                       5                  1.2000000000000000E+000                  7.4416000000000014E-005                  3.7819599505803003E-001                  3.6700081204378683E+000                  3.9111815013853990E-001                 -4.1514781582741875E+000                 -9.8999999999999986E+001                 -4.6070390368454452E+000                 -9.8999999999999986E+001                 -4.6070390368454452E+000                  3.7608568832346978E+000                  7.1184995260767103E-001                  6.8681698220980936E-020                  2.8956919491480069E-005                  2.7207108785800999E-001                  9.9719552543912269E-009                  6.3136660300642119E-030                  1.9818355095557395E-051                  2.7329498276980977E-003                  3.3174558278568981E-005                  1.5151492505690368E-029                  8.0761959671237199E-004                  3.1805962055375493E-006                  1.4334948726264222E-060                  1.3286484098530074E-034                  7.5079583427087810E-003                  2.9753698468088119E-006                  1.6941052428044967E-005                  2.1113832742594659E-037                  1.0040532376209030E-099                  3.9939952210749844E-007                  1.0040532376209030E-099                  1.0040532376209024E-099                  1.6732323210415082E-003                  2.9392295066581107E-042                  3.2715615784305067E-003                  7.1185000395648124E-001                  1.2096922997633628E-040                  2.8956915991029844E-005                  2.7207103935035032E-001                  9.9719533431593660E-009                  1.0543863293455695E-094                  1.0040530892336015E-099                  2.7329493035100710E-003                  3.3174551915588567E-005                  1.0040530898220062E-099                  8.0761944180849537E-004                  3.1805955954895955E-006                  1.0040530895173145E-099                  1.0040530896365428E-099                  7.5079569026597045E-003                  2.9753694204179235E-006                  1.6941050000276061E-005                  1.0040530935530885E-099                  1.0040530942884817E-099                  3.9939946487081001E-007                  1.0040530933560919E-099                  1.0040530933768703E-099                  1.6732320812558508E-003                  1.0040530938226153E-099                  3.2715611095933132E-003                 -4.6070390368462739E+000                 -1.6326344376184903E+001                 -9.8999999999999986E+001                  0.0000000000000000E+000                 -4.5254901919007633E+000                 -2.8350264174287103E+000                 -9.8999999999999986E+001                  4.1819095389674377E-001                  2.3881924036210398E+000                  0.0000000000000000E+000                  0.0000000000000000E+000                  3.7494896993133332E-002                  4.1819095389674377E-001                  6.5394867973053550E-002                  3.7494896993133332E-002                  8.2710820214778839E+010                  1.1999999985730501E+000                  2.3881924036210398E+000                  6.3980913891758606E+007                                      668                  1.0609739769087337E+003                  7.1898026938185001E+002                  4.0507229686275871E+001                  0.0000000000000000E+000                  4.8081161919395050E-005                  0.0000000000000000E+000                  3.3733424069312503E+004                  1.2000000000000000E+000                  1.7003480264316668E+048                  0.0000000000000000E+000                  0.0000000000000000E+000                  0.0000000000000000E+000                  0.0000000000000000E+000                  0.0000000000000000E+000                  0.0000000000000000E+000                  0.0000000000000000E+000                  0.0000000000000000E+000                  0.0000000000000000E+000                  0.0000000000000000E+000                  0.0000000000000000E+000                  5.7680531707833083E+006                 -9.8999999999999986E+001                 -1.1175028729066133E-001                  6.5866710445729870E+000                  1.4604053659124716E+001                 -1.1175028729066133E-001                  6.5866710445729870E+000                  0.0000000000000000E+000                  0.0000000000000000E+000                  0.0000000000000000E+000                  0.0000000000000000E+000                 -9.5932646179945802E-001                  4.5443454021637981E+000                  4.5443454021637981E+000                 -1.7609125905568127E-001                  0.0000000000000000E+000                  2.7264288281572252E-001                  1.9336996870760805E+000                  2.0326678004486932E-003                  9.9860568695853247E-001                  3.5902981685886232E+002                  4.1819095389674377E-001                  2.3881924036210398E+000                  0.0000000000000000E+000                  0.0000000000000000E+000                  0.0000000000000000E+000                                        2                  1.0981800204943486E-001                  4.6777698510268638E+003                  2.4715019824487341E-005                  0.0000000000000000E+000                  0.0000000000000000E+000                  0.0000000000000000E+000                  0.0000000000000000E+000                  0.0000000000000000E+000                  0.0000000000000000E+000                  0.0000000000000000E+000                  6.6666666666666663E-001                  0.0000000000000000E+000                  0.0000000000000000E+000                  0.0000000000000000E+000                  0.0000000000000000E+000                  0.0000000000000000E+000                  0.0000000000000000E+000                  0.0000000000000000E+000                  4.8534274396130672E-001                  1.0000000000000000E+000                  1.0000000000000000E+000                  1.0000000000000000E+000                  0.0000000000000000E+000                  8.5422000000000042E-001                  3.2648525170049197E-001                  0.0000000000000000E+000                  0.0000000000000000E+000                  0.0000000000000000E+000                  6.3213069893318666E-002                  0.0000000000000000E+000                                        0 
                                       6                  1.2000000000000000E+000                  9.9299200000000013E-005                  3.7819598997452142E-001                  3.6700067736995816E+000                  3.9111275301837573E-001                 -4.1514885070733829E+000                 -9.8999999999999986E+001                 -4.6069948542321493E+000                 -9.8999999999999986E+001                 -4.6069948542321493E+000                  3.7608568934017148E+000                  7.1184995260767103E-001                  9.1562329214560795E-020                  2.8956919491480069E-005                  2.7207108785800999E-001                  9.9719552539166569E-009                  8.4242846447678284E-030                  2.6446641937623744E-051                  2.7329498276980977E-003                  3.3174558278568981E-005                  1.6100012061112757E-029                  8.0761959671237199E-004                  3.1805962055375493E-006                  1.5370272088544789E-060                  1.3304318023489381E-034                  7.5079583427087810E-003                  2.9753698468088119E-006                  1.6941052428044967E-005                  2.1116448600752861E-037                  1.0040532376209030E-099                  3.9939952210749844E-007                  1.0040532376209030E-099                  1.0040532376209024E-099                  1.6732323210415082E-003                  3.9220481976632140E-042                  3.2715615784305067E-003                  7.1185000393604958E-001                  2.0150916789070563E-040                  2.8956915992398036E-005                  2.7207103936962806E-001                  9.9719533439351985E-009                  1.7602375347636872E-094                  1.0040530892336013E-099                  2.7329493037226977E-003                  3.3174551918169578E-005                  1.0040530898984519E-099                  8.0761944187132933E-004                  3.1805955957370494E-006                  1.0040530895867815E-099                  1.0040530897114391E-099                  7.5079569032438309E-003                  2.9753694205917630E-006                  1.6941050001265863E-005                  1.0040530936039615E-099                  1.0040530944055294E-099                  3.9939946489414551E-007                  1.0040530933560915E-099                  1.0040530933908194E-099                  1.6732320813536113E-003                  1.0040530938811800E-099                  3.2715611097844581E-003                 -4.6069948542329975E+000                 -1.6316385705132891E+001                 -9.8999999999999986E+001                  0.0000000000000000E+000                 -4.5254901918880952E+000                 -2.8349872669697085E+000                 -9.8999999999999986E+001                  4.1819095389333405E-001                  2.3881923794522510E+000                  0.0000000000000000E+000                  0.0000000000000000E+000                  3.7494896993133332E-002                  4.1819095389333405E-001                  6.5394867973053550E-002                  3.7494896993133332E-002                  8.2710820213541153E+010                  1.1999999985730501E+000                  2.3881923794522510E+000                  6.3980649113879360E+007                                      668                  1.0609749367476481E+003                  7.1898140098591148E+002                  4.0507234364674801E+001                  0.0000000000000000E+000                  5.7657529294772068E-005                  0.0000000000000000E+000                  3.3733423477027231E+004                  1.2000000000000000E+000                  1.7003480264436500E+048                  0.0000000000000000E+000                  0.0000000000000000E+000                  0.0000000000000000E+000                  0.0000000000000000E+000                  0.0000000000000000E+000                  0.0000000000000000E+000                  0.0000000000000000E+000                  0.0000000000000000E+000                  0.0000000000000000E+000                  0.0000000000000000E+000                  0.0000000000000000E+000                  5.7681249202370197E+006                 -9.8999999999999986E+001                 -1.1175028728035870E-001                  6.5866710445761996E+000                  1.4604053659138234E+001                 -1.1175028728035870E-001                  6.5866710445761996E+000                  0.0000000000000000E+000                  0.0000000000000000E+000                  0.0000000000000000E+000                  0.0000000000000000E+000                 -9.5932779769643872E-001                  4.5443467473615060E+000                  4.5443467473615060E+000                 -1.7609125905568127E-001                  0.0000000000000000E+000                  2.7264054761864343E-001                  1.9336878101748383E+000                  2.0326678026373200E-003                  9.9860568695853469E-001                  3.5903288748703960E+002                  4.1819095389333405E-001                  2.3881923794522510E+000                  0.0000000000000000E+000                  0.0000000000000000E+000                  0.0000000000000000E+000                                        2                  1.0981766424797100E-001                  4.6777553443706556E+003                  2.4717534315820911E-005                  0.0000000000000000E+000                  0.0000000000000000E+000                  0.0000000000000000E+000                  0.0000000000000000E+000                  0.0000000000000000E+000                  0.0000000000000000E+000                  0.0000000000000000E+000                  6.6666666666666663E-001                  0.0000000000000000E+000                  0.0000000000000000E+000                  0.0000000000000000E+000                  0.0000000000000000E+000                  0.0000000000000000E+000                  0.0000000000000000E+000                  0.0000000000000000E+000                  4.8534274396130683E-001                  1.0000000000000000E+000                  1.0000000000000000E+000                  1.0000000000000000E+000                  0.0000000000000000E+000                  8.5422000000000042E-001                  3.2648525170049197E-001                  0.0000000000000000E+000                  0.0000000000000000E+000                  0.0000000000000000E+000                  6.3213069893350543E-002                  0.0000000000000000E+000                                        0 
                                       7                  1.2000000000000000E+000                  1.2915904000000000E-004                  3.7819598588822778E-001                  3.6700058261922544E+000                  3.9110895481647678E-001                 -4.1514958905135533E+000                 -9.8999999999999986E+001                 -4.6069419070638258E+000                 -9.8999999999999986E+001                 -4.6069419070638258E+000                  3.7608569015743023E+000                  7.1184995260767103E-001                  1.1896296215191457E-019                  2.8956919491480069E-005                  2.7207108785800999E-001                  9.9719552533471728E-009                  1.0956667741303841E-029                  3.4399457973520822E-051                  2.7329498276980977E-003                  3.3174558278568981E-005                  1.6644034024646096E-029                  8.0761959671237199E-004                  3.1805962055375493E-006                  1.5964259486461183E-060                  1.3307686223824758E-034                  7.5079583427087810E-003                  2.9753698468088119E-006                  1.6941052428044967E-005                  2.1116730730999348E-037                  1.0040532376209030E-099                  3.9939952210749844E-007                  1.0040532376209030E-099                  1.0040532376209024E-099                  1.6732323210415082E-003                  5.1014306273224260E-042                  3.2715615784305067E-003                  7.1185000392045950E-001                  3.3125687749098395E-040                  2.8956915993442014E-005                  2.7207103938433769E-001                  9.9719533445271836E-009                  2.9010724433515652E-094                  1.0040530892336013E-099                  2.7329493038849399E-003                  3.3174551920138984E-005                  1.0040530899571705E-099                  8.0761944191927362E-004                  3.1805955959258658E-006                  1.0040530896476232E-099                  1.0040530897734083E-099                  7.5079569036895430E-003                  2.9753694207244096E-006                  1.6941050002021122E-005                  1.0040530936490522E-099                  1.0040530944948213E-099                  3.9939946491195120E-007                  1.0040530933560917E-099                  1.0040530934076208E-099                  1.6732320814282062E-003                  1.0040530939258669E-099                  3.2715611099303102E-003                 -4.6069419070646846E+000                 -1.6310775312403088E+001                 -9.8999999999999986E+001                  0.0000000000000000E+000                 -4.5254901918729393E+000                 -2.8349403870941781E+000                 -9.8999999999999986E+001                  4.1819095388922300E-001                  2.3881923596475145E+000                  0.0000000000000000E+000                  0.0000000000000000E+000                  3.7494896993133332E-002                  4.1819095388922300E-001                  6.5394867973053550E-002                  3.7494896993133332E-002                  8.2710820212062210E+010                  1.1999999985730501E+000                  2.3881923596475145E+000                  6.3980461491188496E+007                                      668                  1.0609756145021220E+003                  7.1898219882290437E+002                  4.0507237986686420E+001                  0.0000000000000000E+000                  6.9142562653770726E-005                  0.0000000000000000E+000                  3.3733423000928589E+004                  1.2000000000000000E+000                  1.7003480264581608E+048                  0.0000000000000000E+000                  0.0000000000000000E+000                  0.0000000000000000E+000                  0.0000000000000000E+000                  0.0000000000000000E+000                  0.0000000000000000E+000                  0.0000000000000000E+000                  0.0000000000000000E+000                  0.0000000000000000E+000                  0.0000000000000000E+000                  0.0000000000000000E+000                  5.7681754209230756E+006                 -9.8999999999999986E+001                 -1.1175028726794163E-001                  6.5866710445801040E+000                  1.4604053659154562E+001                 -1.1175028726794163E-001                  6.5866710445801040E+000                  0.0000000000000000E+000                  0.0000000000000000E+000                  0.0000000000000000E+000                  0.0000000000000000E+000                 -9.5932873716476341E-001                  4.5443476943937871E+000                  4.5443476943937871E+000                 -1.7609125905568127E-001                  0.0000000000000000E+000                  2.7263889966534910E-001                  1.9336787853057540E+000                  2.0326678052283173E-003                  9.9860568695853680E-001                  3.5903499827402641E+002                  4.1819095388922300E-001                  2.3881923596475145E+000                  0.0000000000000000E+000                  0.0000000000000000E+000                  0.0000000000000000E+000                                        2                  1.0981742669002412E-001                  4.6777451381373912E+003                  2.4720547946627874E-005                  0.0000000000000000E+000                  0.0000000000000000E+000                  0.0000000000000000E+000                  0.0000000000000000E+000                  0.0000000000000000E+000                  0.0000000000000000E+000                  0.0000000000000000E+000                  6.6666666666666663E-001                  0.0000000000000000E+000                  0.0000000000000000E+000                  0.0000000000000000E+000                  0.0000000000000000E+000                  0.0000000000000000E+000                  0.0000000000000000E+000                  0.0000000000000000E+000                  4.8534274396130683E-001                  1.0000000000000000E+000                  1.0000000000000000E+000                  1.0000000000000000E+000                  0.0000000000000000E+000                  8.5422000000000042E-001                  3.2648525170049197E-001                  0.0000000000000000E+000                  0.0000000000000000E+000                  0.0000000000000000E+000                  6.3213069893384793E-002                  0.0000000000000000E+000                                        0 
                                       8                  1.2000000000000000E+000                  1.6499084799999998E-004                  3.7819598253286196E-001                  3.6700051322833742E+000                  3.9110617247022583E-001                 -4.1515013479912373E+000                 -9.8999999999999986E+001                 -4.6068784738928130E+000                 -9.8999999999999986E+001                 -4.6068784738928130E+000                  3.7608569082850338E+000                  7.1184995260767103E-001                  1.5176310091060601E-019                  2.8956919491480069E-005                  2.7207108785800999E-001                  9.9719552526637893E-009                  1.3995010237998398E-029                  4.3941212921642090E-051                  2.7329498276980977E-003                  3.3174558278568981E-005                  1.6926558975116320E-029                  8.0761959671237199E-004                  3.1805962055375493E-006                  1.6272752119106833E-060                  1.3308230619662040E-034                  7.5079583427087810E-003                  2.9753698468088119E-006                  1.6941052428044967E-005                  2.1116756481337692E-037                  1.0040532376209030E-099                  3.9939952210749844E-007                  1.0040532376209030E-099                  1.0040532376209024E-099                  1.6732323210415082E-003                  6.5166895435663022E-042                  3.2715615784305067E-003                  7.1185000390854214E-001                  5.4094887298579587E-040                  2.8956915994240069E-005                  2.7207103939558225E-001                  9.9719533449797142E-009                  4.7517422210937313E-094                  1.0040530892336013E-099                  2.7329493040089627E-003                  3.3174551921644446E-005                  1.0040530900024571E-099                  8.0761944195592366E-004                  3.1805955960702023E-006                  1.0040530897002652E-099                  1.0040530898246412E-099                  7.5079569040302583E-003                  2.9753694208258075E-006                  1.6941050002598459E-005                  1.0040530936884307E-099                  1.0040530945630580E-099                  3.9939946492556249E-007                  1.0040530933560917E-099                  1.0040530934263736E-099                  1.6732320814852291E-003                  1.0040530939600266E-099                  3.2715611100418017E-003                 -4.6068784738936781E+000                 -1.6307890032509082E+001                 -9.8999999999999986E+001                  0.0000000000000000E+000                 -4.5254901918547050E+000                 -2.8348842758314436E+000                 -9.8999999999999986E+001                  4.1819095388428895E-001                  2.3881923431497980E+000                  0.0000000000000000E+000                  0.0000000000000000E+000                  3.7494896993133332E-002                  4.1819095388428895E-001                  6.5394867973053550E-002                  3.7494896993133332E-002                  8.2710820210289978E+010                  1.1999999985730501E+000                  2.3881923431497980E+000                  6.3980323367977478E+007                                      668                  1.0609761126060109E+003                  7.1898278432209156E+002                  4.0507240856793523E+001                  0.0000000000000000E+000                  8.3043331262515381E-005                  0.0000000000000000E+000                  3.3733422609991190E+004                  1.2000000000000000E+000                  1.7003480264755349E+048                  0.0000000000000000E+000                  0.0000000000000000E+000                  0.0000000000000000E+000                  0.0000000000000000E+000                  0.0000000000000000E+000                  0.0000000000000000E+000                  0.0000000000000000E+000                  0.0000000000000000E+000                  0.0000000000000000E+000                  0.0000000000000000E+000                  0.0000000000000000E+000                  5.7682124199359566E+006                 -9.8999999999999986E+001                 -1.1175028725301818E-001                  6.5866710445847927E+000                  1.4604053659174172E+001                 -1.1175028725301818E-001                  6.5866710445847927E+000                  0.0000000000000000E+000                  0.0000000000000000E+000                  0.0000000000000000E+000                  0.0000000000000000E+000                 -9.5932942488647699E-001                  4.5443483883810654E+000                  4.5443483883810654E+000                 -1.7609125905568127E-001                  0.0000000000000000E+000                  2.7263767050682503E-001                  1.9336718547381107E+000                  2.0326678083396363E-003                  9.9860568695853957E-001                  3.5903654313192641E+002                  4.1819095388428895E-001                  2.3881923431497980E+000                  0.0000000000000000E+000                  0.0000000000000000E+000                  0.0000000000000000E+000                                        2                  1.0981725279011929E-001                  4.6777376635969968E+003                  2.4724158900335777E-005                  0.0000000000000000E+000                  0.0000000000000000E+000                  0.0000000000000000E+000                  0.0000000000000000E+000                  0.0000000000000000E+000                  0.0000000000000000E+000                  0.0000000000000000E+000                  6.6666666666666663E-001                  0.0000000000000000E+000                  0.0000000000000000E+000                  0.0000000000000000E+000                  0.0000000000000000E+000                  0.0000000000000000E+000                  0.0000000000000000E+000                  0.0000000000000000E+000                  4.8534274396130678E-001                  1.0000000000000000E+000                  1.0000000000000000E+000                  1.0000000000000000E+000                  0.0000000000000000E+000                  8.5422000000000042E-001                  3.2648525170049197E-001                  0.0000000000000000E+000                  0.0000000000000000E+000                  0.0000000000000000E+000                  6.3213069893426441E-002                  0.0000000000000000E+000                                        0 
                                       9                  1.2000000000000000E+000                  2.0798901759999997E-004                  3.7819597974247632E-001                  3.6700046109566804E+000                  3.9110408158267884E-001                 -4.1515054721653044E+000                 -1.9992918450431056E+001                 -4.6068025026769366E+000                 -9.8999999999999986E+001                 -4.6068025026769366E+000                  3.7608569138658052E+000                  7.1184995260767103E-001                  1.9100751493301335E-019                  2.8956919491480069E-005                  2.7207108785800999E-001                  9.9719552518437323E-009                  1.7640276590587426E-029                  5.5388980352593475E-051                  2.7329498276980977E-003                  3.3174558278568981E-005                  1.7058332506480445E-029                  8.0761959671237199E-004                  3.1805962055375493E-006                  1.6416639083318210E-060                  1.3308305632975720E-034                  7.5079583427087810E-003                  2.9753698468088119E-006                  1.6941052428044967E-005                  2.1116758474214667E-037                  1.0040532376209030E-099                  3.9939952210749844E-007                  1.0040532376209030E-099                  1.0040532376209024E-099                  1.6732323210415082E-003                  8.2150002440098571E-042                  3.2715615784305067E-003                  7.1185000389941744E-001                  8.8087414250462722E-040                  2.8956915994851105E-005                  2.7207103940419153E-001                  9.9719533453261937E-009                  7.7646363112029871E-094                  1.0040530892336011E-099                  2.7329493041039206E-003                  3.3174551922797136E-005                  1.0040530900375847E-099                  8.0761944198398487E-004                  3.1805955961807130E-006                  1.0040530897456960E-099                  1.0040530898672033E-099                  7.5079569042911234E-003                  2.9753694209034428E-006                  1.6941050003040502E-005                  1.0040530937226701E-099                  1.0040530946152850E-099                  3.9939946493598401E-007                  1.0040530933560919E-099                  1.0040530934462534E-099                  1.6732320815288878E-003                  1.0040530939861812E-099                  3.2715611101271653E-003                 -4.6068025026778034E+000                 -1.6306550825529897E+001                 -9.8999999999999986E+001                  0.0000000000000000E+000                 -4.5254901918328487E+000                 -2.8348171498573378E+000                 -9.8999999999999986E+001                  4.1819095387833577E-001                  2.3881923292734979E+000                  0.0000000000000000E+000                  0.0000000000000000E+000                  3.7494896993133332E-002                  4.1819095387833577E-001                  6.5394867973053550E-002                  3.7494896993133332E-002                  8.2710820208171646E+010                  1.1999999985730501E+000                  2.3881923292734979E+000                  6.3980219216809981E+007                                      668                  1.0609764881277520E+003                  7.1898322509443437E+002                  4.0507243162863119E+001                  0.0000000000000000E+000                  9.9635439348470003E-005                  0.0000000000000000E+000                  3.3733422284880246E+004                  1.2000000000000000E+000                  1.7003480264966338E+048                  0.0000000000000000E+000                  0.0000000000000000E+000                  0.0000000000000000E+000                  0.0000000000000000E+000                  0.0000000000000000E+000                  0.0000000000000000E+000                  0.0000000000000000E+000                  0.0000000000000000E+000                  0.0000000000000000E+000                  0.0000000000000000E+000                  0.0000000000000000E+000                  5.7682402278144071E+006                 -9.8999999999999986E+001                 -1.1175028723501790E-001                  6.5866710445904859E+000                  1.4604053659197872E+001                 -1.1175028723501790E-001                  6.5866710445904859E+000                  0.0000000000000000E+000                  0.0000000000000000E+000                  0.0000000000000000E+000                  0.0000000000000000E+000                 -9.5932994133846439E-001                  4.5443489100797558E+000                  4.5443489100797558E+000                 -1.7609125905568127E-001                  0.0000000000000000E+000                  2.7263673241519509E-001                  1.9336664878051637E+000                  2.0326678120266661E-003                  9.9860568695854257E-001                  3.5903770732453057E+002                  4.1819095387833577E-001                  2.3881923292734979E+000                  0.0000000000000000E+000                  0.0000000000000000E+000                  0.0000000000000000E+000                                        2                  1.0981712219830406E-001                  4.6777320480590388E+003                  2.4728484280438130E-005                  0.0000000000000000E+000                  0.0000000000000000E+000                  0.0000000000000000E+000                  0.0000000000000000E+000                  0.0000000000000000E+000                  0.0000000000000000E+000                  0.0000000000000000E+000                  6.6666666666666663E-001                  0.0000000000000000E+000                  0.0000000000000000E+000                  0.0000000000000000E+000                  0.0000000000000000E+000                  0.0000000000000000E+000                  0.0000000000000000E+000                  0.0000000000000000E+000                  4.8534274396130700E-001                  1.0000000000000000E+000                  1.0000000000000000E+000                  1.0000000000000000E+000                  0.0000000000000000E+000                  8.5422000000000042E-001                  3.2648525170049197E-001                  0.0000000000000000E+000                  0.0000000000000000E+000                  0.0000000000000000E+000                  6.3213069893471280E-002                  0.0000000000000000E+000                                        0 
                                      10                  1.2000000000000000E+000                  2.5958682111999997E-004                  3.7819597740584915E-001                  3.6700042134496522E+000                  3.9110248688131216E-001                 -4.1515086283884788E+000                 -2.0169009709486737E+001                 -4.6067115505849303E+000                 -9.8999999999999986E+001                 -4.6067115505849303E+000                  3.7608569185390595E+000                  7.1184995260767103E-001                  2.3793471606177928E-019                  2.8956919491480069E-005                  2.7207108785800999E-001                  9.9719552508596653E-009                  2.2013524189925522E-029                  6.9122934645097553E-051                  2.7329498276980977E-003                  3.3174558278568981E-005                  1.7113097673445458E-029                  8.0761959671237199E-004                  3.1805962055375493E-006                  1.6476438737958394E-060                  1.3308314420510158E-034                  7.5079583427087810E-003                  2.9753698468088119E-006                  1.6941052428044967E-005                  2.1116758615400431E-037                  1.0040532376209030E-099                  3.9939952210749844E-007                  1.0040532376209030E-099                  1.0040532376209024E-099                  1.6732323210415082E-003                  1.0252973085913603E-041                  3.2715615784305067E-003                  7.1185000389243314E-001                  1.4333945729872167E-039                  2.8956915995318785E-005                  2.7207103941078131E-001                  9.9719533455913944E-009                  1.2685698970579118E-093                  1.0040530892336011E-099                  2.7329493041766029E-003                  3.3174551923679392E-005                  1.0040530900649872E-099                  8.0761944200546314E-004                  3.1805955962653007E-006                  1.0040530897849801E-099                  1.0040530899028100E-099                  7.5079569044907944E-003                  2.9753694209628659E-006                  1.6941050003378844E-005                  1.0040530937524648E-099                  1.0040530946552448E-099                  3.9939946494396063E-007                  1.0040530933560923E-099                  1.0040530934665959E-099                  1.6732320815623051E-003                  1.0040530940062005E-099                  3.2715611101925054E-003                 -4.6067115505857990E+000                 -1.6305995462654298E+001                 -9.8999999999999986E+001                  0.0000000000000000E+000                 -4.5254901918066137E+000                 -2.8347368964061062E+000                 -9.8999999999999986E+001                  4.1819095387119098E-001                  2.3881923175438433E+000                  0.0000000000000000E+000                  0.0000000000000000E+000                  3.7494896993133332E-002                  4.1819095387119098E-001                  6.5394867973053550E-002                  3.7494896993133332E-002                  8.2710820205639053E+010                  1.1999999985730501E+000                  2.3881923175438433E+000                  6.3980139585947320E+007                                      668                  1.0609767754698075E+003                  7.1898356187160823E+002                  4.0507245029495060E+001                  0.0000000000000000E+000                  1.1949459117323796E-004                  0.0000000000000000E+000                  3.3733422012637217E+004                  1.2000000000000000E+000                  1.7003480265219514E+048                  0.0000000000000000E+000                  0.0000000000000000E+000                  0.0000000000000000E+000                  0.0000000000000000E+000                  0.0000000000000000E+000                  0.0000000000000000E+000                  0.0000000000000000E+000                  0.0000000000000000E+000                  0.0000000000000000E+000                  0.0000000000000000E+000                  0.0000000000000000E+000                  5.7682614394947831E+006                 -9.8999999999999986E+001                 -1.1175028721339908E-001                  6.5866710445973293E+000                  1.4604053659226341E+001                 -1.1175028721339908E-001                  6.5866710445973293E+000                  0.0000000000000000E+000                  0.0000000000000000E+000                  0.0000000000000000E+000                  0.0000000000000000E+000                 -9.5933033495081999E-001                  4.5443493081110908E+000                  4.5443493081110908E+000                 -1.7609125905568127E-001                  0.0000000000000000E+000                  2.7263600732358839E-001                  1.9336623136704612E+000                  2.0326678164020191E-003                  9.9860568695854612E-001                  3.5903860029026714E+002                  4.1819095387119098E-001                  2.3881923175438433E+000                  0.0000000000000000E+000                  0.0000000000000000E+000                  0.0000000000000000E+000                                        2                  1.0981702266824241E-001                  4.6777277662659208E+003                  2.4733663583876679E-005                  0.0000000000000000E+000                  0.0000000000000000E+000                  0.0000000000000000E+000                  0.0000000000000000E+000                  0.0000000000000000E+000                  0.0000000000000000E+000                  0.0000000000000000E+000                  6.6666666666666663E-001                  0.0000000000000000E+000                  0.0000000000000000E+000                  0.0000000000000000E+000                  0.0000000000000000E+000                  0.0000000000000000E+000                  0.0000000000000000E+000                  0.0000000000000000E+000                  4.8534274396130711E-001                  1.0000000000000000E+000                  1.0000000000000000E+000                  1.0000000000000000E+000                  0.0000000000000000E+000                  8.5422000000000042E-001                  3.2648525170049197E-001                  0.0000000000000000E+000                  0.0000000000000000E+000                  0.0000000000000000E+000                  6.3213069893523918E-002                  0.0000000000000000E+000                                        0 
                                      11                  1.2000000000000000E+000                  3.2150418534399993E-004                  3.7819597544321126E-001                  3.6700039080547091E+000                  3.9110126137626561E-001                 -4.1515110588788398E+000                 -1.9992918450431056E+001                 -4.6066027142837180E+000                 -9.8999999999999986E+001                 -4.6066027142837180E+000                  3.7608569224643351E+000                  7.1184995260767103E-001                  2.9400919117924753E-019                  2.8956919491480079E-005                  2.7207108785800999E-001                  9.9719552496787790E-009                  2.7259878048894036E-029                  8.5598833282647902E-051                  2.7329498276980977E-003                  3.3174558278568981E-005                  1.7133226599414536E-029                  8.0761959671237199E-004                  3.1805962055375493E-006                  1.6498418103874820E-060                  1.3308315300007218E-034                  7.5079583427087810E-003                  2.9753698468088119E-006                  1.6941052428044967E-005                  2.1116758637647138E-037                  1.0040532376209030E-099                  3.9939952210749844E-007                  1.0040532376209030E-099                  1.0040532376209024E-099                  1.6732323210415082E-003                  1.2698540498190405E-041                  3.2715615784305067E-003                  7.1185000388710074E-001                  2.3334211358094805E-039                  2.8956915995675874E-005                  2.7207103941581262E-001                  9.9719533457938783E-009                  2.0746169151237005E-093                  1.0040530892336013E-099                  2.7329493042320963E-003                  3.3174551924353027E-005                  1.0040530900864776E-099                  8.0761944202186234E-004                  3.1805955963298840E-006                  1.0040530898190880E-099                  1.0040530899328223E-099                  7.5079569046432497E-003                  2.9753694210082377E-006                  1.6941050003637179E-005                  1.0040530937784744E-099                  1.0040530946857442E-099                  3.9939946495005111E-007                  1.0040530933560931E-099                  1.0040530934869142E-099                  1.6732320815878202E-003                  1.0040530940214852E-099                  3.2715611102423930E-003                 -4.6066027142845858E+000                 -1.6305791517396813E+001                 -9.8999999999999986E+001                  0.0000000000000000E+000                 -4.5254901917751402E+000                 -2.8346410190111100E+000                 -9.8999999999999986E+001                  4.1819095386258570E-001                  2.3881923076113214E+000                  0.0000000000000000E+000                  0.0000000000000000E+000                  3.7494896993133332E-002                  4.1819095386258570E-001                  6.5394867973053550E-002                  3.7494896993133332E-002                  8.2710820202614044E+010                  1.1999999985730501E+000                  2.3881923076113214E+000                  6.3980078275542513E+007                                      668                  1.0609769970377322E+003                  7.1898382116387552E+002                  4.0507246544861495E+001                  0.0000000000000000E+000                  1.4342079774937058E-004                  0.0000000000000000E+000                  3.3733421783968093E+004                  1.2000000000000000E+000                  1.7003480265526252E+048                  0.0000000000000000E+000                  0.0000000000000000E+000                  0.0000000000000000E+000                  0.0000000000000000E+000                  0.0000000000000000E+000                  0.0000000000000000E+000                  0.0000000000000000E+000                  0.0000000000000000E+000                  0.0000000000000000E+000                  0.0000000000000000E+000                  0.0000000000000000E+000                  5.7682777426365754E+006                 -9.8999999999999986E+001                 -1.1175028718734423E-001                  6.5866710446056169E+000                  1.4604053659260693E+001                 -1.1175028718734423E-001                  6.5866710446056169E+000                  0.0000000000000000E+000                  0.0000000000000000E+000                  0.0000000000000000E+000                  0.0000000000000000E+000                 -9.5933063720987832E-001                  4.5443496141003310E+000                  4.5443496141003310E+000                 -1.7609125905568127E-001                  0.0000000000000000E+000                  2.7263544314092525E-001                  1.9336590640259617E+000                  2.0326678215884376E-003                  9.9860568695855001E-001                  3.5903929236531894E+002                  4.1819095386258570E-001                  2.3881923076113214E+000                  0.0000000000000000E+000                  0.0000000000000000E+000                  0.0000000000000000E+000                                        2                  1.0981694623812482E-001                  4.6777244766718422E+003                  2.4739862736535584E-005                  0.0000000000000000E+000                  0.0000000000000000E+000                  0.0000000000000000E+000                  0.0000000000000000E+000                  0.0000000000000000E+000                  0.0000000000000000E+000                  0.0000000000000000E+000                  6.6666666666666663E-001                  0.0000000000000000E+000                  0.0000000000000000E+000                  0.0000000000000000E+000                  0.0000000000000000E+000                  0.0000000000000000E+000                  0.0000000000000000E+000                  0.0000000000000000E+000                  4.8534274396130689E-001                  1.0000000000000000E+000                  1.0000000000000000E+000                  1.0000000000000000E+000                  0.0000000000000000E+000                  8.5422000000000042E-001                  3.2648525170049197E-001                  0.0000000000000000E+000                  0.0000000000000000E+000                  0.0000000000000000E+000                  6.3213069893581969E-002                  0.0000000000000000E+000                                        0 
                                      12                  1.2000000000000000E+000                  3.9580502241279986E-004                  3.7819597379413106E-001                  3.6700036728349530E+000                  3.9110031719907934E-001                 -4.1515129336830991E+000                 -9.8999999999999986E+001                 -4.6064725498799151E+000                 -9.8999999999999986E+001                 -4.6064725498799151E+000                  3.7608569257624955E+000                  7.1184995260767103E-001                  3.6095734106470657E-019                  2.8956919491480079E-005                  2.7207108785800999E-001                  9.9719552482617210E-009                  3.3553281169089354E-029                  1.0536293513068922E-050                  2.7329498276980977E-003                  3.3174558278568981E-005                  1.7139723586566180E-029                  8.0761959671237199E-004                  3.1805962055375493E-006                  1.6505512364009530E-060                  1.3308315383579213E-034                  7.5079583427087810E-003                  2.9753698468088119E-006                  1.6941052428044967E-005                  2.1116758656259006E-037                  1.0040532376209030E-099                  3.9939952210749844E-007                  1.0040532376209030E-099                  1.0040532376209024E-099                  1.6732323210415082E-003                  1.5633221395792399E-041                  3.2715615784305067E-003                  7.1185000388304731E-001                  3.8017737240118196E-039                  2.8956915995947294E-005                  2.7207103941963684E-001                  9.9719533459477868E-009                  3.3978640583138875E-093                  1.0040530892336011E-099                  2.7329493042742765E-003                  3.3174551924865028E-005                  1.0040530901034177E-099                  8.0761944203432677E-004                  3.1805955963789725E-006                  1.0040530898488501E-099                  1.0040530899583093E-099                  7.5079569047591232E-003                  2.9753694210427233E-006                  1.6941050003833525E-005                  1.0040530938012785E-099                  1.0040530947089198E-099                  3.9939946495468020E-007                  1.0040530933560947E-099                  1.0040530935068700E-099                  1.6732320816072131E-003                  1.0040530940331029E-099                  3.2715611102803106E-003                 -4.6064725498807828E+000                 -1.6305725710568041E+001                 -9.8999999999999986E+001                  0.0000000000000000E+000                 -4.5254901917373571E+000                 -2.8345265772765518E+000                 -9.8999999999999986E+001                  4.1819095385226146E-001                  2.3881922992053419E+000                  0.0000000000000000E+000                  0.0000000000000000E+000                  3.7494896993133332E-002                  4.1819095385226146E-001                  6.5394867973053550E-002                  3.7494896993133332E-002                  8.2710820198999115E+010                  1.1999999985730501E+000                  2.3881922992053419E+000                  6.3980030968184613E+007                                      668                  1.0609771683578358E+003                  7.1898402132975195E+002                  4.0507247774712958E+001                  0.0000000000000000E+000                  1.7208389159048703E-004                  0.0000000000000000E+000                  3.3733421591831931E+004                  1.2000000000000000E+000                  1.7003480265894448E+048                  0.0000000000000000E+000                  0.0000000000000000E+000                  0.0000000000000000E+000                  0.0000000000000000E+000                  0.0000000000000000E+000                  0.0000000000000000E+000                  0.0000000000000000E+000                  0.0000000000000000E+000                  0.0000000000000000E+000                  0.0000000000000000E+000                  0.0000000000000000E+000                  5.7682903050677599E+006                 -9.8999999999999986E+001                 -1.1175028715606897E-001                  6.5866710446155663E+000                  1.4604053659301927E+001                 -1.1175028715606897E-001                  6.5866710446155663E+000                  0.0000000000000000E+000                  0.0000000000000000E+000                  0.0000000000000000E+000                  0.0000000000000000E+000                 -9.5933086989560667E-001                  4.5443498499341084E+000                  4.5443498499341084E+000                 -1.7609125905568127E-001                  0.0000000000000000E+000                  2.7263500315373462E-001                  1.9336565381317063E+000                  2.0326678277137471E-003                  9.9860568695855467E-001                  3.5903983148743714E+002                  4.1819095385226146E-001                  2.3881922992053419E+000                  0.0000000000000000E+000                  0.0000000000000000E+000                  0.0000000000000000E+000                                        2                  1.0981688740056106E-001                  4.6777219429789211E+003                  2.4747278746279228E-005                  0.0000000000000000E+000                  0.0000000000000000E+000                  0.0000000000000000E+000                  0.0000000000000000E+000                  0.0000000000000000E+000                  0.0000000000000000E+000                  0.0000000000000000E+000                  6.6666666666666663E-001                  0.0000000000000000E+000                  0.0000000000000000E+000                  0.0000000000000000E+000                  0.0000000000000000E+000                  0.0000000000000000E+000                  0.0000000000000000E+000                  0.0000000000000000E+000                  4.8534274396130711E-001                  1.0000000000000000E+000                  1.0000000000000000E+000                  1.0000000000000000E+000                  0.0000000000000000E+000                  8.5422000000000042E-001                  3.2648525170049197E-001                  0.0000000000000000E+000                  0.0000000000000000E+000                  0.0000000000000000E+000                  6.3213069893651136E-002                  0.0000000000000000E+000                                        0 
                                      13                  1.2000000000000000E+000                  4.8496602689535983E-004                  3.7819597241057579E-001                  3.6700034918638758E+000                  3.9109959054766230E-001                 -4.1515143775379464E+000                 -9.8999999999999986E+001                 -4.6063169819139969E+000                 -9.8999999999999986E+001                 -4.6063169819139969E+000                  3.7608569285296061E+000                  7.1184995260767103E-001                  4.4080675070029304E-019                  2.8956919491480086E-005                  2.7207108785800999E-001                  9.9719552465612494E-009                  4.1102167292600863E-029                  1.2906981541772885E-050                  2.7329498276980977E-003                  3.3174558278568981E-005                  1.7141553131626994E-029                  8.0761959671237199E-004                  3.1805962055375493E-006                  1.6507510111218188E-060                  1.3308315401510393E-034                  7.5079583427087810E-003                  2.9753698468088119E-006                  1.6941052428044967E-005                  2.1116758678275192E-037                  1.0040532376209030E-099                  3.9939952210749844E-007                  1.0040532376209030E-099                  1.0040532376209024E-099                  1.6732323210415082E-003                  1.9154838477058015E-041                  3.2715615784305067E-003                  7.1185000387998587E-001                  6.1992615728287434E-039                  2.8956915996152313E-005                  2.7207103942252558E-001                  9.9719533460640405E-009                  5.5736110910533112E-093                  1.0040530892336011E-099                  2.7329493043061377E-003                  3.3174551925251790E-005                  1.0040530901168387E-099                  8.0761944204374219E-004                  3.1805955964160531E-006                  1.0040530898749552E-099                  1.0040530899801088E-099                  7.5079569048466547E-003                  2.9753694210687717E-006                  1.6941050003981847E-005                  1.0040530938213679E-099                  1.0040530947264270E-099                  3.9939946495817696E-007                  1.0040530933560984E-099                  1.0040530935262442E-099                  1.6732320816218625E-003                  1.0040530940418789E-099                  3.2715611103089526E-003                 -4.6063169819148646E+000                 -1.6305707181073579E+001                 -9.8999999999999986E+001                  0.0000000000000000E+000                 -4.5254901916920041E+000                 -2.8343901214396152E+000                 -9.8999999999999986E+001                  4.1819095383986621E-001                  2.3881922921066132E+000                  0.0000000000000000E+000                  0.0000000000000000E+000                  3.7494896993133332E-002                  4.1819095383986621E-001                  6.5394867973053550E-002                  3.7494896993133332E-002                  8.2710820194688660E+010                  1.1999999985730501E+000                  2.3881922921066132E+000                  6.3979994513539203E+007                                      668                  1.0609773007223439E+003                  7.1898417571157063E+002                  4.0507248770195915E+001                  0.0000000000000000E+000                  2.0644672770047358E-004                  0.0000000000000000E+000                  3.3733421430632363E+004                  1.2000000000000000E+000                  1.7003480266337124E+048                  0.0000000000000000E+000                  0.0000000000000000E+000                  0.0000000000000000E+000                  0.0000000000000000E+000                  0.0000000000000000E+000                  0.0000000000000000E+000                  0.0000000000000000E+000                  0.0000000000000000E+000                  0.0000000000000000E+000                  0.0000000000000000E+000                  0.0000000000000000E+000                  5.7682999748212742E+006                 -9.8999999999999986E+001                 -1.1175028711848455E-001                  6.5866710446275354E+000                  1.4604053659351495E+001                 -1.1175028711848455E-001                  6.5866710446275354E+000                  0.0000000000000000E+000                  0.0000000000000000E+000                  0.0000000000000000E+000                  0.0000000000000000E+000                 -9.5933104881737352E-001                  4.5443500315076193E+000                  4.5443500315076193E+000                 -1.7609125905568127E-001                  0.0000000000000000E+000                  2.7263466035793138E-001                  1.9336545818727484E+000                  2.0326678349612466E-003                  9.9860568695856000E-001                  3.5904025193889299E+002                  4.1819095383986621E-001                  2.3881922921066132E+000                  0.0000000000000000E+000                  0.0000000000000000E+000                  0.0000000000000000E+000                                        2                  1.0981684215792435E-001                  4.6777199936320721E+003                  2.4756145019257296E-005                  0.0000000000000000E+000                  0.0000000000000000E+000                  0.0000000000000000E+000                  0.0000000000000000E+000                  0.0000000000000000E+000                  0.0000000000000000E+000                  0.0000000000000000E+000                  6.6666666666666663E-001                  0.0000000000000000E+000                  0.0000000000000000E+000                  0.0000000000000000E+000                  0.0000000000000000E+000                  0.0000000000000000E+000                  0.0000000000000000E+000                  0.0000000000000000E+000                  4.8534274396130694E-001                  1.0000000000000000E+000                  1.0000000000000000E+000                  1.0000000000000000E+000                  0.0000000000000000E+000                  8.5422000000000042E-001                  3.2648525170049197E-001                  0.0000000000000000E+000                  0.0000000000000000E+000                  0.0000000000000000E+000                  6.3213069893732432E-002                  0.0000000000000000E+000                                        0 
                                      14                  1.2000000000000000E+000                  5.9195923227443176E-004                  3.7819597125286125E-001                  3.6700033531535610E+000                  3.9109903339097435E-001                 -4.1515154849667510E+000                 -1.9691888454767074E+001                 -4.6061312013079823E+000                 -9.8999999999999986E+001                 -4.6061312013079823E+000                  3.7608569308450353E+000                  7.1184995260767103E-001                  5.3592791296452959E-019                  2.8956919491480086E-005                  2.7207108785800999E-001                  9.9719552445206825E-009                  5.0156228406366400E-029                  1.5750361872921969E-050                  2.7329498276980977E-003                  3.3174558278568981E-005                  1.7141999949824888E-029                  8.0761959671237199E-004                  3.1805962055375493E-006                  1.6507998021740092E-060                  1.3308315417224945E-034                  7.5079583427087810E-003                  2.9753698468088119E-006                  1.6941052428044967E-005                  2.1116758704811172E-037                  1.0040532376209030E-099                  3.9939952210749844E-007                  1.0040532376209030E-099                  1.0040532376209024E-099                  1.6732323210415082E-003                  2.3380778980573065E-041                  3.2715615784305067E-003                  7.1185000387769060E-001                  1.0113817816299931E-038                  2.8956915996306009E-005                  2.7207103942469113E-001                  9.9719533461511939E-009                  9.1540247838001055E-093                  1.0040530892336015E-099                  2.7329493043300227E-003                  3.3174551925541733E-005                  1.0040530901275275E-099                  8.0761944205080100E-004                  3.1805955964438501E-006                  1.0040530898979735E-099                  1.0040530899988811E-099                  7.5079569049122724E-003                  2.9753694210883009E-006                  1.6941050004093035E-005                  1.0040530938391517E-099                  1.0040530947395573E-099                  3.9939946496079837E-007                  1.0040530933561040E-099                  1.0040530935449048E-099                  1.6732320816328441E-003                  1.0040530940484578E-099                  3.2715611103304254E-003                 -4.6061312013088500E+000                 -1.6305702655655615E+001                 -9.8999999999999986E+001                  0.0000000000000000E+000                 -4.5254901916375907E+000                 -2.8342276234148027E+000                 -9.8999999999999986E+001                  4.1819095382496890E-001                  2.3881922861306975E+000                  0.0000000000000000E+000                  0.0000000000000000E+000                  3.7494896993133332E-002                  4.1819095382496890E-001                  6.5394867973053550E-002                  3.7494896993133332E-002                  8.2710820189552246E+010                  1.1999999985730501E+000                  2.3881922861306975E+000                  6.3979966530911602E+007                                      668                  1.0609774026478628E+003                  7.1898429436383049E+002                  4.0507249572431931E+001                  0.0000000000000000E+000                  2.4774376656495943E-004                  0.0000000000000000E+000                  3.3733421295745764E+004                  1.2000000000000000E+000                  1.7003480266871417E+048                  0.0000000000000000E+000                  0.0000000000000000E+000                  0.0000000000000000E+000                  0.0000000000000000E+000                  0.0000000000000000E+000                  0.0000000000000000E+000                  0.0000000000000000E+000                  0.0000000000000000E+000                  0.0000000000000000E+000                  0.0000000000000000E+000                  0.0000000000000000E+000                  5.7683073903587908E+006                 -9.8999999999999986E+001                 -1.1175028707327436E-001                  6.5866710446419745E+000                  1.4604053659411157E+001                 -1.1175028707327436E-001                  6.5866710446419745E+000                  0.0000000000000000E+000                  0.0000000000000000E+000                  0.0000000000000000E+000                  0.0000000000000000E+000                 -9.5933118587205646E-001                  4.5443501707895440E+000                  4.5443501707895440E+000                 -1.7609125905568127E-001                  0.0000000000000000E+000                  2.7263439421502395E-001                  1.9336530748194583E+000                  2.0326678434615920E-003                  9.9860568695856611E-001                  3.5904057923660707E+002                  4.1819095382496890E-001                  2.3881922861306975E+000                  0.0000000000000000E+000                  0.0000000000000000E+000                  0.0000000000000000E+000                                        2                  1.0981680750192307E-001                  4.6777184995019379E+003                  2.4766737360794232E-005                  0.0000000000000000E+000                  0.0000000000000000E+000                  0.0000000000000000E+000                  0.0000000000000000E+000                  0.0000000000000000E+000                  0.0000000000000000E+000                  0.0000000000000000E+000                  6.6666666666666663E-001                  0.0000000000000000E+000                  0.0000000000000000E+000                  0.0000000000000000E+000                  0.0000000000000000E+000                  0.0000000000000000E+000                  0.0000000000000000E+000                  0.0000000000000000E+000                  4.8534274396130694E-001                  1.0000000000000000E+000                  1.0000000000000000E+000                  1.0000000000000000E+000                  0.0000000000000000E+000                  8.5422000000000042E-001                  3.2648525170049203E-001                  0.0000000000000000E+000                  0.0000000000000000E+000                  0.0000000000000000E+000                  6.3213069893824164E-002                  0.0000000000000000E+000                                        0 
                                      15                  1.2000000000000000E+000                  7.2035107872931814E-004                  3.7819597028734725E-001                  3.6700032474480238E+000                  3.9109860863779605E-001                 -4.1515163292708968E+000                 -9.8999999999999986E+001                 -4.6059095529314495E+000                 -9.8999999999999986E+001                 -4.6059095529314495E+000                  3.7608569327760630E+000                  7.1184995260767103E-001                  6.4907677816859596E-019                  2.8956919491480099E-005                  2.7207108785800999E-001                  9.9719552420720029E-009                  6.1014478565179719E-029                  1.9160338302157985E-050                  2.7329498276980977E-003                  3.3174558278568981E-005                  1.7142094093646796E-029                  8.0761959671237199E-004                  3.1805962055375493E-006                  1.6508100840197205E-060                  1.3308315435693587E-034                  7.5079583427087810E-003                  2.9753698468088119E-006                  1.6941052428044967E-005                  2.1116758736585947E-037                  1.0040532376209030E-099                  3.9939952210749844E-007                  1.0040532376209030E-099                  1.0040532376209024E-099                  1.6732323210415082E-003                  2.8451907593405692E-041                  3.2715615784305067E-003                  7.1185000387598496E-001                  1.6499870511095132E-038                  2.8956915996420240E-005                  2.7207103942630062E-001                  9.9719533462159671E-009                  1.5046269658340408E-092                  1.0040530892336011E-099                  2.7329493043477754E-003                  3.3174551925757211E-005                  1.0040530901360867E-099                  8.0761944205604680E-004                  3.1805955964645097E-006                  1.0040530899183725E-099                  1.0040530900151493E-099                  7.5079569049610407E-003                  2.9753694211028136E-006                  1.6941050004175675E-005                  1.0040530938549692E-099                  1.0040530947493283E-099                  3.9939946496274660E-007                  1.0040530933561130E-099                  1.0040530935627798E-099                  1.6732320816410064E-003                  1.0040530940533475E-099                  3.2715611103463845E-003                 -4.6059095529323164E+000                 -1.6305701701920036E+001                 -9.8999999999999986E+001                  0.0000000000000000E+000                 -4.5254901915722954E+000                 -2.8340344073261381E+000                 -9.8999999999999986E+001                  4.1819095380712851E-001                  2.3881922811186964E+000                  0.0000000000000000E+000                  0.0000000000000000E+000                  3.7494896993133332E-002                  4.1819095380712851E-001                  6.5394867973053550E-002                  3.7494896993133332E-002                  8.2710820183432861E+010                  1.1999999985730501E+000                  2.3881922811186964E+000                  6.3979945176341012E+007                                      668                  1.0609774807246411E+003                  7.1898438505964555E+002                  4.0507250215235132E+001                  0.0000000000000000E+000                  2.9720383355464740E-004                  0.0000000000000000E+000                  3.3733421183252656E+004                  1.2000000000000000E+000                  1.7003480267510424E+048                  0.0000000000000000E+000                  0.0000000000000000E+000                  0.0000000000000000E+000                  0.0000000000000000E+000                  0.0000000000000000E+000                  0.0000000000000000E+000                  0.0000000000000000E+000                  0.0000000000000000E+000                  0.0000000000000000E+000                  0.0000000000000000E+000                  0.0000000000000000E+000                  5.7683130447651548E+006                 -9.8999999999999986E+001                 -1.1175028701908259E-001                  6.5866710446592620E+000                  1.4604053659482652E+001                 -1.1175028701908259E-001                  6.5866710446592620E+000                  0.0000000000000000E+000                  0.0000000000000000E+000                  0.0000000000000000E+000                  0.0000000000000000E+000                 -9.5933129024306996E-001                  4.5443502770245097E+000                  4.5443502770245097E+000                 -1.7609125905568127E-001                  0.0000000000000000E+000                  2.7263418871427547E-001                  1.9336519216775074E+000                  2.0326678534288690E-003                  9.9860568695857377E-001                  3.5904083295168817E+002                  4.1819095380712851E-001                  2.3881922811186964E+000                  0.0000000000000000E+000                  0.0000000000000000E+000                  0.0000000000000000E+000                                        2                  1.0981678111040628E-001                  4.6777173608861040E+003                  2.4779380644140581E-005                  0.0000000000000000E+000                  0.0000000000000000E+000                  0.0000000000000000E+000                  0.0000000000000000E+000                  0.0000000000000000E+000                  0.0000000000000000E+000                  0.0000000000000000E+000                  6.6666666666666663E-001                  0.0000000000000000E+000                  0.0000000000000000E+000                  0.0000000000000000E+000                  0.0000000000000000E+000                  0.0000000000000000E+000                  0.0000000000000000E+000                  0.0000000000000000E+000                  4.8534274396130705E-001                  1.0000000000000000E+000                  1.0000000000000000E+000                  1.0000000000000000E+000                  0.0000000000000000E+000                  8.5422000000000042E-001                  3.2648525170049203E-001                  0.0000000000000000E+000                  0.0000000000000000E+000                  0.0000000000000000E+000                  6.3213069893937365E-002                  0.0000000000000000E+000                                        0 
                                      16                  1.2000000000000000E+000                  8.7442129447518177E-004                  3.7819596948463341E-001                  3.6700031674881943E+000                  3.9109828719304984E-001                 -4.1515169681125412E+000                 -9.8999999999999986E+001                 -4.6056454146583787E+000                 -9.8999999999999986E+001                 -4.6056454146583787E+000                  3.7608569343814908E+000                  7.1184995260767103E-001                  7.8343542140307458E-019                  2.8956919491480113E-005                  2.7207108785800999E-001                  9.9719552391335877E-009                  7.4034848355828838E-029                  2.3249317054022930E-050                  2.7329498276980977E-003                  3.3174558278568981E-005                  1.7142111140661615E-029                  8.0761959671237199E-004                  3.1805962055375493E-006                  1.6508119478529270E-060                  1.3308315457924955E-034                  7.5079583427087810E-003                  2.9753698468088119E-006                  1.6941052428044967E-005                  2.1116758774869489E-037                  1.0040532376209030E-099                  3.9939952210749844E-007                  1.0040532376209030E-099                  1.0040532376209024E-099                  1.6732323210415082E-003                  3.4537261941261694E-041                  3.2715615784305067E-003                  7.1185000387472885E-001                  2.6899400529602849E-038                  2.8956915996504350E-005                  2.7207103942748573E-001                  9.9719533462636607E-009                  2.5625341012233663E-092                  1.0040530892336013E-099                  2.7329493043608461E-003                  3.3174551925915884E-005                  1.0040530901429799E-099                  8.0761944205990938E-004                  3.1805955964797224E-006                  1.0040530899365375E-099                  1.0040530900293321E-099                  7.5079569049969477E-003                  2.9753694211135010E-006                  1.6941050004236519E-005                  1.0040530938691027E-099                  1.0040530947565379E-099                  3.9939946496418100E-007                  1.0040530933561274E-099                  1.0040530935798392E-099                  1.6732320816470162E-003                  1.0040530940569475E-099                  3.2715611103581346E-003                 -4.6056454146592456E+000                 -1.6305701528919940E+001                 -9.8999999999999986E+001                  0.0000000000000000E+000                 -4.5254901914939571E+000                 -2.8338050844226870E+000                 -9.8999999999999986E+001                  4.1819095378570159E-001                  2.3881922769293920E+000                  0.0000000000000000E+000                  0.0000000000000000E+000                  3.7494896993133332E-002                  4.1819095378570159E-001                  6.5394867973053550E-002                  3.7494896993133332E-002                  8.2710820176153183E+010                  1.1999999985730501E+000                  2.3881922769293920E+000                  6.3979928999886990E+007                                      668                  1.0609775401356655E+003                  7.1898445390512836E+002                  4.0507250726929456E+001                  0.0000000000000000E+000                  3.5635550956174088E-004                  0.0000000000000000E+000                  3.3733421089727570E+004                  1.2000000000000000E+000                  1.7003480268281016E+048                  0.0000000000000000E+000                  0.0000000000000000E+000                  0.0000000000000000E+000                  0.0000000000000000E+000                  0.0000000000000000E+000                  0.0000000000000000E+000                  0.0000000000000000E+000                  0.0000000000000000E+000                  0.0000000000000000E+000                  0.0000000000000000E+000                  0.0000000000000000E+000                  5.7683173248676993E+006                 -9.8999999999999986E+001                 -1.1175028695392543E-001                  6.5866710446800960E+000                  1.4604053659568661E+001                 -1.1175028695392543E-001                  6.5866710446800960E+000                  0.0000000000000000E+000                  0.0000000000000000E+000                  0.0000000000000000E+000                  0.0000000000000000E+000                 -9.5933136913001615E-001                  4.5443503574662181E+000                  4.5443503574662181E+000                 -1.7609125905568127E-001                  0.0000000000000000E+000                  2.7263403114611673E-001                  1.9336510464642653E+000                  2.0326678651127160E-003                  9.9860568695858221E-001                  3.5904102843947248E+002                  4.1819095378570159E-001                  2.3881922769293920E+000                  0.0000000000000000E+000                  0.0000000000000000E+000                  0.0000000000000000E+000                                        2                  1.0981676116285898E-001                  4.6777164995924932E+003                  2.4794456068490604E-005                  0.0000000000000000E+000                  0.0000000000000000E+000                  0.0000000000000000E+000                  0.0000000000000000E+000                  0.0000000000000000E+000                  0.0000000000000000E+000                  0.0000000000000000E+000                  6.6666666666666663E-001                  0.0000000000000000E+000                  0.0000000000000000E+000                  0.0000000000000000E+000                  0.0000000000000000E+000                  0.0000000000000000E+000                  0.0000000000000000E+000                  0.0000000000000000E+000                  4.8534274396130711E-001                  1.0000000000000000E+000                  1.0000000000000000E+000                  1.0000000000000000E+000                  0.0000000000000000E+000                  8.5422000000000042E-001                  3.2648525170049203E-001                  0.0000000000000000E+000                  0.0000000000000000E+000                  0.0000000000000000E+000                  6.3213069894066165E-002                  0.0000000000000000E+000                                        0 
                                      17                  1.2000000000000000E+000                  1.0593055533702181E-003                  3.7819596881885242E-001                  3.6700031075236330E+000                  3.9109804600324244E-001                 -4.1515174472692342E+000                 -9.8999999999999986E+001                 -4.6053310716370301E+000                 -9.8999999999999986E+001                 -4.6053310716370301E+000                  3.7608569357130528E+000                  7.1184995260767103E-001                  9.4264660863524505E-019                  2.8956919491480130E-005                  2.7207108785800999E-001                  9.9719552356074888E-009                  8.9645580372490070E-029                  2.8151785471408836E-050                  2.7329498276980977E-003                  3.3174558278568981E-005                  1.7142113803007398E-029                  8.0761959671237199E-004                  3.1805962055375493E-006                  1.6508122414681228E-060                  1.3308315484618498E-034                  7.5079583427087810E-003                  2.9753698468088119E-006                  1.6941052428044967E-005                  2.1116758820835984E-037                  1.0040532376209030E-099                  3.9939952210749844E-007                  1.0040532376209030E-099                  1.0040532376209024E-099                  1.6732323210415082E-003                  4.1839687176635848E-041                  3.2715615784305067E-003                  7.1185000387381336E-001                  4.3789297954105393E-038                  2.8956915996565662E-005                  2.7207103942834970E-001                  9.9719533462984320E-009                  1.9542073448301036E-090                  1.0040530892336015E-099                  2.7329493043703754E-003                  3.3174551926031555E-005                  1.0040530901485642E-099                  8.0761944206272516E-004                  3.1805955964908130E-006                  1.0040530899527866E-099                  1.0040530900417662E-099                  7.5079569050231255E-003                  2.9753694211212907E-006                  1.6941050004280887E-005                  1.0040530938817865E-099                  1.0040530947618126E-099                  3.9939946496522676E-007                  1.0040530933561481E-099                  1.0040530935960833E-099                  1.6732320816513972E-003                  1.0040530940595722E-099                  3.2715611103667011E-003                 -4.6053310716378961E+000                 -1.6305701501528080E+001                 -9.8999999999999986E+001                  0.0000000000000000E+000                 -4.5254901913999621E+000                 -2.8335334999381958E+000                 -9.8999999999999986E+001                  4.1819095376001358E-001                  2.3881922734367387E+000                  0.0000000000000000E+000                  0.0000000000000000E+000                  3.7494896993133332E-002                  4.1819095376001358E-001                  6.5394867973053550E-002                  3.7494896993133332E-002                  8.2710820167498978E+010                  1.1999999985730501E+000                  2.3881922734367387E+000                  6.3979916850496285E+007                                      668                  1.0609775849991872E+003                  7.1898450574591311E+002                  4.0507251131439553E+001                  0.0000000000000000E+000                  4.2716113962100531E-004                  0.0000000000000000E+000                  3.3733421012156701E+004                  1.2000000000000000E+000                  1.7003480269205796E+048                  0.0000000000000000E+000                  0.0000000000000000E+000                  0.0000000000000000E+000                  0.0000000000000000E+000                  0.0000000000000000E+000                  0.0000000000000000E+000                  0.0000000000000000E+000                  0.0000000000000000E+000                  0.0000000000000000E+000                  0.0000000000000000E+000                  0.0000000000000000E+000                  5.7683205372045524E+006                 -9.8999999999999986E+001                 -1.1175028687572282E-001                  6.5866710447051089E+000                  1.4604053659671907E+001                 -1.1175028687572282E-001                  6.5866710447051089E+000                  0.0000000000000000E+000                  0.0000000000000000E+000                  0.0000000000000000E+000                  0.0000000000000000E+000                 -9.5933142823392636E-001                  4.5443504178638792E+000                  4.5443504178638792E+000                 -1.7609125905568127E-001                  0.0000000000000000E+000                  2.7263391132220066E-001                  1.9336503882418212E+000                  2.0326678787185690E-003                  9.9860568695859253E-001                  3.5904117790645199E+002                  4.1819095376001358E-001                  2.3881922734367387E+000                  0.0000000000000000E+000                  0.0000000000000000E+000                  0.0000000000000000E+000                                        2                  1.0981674621770121E-001                  4.6777158536799625E+003                  2.4812408830684271E-005                  0.0000000000000000E+000                  0.0000000000000000E+000                  0.0000000000000000E+000                  0.0000000000000000E+000                  0.0000000000000000E+000                  0.0000000000000000E+000                  0.0000000000000000E+000                  6.6666666666666663E-001                  0.0000000000000000E+000                  0.0000000000000000E+000                  0.0000000000000000E+000                  0.0000000000000000E+000                  0.0000000000000000E+000                  0.0000000000000000E+000                  0.0000000000000000E+000                  4.8534274396130717E-001                  1.0000000000000000E+000                  1.0000000000000000E+000                  1.0000000000000000E+000                  0.0000000000000000E+000                  8.5422000000000031E-001                  3.2648525170049203E-001                  0.0000000000000000E+000                  0.0000000000000000E+000                  0.0000000000000000E+000                  6.3213069894219445E-002                  0.0000000000000000E+000                                        0 
                                      18                  1.2000000000000000E+000                  1.2811666640442617E-003                  3.7819596826682206E-001                  3.6700030629752551E+000                  3.9109786670566926E-001                 -4.1515178032496083E+000                 -9.8999999999999986E+001                 -4.6049575920446228E+000                 -9.8999999999999986E+001                 -4.6049575920446228E+000                  3.7608569368171136E+000                  7.1184995260767103E-001                  1.1308359949743077E-018                  2.8956919491480160E-005                  2.7207108785800999E-001                  9.9719552313761705E-009                  1.0835873468800833E-028                  3.4028553339052168E-050                  2.7329498276980977E-003                  3.3174558278568981E-005                  1.7142114186875543E-029                  8.0761959671237199E-004                  3.1805962055375493E-006                  1.6508122868766671E-060                  1.3308315516703161E-034                  7.5079583427087810E-003                  2.9753698468088119E-006                  1.6941052428044967E-005                  2.1116758876086934E-037                  1.0040532376209030E-099                  3.9939952210749844E-007                  1.0040532376209030E-099                  1.0040532376209024E-099                  1.6732323210415082E-003                  5.0602597484971704E-041                  3.2715615784305067E-003                  7.1185000387315223E-001                  7.1121749690402835E-038                  2.8956915996609924E-005                  2.7207103942897332E-001                  9.9719533463235254E-009                  3.3392026219504444E-087                  1.0040530892336017E-099                  2.7329493043772531E-003                  3.3174551926115052E-005                  1.0040530901531159E-099                  8.0761944206475761E-004                  3.1805955964988158E-006                  1.0040530899673852E-099                  1.0040530900527236E-099                  7.5079569050420228E-003                  2.9753694211269146E-006                  1.6941050004312901E-005                  1.0040530938932160E-099                  1.0040530947656382E-099                  3.9939946496598168E-007                  1.0040530933561777E-099                  1.0040530936115270E-099                  1.6732320816545596E-003                  1.0040530940657041E-099                  3.2715611103728837E-003                 -4.6049575920454879E+000                 -1.6305701497123739E+001                 -9.8999999999999986E+001                  0.0000000000000000E+000                 -4.5254901912871635E+000                 -2.8332127029239804E+000                 -9.8999999999999986E+001                  4.1819095372919990E-001                  2.3881922705262024E+000                  0.0000000000000000E+000                  0.0000000000000000E+000                  3.7494896993133332E-002                  4.1819095372919990E-001                  6.5394867973053550E-002                  3.7494896993133332E-002                  8.2710820157226440E+010                  1.1999999985730501E+000                  2.3881922705262024E+000                  6.3979907809766658E+007                                      668                  1.0609776186071349E+003                  7.1898454444914432E+002                  4.0507251449149145E+001                  0.0000000000000000E+000                  5.1191148380709084E-004                  0.0000000000000000E+000                  3.3733420947839018E+004                  1.2000000000000000E+000                  1.7003480270318161E+048                  0.0000000000000000E+000                  0.0000000000000000E+000                  0.0000000000000000E+000                  0.0000000000000000E+000                  0.0000000000000000E+000                  0.0000000000000000E+000                  0.0000000000000000E+000                  0.0000000000000000E+000                  0.0000000000000000E+000                  0.0000000000000000E+000                  0.0000000000000000E+000                  5.7683229259762727E+006                 -9.8999999999999986E+001                 -1.1175028678179733E-001                  6.5866710447351799E+000                  1.4604053659795937E+001                 -1.1175028678179733E-001                  6.5866710447351799E+000                  0.0000000000000000E+000                  0.0000000000000000E+000                  0.0000000000000000E+000                  0.0000000000000000E+000                 -9.5933147209252612E-001                  4.5443504627984623E+000                  4.5443504627984623E+000                 -1.7609125905568127E-001                  0.0000000000000000E+000                  2.7263382106680500E-001                  1.9336498980362782E+000                  2.0326678945281748E-003                  9.9860568695860452E-001                  3.5904129115089859E+002                  4.1819095372919990E-001                  2.3881922705262024E+000                  0.0000000000000000E+000                  0.0000000000000000E+000                  0.0000000000000000E+000                                        2                  1.0981673512751085E-001                  4.6777153738239185E+003                  2.4833755899318427E-005                  0.0000000000000000E+000                  0.0000000000000000E+000                  0.0000000000000000E+000                  0.0000000000000000E+000                  0.0000000000000000E+000                  0.0000000000000000E+000                  0.0000000000000000E+000                  6.6666666666666663E-001                  0.0000000000000000E+000                  0.0000000000000000E+000                  0.0000000000000000E+000                  0.0000000000000000E+000                  0.0000000000000000E+000                  0.0000000000000000E+000                  0.0000000000000000E+000                  4.8534274396130700E-001                  1.0000000000000000E+000                  1.0000000000000000E+000                  1.0000000000000000E+000                  0.0000000000000000E+000                  8.5422000000000031E-001                  3.2648525170049197E-001                  0.0000000000000000E+000                  0.0000000000000000E+000                  0.0000000000000000E+000                  6.3213069894399884E-002                  0.0000000000000000E+000                                        0 
                                      19                  1.2000000000000000E+000                  1.5473999968531138E-003                  3.7819596780789472E-001                  3.6700030301980267E+000                  3.9109773467890357E-001                 -4.1515180651445025E+000                 -9.8999999999999986E+001                 -4.6045147142659202E+000                 -9.8999999999999986E+001                 -4.6045147142659202E+000                  3.7608569377349683E+000                  7.1184995260767103E-001                  1.3526130118043892E-018                  2.8956919491480194E-005                  2.7207108785800999E-001                  9.9719552262985885E-009                  1.3078615303541021E-028                  4.1071766351911734E-050                  2.7329498276980977E-003                  3.3174558278568981E-005                  1.7142114270567586E-029                  8.0761959671237199E-004                  3.1805962055375493E-006                  1.6508123002057130E-060                  1.3308315555196554E-034                  7.5079583427087810E-003                  2.9753698468088119E-006                  1.6941052428044967E-005                  2.1116758942372522E-037                  1.0040532376209030E-099                  3.9939952210749844E-007                  1.0040532376209030E-099                  1.0040532376209024E-099                  1.6732323210415082E-003                  6.1118089892242114E-041                  3.2715615784305067E-003                  7.1185000387268027E-001                  1.1515650878280541E-037                  2.8956915996641542E-005                  2.7207103942941896E-001                  9.9719533463414620E-009                  4.7748328510028222E-084                  1.0040530892336017E-099                  2.7329493043821685E-003                  3.3174551926174697E-005                  1.0040530901568497E-099                  8.0761944206620990E-004                  3.1805955965045362E-006                  1.0040530899805533E-099                  1.0040530900624269E-099                  7.5079569050555258E-003                  2.9753694211309325E-006                  1.6941050004335775E-005                  1.0040530939035547E-099                  1.0040530947683873E-099                  3.9939946496652103E-007                  1.0040530933562188E-099                  1.0040530936261989E-099                  1.6732320816568193E-003                  1.0040531698508478E-099                  3.2715611103773029E-003                 -4.6045147142667844E+000                 -1.6305701495655498E+001                 -9.8999999999999986E+001                  0.0000000000000000E+000                 -4.5254901911518122E+000                 -2.8328349546719327E+000                 -9.8999999999999986E+001                  4.1819095369227999E-001                  2.3881922680944929E+000                  0.0000000000000000E+000                  0.0000000000000000E+000                  3.7494896993133332E-002                  4.1819095369227999E-001                  6.5394867973053550E-002                  3.7494896993133332E-002                  8.2710820145037476E+010                  1.1999999985730501E+000                  2.3881922680944929E+000                  6.3979901145374604E+007                                      668                  1.0609776435905042E+003                  7.1898457310040385E+002                  4.0507251697348515E+001                  0.0000000000000000E+000                  6.1364786211080683E-004                  0.0000000000000000E+000                  3.3733420894368894E+004                  1.2000000000000000E+000                  1.7003480271651978E+048                  0.0000000000000000E+000                  0.0000000000000000E+000                  0.0000000000000000E+000                  0.0000000000000000E+000                  0.0000000000000000E+000                  0.0000000000000000E+000                  0.0000000000000000E+000                  0.0000000000000000E+000                  0.0000000000000000E+000                  0.0000000000000000E+000                  0.0000000000000000E+000                  5.7683246856587194E+006                 -9.8999999999999986E+001                 -1.1175028666910662E-001                  6.5866710447712515E+000                  1.4604053659944736E+001                 -1.1175028666910662E-001                  6.5866710447712515E+000                  0.0000000000000000E+000                  0.0000000000000000E+000                  0.0000000000000000E+000                  0.0000000000000000E+000                 -9.5933150431581549E-001                  4.5443504959190806E+000                  4.5443504959190806E+000                 -1.7609125905568127E-001                  0.0000000000000000E+000                  2.7263375375813853E-001                  1.9336495365628539E+000                  2.0326679128611063E-003                  9.9860568695861907E-001                  3.5904137608566998E+002                  4.1819095369227999E-001                  2.3881922680944929E+000                  0.0000000000000000E+000                  0.0000000000000000E+000                  0.0000000000000000E+000                                        2                  1.0981672697945362E-001                  4.6777150207619197E+003                  2.4859093380815942E-005                  0.0000000000000000E+000                  0.0000000000000000E+000                  0.0000000000000000E+000                  0.0000000000000000E+000                  0.0000000000000000E+000                  0.0000000000000000E+000                  0.0000000000000000E+000                  6.6666666666666663E-001                  0.0000000000000000E+000                  0.0000000000000000E+000                  0.0000000000000000E+000                  0.0000000000000000E+000                  0.0000000000000000E+000                  0.0000000000000000E+000                  0.0000000000000000E+000                  4.8534274396130705E-001                  1.0000000000000000E+000                  1.0000000000000000E+000                  1.0000000000000000E+000                  0.0000000000000000E+000                  8.5422000000000020E-001                  3.2648525170049197E-001                  0.0000000000000000E+000                  0.0000000000000000E+000                  0.0000000000000000E+000                  6.3213069894616933E-002                  0.0000000000000000E+000                                        0 
                                      20                  1.2000000000000000E+000                  1.8668799962237366E-003                  3.7819596742360789E-001                  3.6700030063041575E+000                  3.9109763833485262E-001                 -4.1515182560166748E+000                 -9.8999999999999986E+001                 -4.6039907602354644E+000                 -9.8999999999999986E+001                 -4.6039907602354644E+000                  3.7608569385035420E+000                  7.1184995260767103E-001                  1.6130381530146115E-018                  2.8956919491480245E-005                  2.7207108785800999E-001                  9.9719552202054900E-009                  1.5765826872075869E-028                  4.9510813271674965E-050                  2.7329498276980977E-003                  3.3174558278568981E-005                  1.7142114328247097E-029                  8.0761959671237199E-004                  3.1805962055375493E-006                  1.6508123115361039E-060                  1.3308315601421679E-034                  7.5079583427087810E-003                  2.9753698468088119E-006                  1.6941052428044967E-005                  2.1116759021972926E-037                  1.0040532376209030E-099                  3.9939952210749844E-007                  1.0040532376209030E-099                  1.0040532376209024E-099                  1.6732323210415082E-003                  7.3736680834671188E-041                  3.2715615784305067E-003                  7.1185000387234587E-001                  1.8573077058128517E-037                  2.8956915996663924E-005                  2.7207103942973421E-001                  9.9719533463541492E-009                  5.6297522166887518E-081                  1.0040530892336015E-099                  2.7329493043856462E-003                  3.3174551926216926E-005                  1.0040530901599318E-099                  8.0761944206723783E-004                  3.1805955965085829E-006                  1.0040530899924765E-099                  1.0040530900710595E-099                  7.5079569050650781E-003                  2.9753694211337756E-006                  1.6941050004351967E-005                  1.0040530939129417E-099                  1.0040530947703431E-099                  3.9939946496690267E-007                  1.0040530933562734E-099                  1.0040530936401332E-099                  1.6732320816584183E-003                  1.0049037826204864E-099                  3.2715611103804288E-003                 -4.6039907602363268E+000                 -1.6305701494324484E+001                 -9.8999999999999986E+001                  0.0000000000000000E+000                 -4.5254901909893741E+000                 -2.8323917968791941E+000                 -9.8999999999999986E+001                  4.1819095364802056E-001                  2.3881922660482195E+000                  0.0000000000000000E+000                  0.0000000000000000E+000                  3.7494896993133332E-002                  4.1819095364802056E-001                  6.5394867973053550E-002                  3.7494896993133332E-002                  8.2710820130596512E+010                  1.1999999985730501E+000                  2.3881922660482195E+000                  6.3979896276153930E+007                                      668                  1.0609776620439463E+003                  7.1898459415122227E+002                  4.0507251890677153E+001                  0.0000000000000000E+000                  7.3633014592876863E-004                  0.0000000000000000E+000                  3.3733420849595212E+004                  1.2000000000000000E+000                  1.7003480273254337E+048                  0.0000000000000000E+000                  0.0000000000000000E+000                  0.0000000000000000E+000                  0.0000000000000000E+000                  0.0000000000000000E+000                  0.0000000000000000E+000                  0.0000000000000000E+000                  0.0000000000000000E+000                  0.0000000000000000E+000                  0.0000000000000000E+000                  0.0000000000000000E+000                  5.7683259704102976E+006                 -9.8999999999999986E+001                 -1.1175028653381883E-001                  6.5866710448145742E+000                  1.4604053660123391E+001                 -1.1175028653381883E-001                  6.5866710448145742E+000                  0.0000000000000000E+000                  0.0000000000000000E+000                  0.0000000000000000E+000                  0.0000000000000000E+000                 -9.5933152776214470E-001                  4.5443505201190710E+000                  4.5443505201190710E+000                 -1.7609125905568127E-001                  0.0000000000000000E+000                  2.7263370406660675E-001                  1.9336492725220122E+000                  2.0326679340477516E-003                  9.9860568695863627E-001                  3.5904143910581450E+002                  4.1819095364802056E-001                  2.3881922660482195E+000                  0.0000000000000000E+000                  0.0000000000000000E+000                  0.0000000000000000E+000                                        2                  1.0981672105075967E-001                  4.6777147633876430E+003                  2.4889102701414920E-005                  0.0000000000000000E+000                  0.0000000000000000E+000                  0.0000000000000000E+000                  0.0000000000000000E+000                  0.0000000000000000E+000                  0.0000000000000000E+000                  0.0000000000000000E+000                  6.6666666666666663E-001                  0.0000000000000000E+000                  0.0000000000000000E+000                  0.0000000000000000E+000                  0.0000000000000000E+000                  0.0000000000000000E+000                  0.0000000000000000E+000                  0.0000000000000000E+000                  4.8534274396130717E-001                  1.0000000000000000E+000                  1.0000000000000000E+000                  1.0000000000000000E+000                  0.0000000000000000E+000                  8.5422000000000020E-001                  3.2648525170049192E-001                  0.0000000000000000E+000                  0.0000000000000000E+000                  0.0000000000000000E+000                  6.3213069894875115E-002                  0.0000000000000000E+000                                        0 
                                      21                  1.2000000000000000E+000                  2.2502559954684842E-003                  3.7819596709772391E-001                  3.6700029890297032E+000                  3.9109756858526457E-001                 -4.1515183939553735E+000                 -9.8999999999999986E+001                 -4.6033725959548066E+000                 -9.8999999999999986E+001                 -4.6033725959548066E+000                  3.7608569391553099E+000                  7.1184995260767103E-001                  1.9175404344456752E-018                  2.8956919491480326E-005                  2.7207108785800999E-001                  9.9719552128937709E-009                  1.8984618200378634E-028                  5.9619258586526422E-050                  2.7329498276980977E-003                  3.3174558278568981E-005                  1.7142114393380069E-029                  8.0761959671237199E-004                  3.1805962055375493E-006                  1.6508123246883652E-060                  1.3308315656906395E-034                  7.5079583427087810E-003                  2.9753698468088119E-006                  1.6941052428044967E-005                  2.1116759117518229E-037                  1.0040532376209030E-099                  3.9939952210749844E-007                  1.0040532376209030E-099                  1.0040532376209024E-099                  1.6732323210415082E-003                  8.8878990042940629E-041                  3.2715615784305067E-003                  7.1185000387211161E-001                  2.9818234991584890E-037                  2.8956915996679608E-005                  2.7207103942995514E-001                  9.9719533463630447E-009                  5.4940647898905843E-078                  1.0040530892336015E-099                  2.7329493043880830E-003                  3.3174551926246505E-005                  1.0040530901624918E-099                  8.0761944206795817E-004                  3.1805955965114201E-006                  1.0040530900033107E-099                  1.0040530900787724E-099                  7.5079569050717759E-003                  2.9753694211357686E-006                  1.6941050004363317E-005                  1.0040530939214929E-099                  1.0040530947717162E-099                  3.9939946496717018E-007                  1.0040530933563444E-099                  1.0040530936533677E-099                  1.6732320816595393E-003                  7.6458338826818510E-099                  3.2715611103826202E-003                 -4.6033725959556691E+000                 -1.6305701492766644E+001                 -9.8999999999999986E+001                  0.0000000000000000E+000                 -4.5254901907944669E+000                 -2.8318742071263623E+000                 -9.8999999999999986E+001                  4.1819095359498359E-001                  2.3881922643044722E+000                  0.0000000000000000E+000                  0.0000000000000000E+000                  3.7494896993133332E-002                  4.1819095359498359E-001                  6.5394867973053550E-002                  3.7494896993133332E-002                  8.2710820113498550E+010                  1.1999999985730501E+000                  2.3881922643044722E+000                  6.3979892745732397E+007                                      668                  1.0609776756181175E+003                  7.1898460952936955E+002                  4.0507252041360019E+001                  0.0000000000000000E+000                  8.8575679974159827E-004                  0.0000000000000000E+000                  3.3733420811626100E+004                  1.2000000000000000E+000                  1.7003480275177502E+048                  0.0000000000000000E+000                  0.0000000000000000E+000                  0.0000000000000000E+000                  0.0000000000000000E+000                  0.0000000000000000E+000                  0.0000000000000000E+000                  0.0000000000000000E+000                  0.0000000000000000E+000                  0.0000000000000000E+000                  0.0000000000000000E+000                  0.0000000000000000E+000                  5.7683269011570942E+006                 -9.8999999999999986E+001                 -1.1175028637146132E-001                  6.5866710448665744E+000                  1.4604053660337806E+001                 -1.1175028637146132E-001                  6.5866710448665744E+000                  0.0000000000000000E+000                  0.0000000000000000E+000                  0.0000000000000000E+000                  0.0000000000000000E+000                 -9.5933154467074144E-001                  4.5443505376687652E+000                  4.5443505376687652E+000                 -1.7609125905568127E-001                  0.0000000000000000E+000                  2.7263366771702974E-001                  1.9336490812549141E+000                  2.0326679584915693E-003                  9.9860568695865681E-001                  3.5904148536109312E+002                  4.1819095359498359E-001                  2.3881922643044722E+000                  0.0000000000000000E+000                  0.0000000000000000E+000                  0.0000000000000000E+000                                        2                  1.0981671677521232E-001                  4.6777145773149932E+003                  2.4924554473932121E-005                  0.0000000000000000E+000                  0.0000000000000000E+000                  0.0000000000000000E+000                  0.0000000000000000E+000                  0.0000000000000000E+000                  0.0000000000000000E+000                  0.0000000000000000E+000                  6.6666666666666663E-001                  0.0000000000000000E+000                  0.0000000000000000E+000                  0.0000000000000000E+000                  0.0000000000000000E+000                  0.0000000000000000E+000                  0.0000000000000000E+000                  0.0000000000000000E+000                  4.8534274396130694E-001                  1.0000000000000000E+000                  1.0000000000000000E+000                  1.0000000000000000E+000                  0.0000000000000000E+000                  8.5422000000000020E-001                  3.2648525170049181E-001                  0.0000000000000000E+000                  0.0000000000000000E+000                  0.0000000000000000E+000                  6.3213069895183660E-002                  0.0000000000000000E+000                                        0 
                                      22                  1.2000000000000000E+000                  2.7103071945621809E-003                  3.7819596681605699E-001                  3.6700029766258799E+000                  3.9109751840663848E-001                 -4.1515184929379192E+000                 -9.8999999999999986E+001                 -4.6026456677983667E+000                 -9.8999999999999986E+001                 -4.6026456677983667E+000                  3.7608569397186438E+000                  7.1184995260767103E-001                  2.2717645865636401E-018                  2.8956919491480431E-005                  2.7207108785800999E-001                  9.9719552041197123E-009                  2.2838744127665479E-028                  7.1722938958855759E-050                  2.7329498276980977E-003                  3.3174558278568981E-005                  1.7142114471204578E-029                  8.0761959671237199E-004                  3.1805962055375493E-006                  1.6508123404339791E-060                  1.3308315723483476E-034                  7.5079583427087810E-003                  2.9753698468088119E-006                  1.6941052428044967E-005                  2.1116759232164409E-037                  1.0040532376209030E-099                  3.9939952210749844E-007                  1.0040532376209030E-099                  1.0040532376209024E-099                  1.6732323210415082E-003                  1.0704976120424608E-040                  3.2715615784305067E-003                  7.1185000387194863E-001                  4.7625972597201199E-037                  2.8956915996690518E-005                  2.7207103943010874E-001                  9.9719533463692238E-009                  4.4493906658748136E-075                  1.0040530892336019E-099                  2.7329493043897765E-003                  3.3174551926267071E-005                  1.0040530901646322E-099                  8.0761944206845853E-004                  3.1805955965133915E-006                  1.0040530900131886E-099                  1.0040530900856913E-099                  7.5079569050764267E-003                  2.9753694211371531E-006                  1.6941050004371204E-005                  1.0040530939293084E-099                  1.0040530947726624E-099                  3.9939946496735610E-007                  1.0040530933564358E-099                  1.0040530936659402E-099                  1.6732320816603176E-003                  3.8076805529867396E-095                  3.2715611103841420E-003                 -4.6026456677992273E+000                 -1.6305701490898009E+001                 -9.8999999999999986E+001                  0.0000000000000000E+000                 -4.5254901905605571E+000                 -2.8312728757855590E+000                 -9.8999999999999986E+001                  4.1819095353142777E-001                  2.3881922627901728E+000                  0.0000000000000000E+000                  0.0000000000000000E+000                  3.7494896993133332E-002                  4.1819095353142777E-001                  6.5394867973053550E-002                  3.7494896993133332E-002                  8.2710820093275162E+010                  1.1999999985730501E+000                  2.3881922627901728E+000                  6.3979890201006554E+007                                      668                  1.0609776855960679E+003                  7.1898462072939094E+002                  4.0507252159460791E+001                  0.0000000000000000E+000                  1.0693924290376138E-003                  0.0000000000000000E+000                  3.3733420778808773E+004                  1.2000000000000000E+000                  1.7003480277485731E+048                  0.0000000000000000E+000                  0.0000000000000000E+000                  0.0000000000000000E+000                  0.0000000000000000E+000                  0.0000000000000000E+000                  0.0000000000000000E+000                  0.0000000000000000E+000                  0.0000000000000000E+000                  0.0000000000000000E+000                  0.0000000000000000E+000                  0.0000000000000000E+000                  5.7683275713739507E+006                 -9.8999999999999986E+001                 -1.1175028617662912E-001                  6.5866710449289672E+000                  1.4604053660595092E+001                 -1.1175028617662912E-001                  6.5866710449289672E+000                  0.0000000000000000E+000                  0.0000000000000000E+000                  0.0000000000000000E+000                  0.0000000000000000E+000                 -9.5933155676995729E-001                  4.5443505503236752E+000                  4.5443505503236752E+000                 -1.7609125905568127E-001                  0.0000000000000000E+000                  2.7263364138382551E-001                  1.9336489436416477E+000                  2.0326679865818450E-003                  9.9860568695868168E-001                  3.5904151896730446E+002                  4.1819095353142777E-001                  2.3881922627901728E+000                  0.0000000000000000E+000                  0.0000000000000000E+000                  0.0000000000000000E+000                                        2                  1.0981671371577641E-001                  4.6777144437065517E+003                  2.4966308475042660E-005                  0.0000000000000000E+000                  0.0000000000000000E+000                  0.0000000000000000E+000                  0.0000000000000000E+000                  0.0000000000000000E+000                  0.0000000000000000E+000                  0.0000000000000000E+000                  6.6666666666666663E-001                  0.0000000000000000E+000                  0.0000000000000000E+000                  0.0000000000000000E+000                  0.0000000000000000E+000                  0.0000000000000000E+000                  0.0000000000000000E+000                  0.0000000000000000E+000                  4.8534274396130700E-001                  1.0000000000000000E+000                  1.0000000000000000E+000                  1.0000000000000000E+000                  0.0000000000000000E+000                  8.5422000000000020E-001                  3.2648525170049175E-001                  0.0000000000000000E+000                  0.0000000000000000E+000                  0.0000000000000000E+000                  6.3213069895554780E-002                  0.0000000000000000E+000                                        0 
                                      23                  1.2000000000000000E+000                  3.2623686334746168E-003                  3.7819596656625903E-001                  3.6700029677648449E+000                  3.9109748246290482E-001                 -4.1515185635781426E+000                 -9.8999999999999986E+001                 -4.6017941519582246E+000                 -9.8999999999999986E+001                 -4.6017941519582246E+000                  3.7608569402182397E+000                  7.1184995260767103E-001                  2.6813237552045118E-018                  2.8956919491480584E-005                  2.7207108785800999E-001                  9.9719551935908364E-009                  2.7451596891394918E-028                  8.6209361287179005E-050                  2.7329498276980977E-003                  3.3174558278568981E-005                  1.7142114564642527E-029                  8.0761959671237199E-004                  3.1805962055375493E-006                  1.6508123593409818E-060                  1.3308315803439626E-034                  7.5079583427087810E-003                  2.9753698468088119E-006                  1.6941052428044967E-005                  2.1116759369850367E-037                  1.0040532376209030E-099                  3.9939952210749844E-007                  1.0040532376209030E-099                  1.0040532376209024E-099                  1.6732323210415082E-003                  1.2885468675833322E-040                  3.2715615784305067E-003                  7.1185000387183650E-001                  7.5672771369599985E-037                  2.8956915996698019E-005                  2.7207103943021455E-001                  9.9719533463734854E-009                  2.9965914489853956E-072                  1.0040530892336019E-099                  2.7329493043909440E-003                  3.3174551926281226E-005                  1.0040530901664325E-099                  8.0761944206880353E-004                  3.1805955965147498E-006                  1.0040530900222220E-099                  1.0040530900919212E-099                  7.5079569050796350E-003                  2.9753694211381073E-006                  1.6941050004376632E-005                  1.0040530939364725E-099                  1.0040530947732950E-099                  3.9939946496748427E-007                  1.0040530933565495E-099                  1.0040530936778905E-099                  1.6732320816608545E-003                  1.6313288894989401E-091                  3.2715611103851915E-003                 -4.6017941519590835E+000                 -1.6305701488650818E+001                 -9.8999999999999986E+001                  0.0000000000000000E+000                 -4.5254901902798590E+000                 -2.8305786439007856E+000                 -9.8999999999999986E+001                  4.1819095345524637E-001                  2.3881922614411439E+000                  0.0000000000000000E+000                  0.0000000000000000E+000                  3.7494896993133332E-002                  4.1819095345524637E-001                  6.5394867973053550E-002                  3.7494896993133332E-002                  8.2710820069373871E+010                  1.1999999985730501E+000                  2.3881922614411439E+000                  6.3979888373425022E+007                                      668                  1.0609776929596123E+003                  7.1898462889130826E+002                  4.0507252253140898E+001                  0.0000000000000000E+000                  1.2976300686129785E-003                  0.0000000000000000E+000                  3.3733420749704543E+004                  1.2000000000000000E+000                  1.7003480280259064E+048                  0.0000000000000000E+000                  0.0000000000000000E+000                  0.0000000000000000E+000                  0.0000000000000000E+000                  0.0000000000000000E+000                  0.0000000000000000E+000                  0.0000000000000000E+000                  0.0000000000000000E+000                  0.0000000000000000E+000                  0.0000000000000000E+000                  0.0000000000000000E+000                  5.7683280520988125E+006                 -9.8999999999999986E+001                 -1.1175028594273501E-001                  6.5866710450039037E+000                  1.4604053660904006E+001                 -1.1175028594273501E-001                  6.5866710450039037E+000                  0.0000000000000000E+000                  0.0000000000000000E+000                  0.0000000000000000E+000                  0.0000000000000000E+000                 -9.5933156537061115E-001                  4.5443505594185805E+000                  4.5443505594185805E+000                 -1.7609125905568127E-001                  0.0000000000000000E+000                  2.7263362241244948E-001                  1.9336488451195184E+000                  2.0326680188464240E-003                  9.9860568695871099E-001                  3.5904154316276322E+002                  4.1819095345524637E-001                  2.3881922614411439E+000                  0.0000000000000000E+000                  0.0000000000000000E+000                  0.0000000000000000E+000                                        2                  1.0981671154099505E-001                  4.6777143482596657E+003                  2.5015307628805052E-005                  0.0000000000000000E+000                  0.0000000000000000E+000                  0.0000000000000000E+000                  0.0000000000000000E+000                  0.0000000000000000E+000                  0.0000000000000000E+000                  0.0000000000000000E+000                  6.6666666666666663E-001                  0.0000000000000000E+000                  0.0000000000000000E+000                  0.0000000000000000E+000                  0.0000000000000000E+000                  0.0000000000000000E+000                  0.0000000000000000E+000                  0.0000000000000000E+000                  4.8534274396130700E-001                  1.0000000000000000E+000                  1.0000000000000000E+000                  1.0000000000000000E+000                  0.0000000000000000E+000                  8.5422000000000031E-001                  3.2648525170049181E-001                  0.0000000000000000E+000                  0.0000000000000000E+000                  0.0000000000000000E+000                  6.3213069895995622E-002                  0.0000000000000000E+000                                        0 
                                      24                  1.2000000000000000E+000                  3.9248423601695396E-003                  3.7819596633766567E-001                  3.6700029614559200E+000                  3.9109745677001667E-001                 -4.1515186137951297E+000                 -9.8999999999999986E+001                 -4.6008012633033104E+000                 -9.8999999999999986E+001                 -4.6008012633033104E+000                  3.7608569406754264E+000                  7.1184995260767103E-001                  3.1514314477584855E-018                  2.8956919491480797E-005                  2.7207108785800999E-001                  9.9719551809561885E-009                  3.2969653244384154E-028                  1.0353852820346515E-049                  2.7329498276980977E-003                  3.3174558278568981E-005                  1.7142114676740471E-029                  8.0761959671237199E-004                  3.1805962055375493E-006                  1.6508123820234756E-060                  1.3308315899360826E-034                  7.5079583427087810E-003                  2.9753698468088119E-006                  1.6941052428044967E-005                  2.1116759535027526E-037                  1.0040532376209030E-099                  3.9939952210749844E-007                  1.0040532376209030E-099                  1.0040532376209024E-099                  1.6732323210415082E-003                  1.5502059765432153E-040                  3.2715615784305067E-003                  7.1185000387175967E-001                  1.1996027239885949E-036                  2.8956915996703169E-005                  2.7207103943028704E-001                  9.9719533463764004E-009                  1.6795658695329622E-069                  1.0040530892336023E-099                  2.7329493043917429E-003                  3.3174551926290937E-005                  1.0040530901679557E-099                  8.0761944206903988E-004                  3.1805955965156811E-006                  1.0040530900305075E-099                  1.0040530900975514E-099                  7.5079569050818303E-003                  2.9753694211387612E-006                  1.6941050004380356E-005                  1.0040530939430583E-099                  1.0040530947736936E-099                  3.9939946496757193E-007                  1.0040530933566896E-099                  1.0040530936892552E-099                  1.6732320816612220E-003                  5.2451447178438554E-088                  3.2715611103859101E-003                 -4.6008012633041675E+000                 -1.6305701485950390E+001                 -9.8999999999999986E+001                  0.0000000000000000E+000                 -4.5254901899430404E+000                 -2.8297831434824725E+000                 -9.8999999999999986E+001                  4.1819095336397460E-001                  2.3881922602015497E+000                  0.0000000000000000E+000                  0.0000000000000000E+000                  3.7494896993133332E-002                  4.1819095336397460E-001                  6.5394867973053550E-002                  3.7494896993133332E-002                  8.2710820041141617E+010                  1.1999999985730501E+000                  2.3881922602015497E+000                  6.3979887062247083E+007                                      668                  1.0609776984483246E+003                  7.1898463487047752E+002                  4.0507252328899249E+001                  0.0000000000000000E+000                  1.5832087085312285E-003                  0.0000000000000000E+000                  3.3733420723070878E+004                  1.2000000000000000E+000                  1.7003480283586826E+048                  0.0000000000000000E+000                  0.0000000000000000E+000                  0.0000000000000000E+000                  0.0000000000000000E+000                  0.0000000000000000E+000                  0.0000000000000000E+000                  0.0000000000000000E+000                  0.0000000000000000E+000                  0.0000000000000000E+000                  0.0000000000000000E+000                  0.0000000000000000E+000                  5.7683283963896558E+006                 -9.8999999999999986E+001                 -1.1175028566210868E-001                  6.5866710450938006E+000                  1.4604053661274623E+001                 -1.1175028566210868E-001                  6.5866710450938006E+000                  0.0000000000000000E+000                  0.0000000000000000E+000                  0.0000000000000000E+000                  0.0000000000000000E+000                 -9.5933157144948900E-001                  4.5443505659509356E+000                  4.5443505659509356E+000                 -1.7609125905568127E-001                  0.0000000000000000E+000                  2.7263360883773186E-001                  1.9336487747938913E+000                  2.0326680558202101E-003                  9.9860568695874652E-001                  3.5904156044590496E+002                  4.1819095336397460E-001                  2.3881922602015497E+000                  0.0000000000000000E+000                  0.0000000000000000E+000                  0.0000000000000000E+000                                        2                  1.0981671000387590E-001                  4.6777142803030283E+003                  2.5072563315004052E-005                  0.0000000000000000E+000                  0.0000000000000000E+000                  0.0000000000000000E+000                  0.0000000000000000E+000                  0.0000000000000000E+000                  0.0000000000000000E+000                  0.0000000000000000E+000                  6.6666666666666663E-001                  0.0000000000000000E+000                  0.0000000000000000E+000                  0.0000000000000000E+000                  0.0000000000000000E+000                  0.0000000000000000E+000                  0.0000000000000000E+000                  0.0000000000000000E+000                  4.8534274396130694E-001                  1.0000000000000000E+000                  1.0000000000000000E+000                  1.0000000000000000E+000                  0.0000000000000000E+000                  8.5422000000000020E-001                  3.2648525170049192E-001                  0.0000000000000000E+000                  0.0000000000000000E+000                  0.0000000000000000E+000                  6.3213069896526197E-002                  0.0000000000000000E+000                                        0 
                                      25                  1.2000000000000000E+000                  4.7198108322034473E-003                  3.7819596612075984E-001                  3.6700029569706802E+000                  3.9109743839524791E-001                 -4.1515186494104288E+000                 -9.8999999999999986E+001                 -4.5996497772899172E+000                 -9.8999999999999986E+001                 -4.5996497772899172E+000                  3.7608569411092381E+000                  7.1184995260767103E-001                  3.6863883421495608E-018                  2.8956919491481099E-005                  2.7207108785800999E-001                  9.9719551657946098E-009                  3.9566406536103030E-028                  1.2425528658013845E-049                  2.7329498276980977E-003                  3.3174558278568981E-005                  1.7142114811243849E-029                  8.0761959671237199E-004                  3.1805962055375493E-006                  1.6508124092396644E-060                  1.3308316014454633E-034                  7.5079583427087810E-003                  2.9753698468088119E-006                  1.6941052428044967E-005                  2.1116759733220150E-037                  1.0040532376209030E-099                  3.9939952210749844E-007                  1.0040532376209030E-099                  1.0040532376209024E-099                  1.6732323210415082E-003                  1.8641969106223468E-040                  3.2715615784305067E-003                  7.1185000387170771E-001                  1.9455234753474180E-036                  2.8956915996706656E-005                  2.7207103943033634E-001                  9.9719533463783840E-009                  7.8229540956308859E-067                  1.0040530892336027E-099                  2.7329493043922867E-003                  3.3174551926297543E-005                  1.0040530901692525E-099                  8.0761944206920045E-004                  3.1805955965163121E-006                  1.0040530900381284E-099                  1.0040530901026559E-099                  7.5079569050833213E-003                  2.9753694211392055E-006                  1.6941050004382880E-005                  1.0040530939491293E-099                  1.0040530947739153E-099                  3.9939946496763160E-007                  1.0040530933568591E-099                  1.0040530937000715E-099                  1.6732320816614723E-003                  1.2637915716069548E-084                  3.2715611103863985E-003                 -4.5996497772907716E+000                 -1.6305701482704361E+001                 -9.8999999999999986E+001                  0.0000000000000000E+000                 -4.5254901895388553E+000                 -2.8288796762991897E+000                 -9.8999999999999986E+001                  4.1819095325460975E-001                  2.3881922590210669E+000                  0.0000000000000000E+000                  0.0000000000000000E+000                  3.7494896993133332E-002                  4.1819095325460975E-001                  6.5394867973053550E-002                  3.7494896993133332E-002                  8.2710820007810211E+010                  1.1999999985730501E+000                  2.3881922590210669E+000                  6.3979886119486667E+007                                      668                  1.0609777026141339E+003                  7.1898463930137268E+002                  4.0507252391915884E+001                  0.0000000000000000E+000                  1.9408665774111474E-003                  0.0000000000000000E+000                  3.3733420697798938E+004                  1.2000000000000000E+000                  1.7003480287580991E+048                  0.0000000000000000E+000                  0.0000000000000000E+000                  0.0000000000000000E+000                  0.0000000000000000E+000                  0.0000000000000000E+000                  0.0000000000000000E+000                  0.0000000000000000E+000                  0.0000000000000000E+000                  0.0000000000000000E+000                  0.0000000000000000E+000                  0.0000000000000000E+000                  5.7683286433255281E+006                 -9.8999999999999986E+001                 -1.1175028532537051E-001                  6.5866710452016672E+000                  1.4604053661719343E+001                 -1.1175028532537051E-001                  6.5866710452016672E+000                  0.0000000000000000E+000                  0.0000000000000000E+000                  0.0000000000000000E+000                  0.0000000000000000E+000                 -9.5933157572334626E-001                  4.5443505706560057E+000                  4.5443505706560057E+000                 -1.7609125905568127E-001                  0.0000000000000000E+000                  2.7263359914492385E-001                  1.9336487246332936E+000                  2.0326680981538952E-003                  9.9860568695878904E-001                  3.5904157270729189E+002                  4.1819095325460975E-001                  2.3881922590210669E+000                  0.0000000000000000E+000                  0.0000000000000000E+000                  0.0000000000000000E+000                                        2                  1.0981670892317844E-001                  4.6777142319902414E+003                  2.5139128778868951E-005                  0.0000000000000000E+000                  0.0000000000000000E+000                  0.0000000000000000E+000                  0.0000000000000000E+000                  0.0000000000000000E+000                  0.0000000000000000E+000                  0.0000000000000000E+000                  6.6666666666666663E-001                  0.0000000000000000E+000                  0.0000000000000000E+000                  0.0000000000000000E+000                  0.0000000000000000E+000                  0.0000000000000000E+000                  0.0000000000000000E+000                  0.0000000000000000E+000                  4.8534274396130711E-001                  1.0000000000000000E+000                  1.0000000000000000E+000                  1.0000000000000000E+000                  0.0000000000000000E+000                  8.5422000000000020E-001                  3.2648525170049192E-001                  0.0000000000000000E+000                  0.0000000000000000E+000                  0.0000000000000000E+000                  6.3213069897163535E-002                  0.0000000000000000E+000                                        0 
                                      26                  1.2000000000000000E+000                  5.6737729986441367E-003                  3.7819596590689208E-001                  3.6700029537801151E+000                  3.9109742520525070E-001                 -4.1515186746495489E+000                 -9.8999999999999986E+001                 -4.5983228213999841E+000                 -9.8999999999999986E+001                 -4.5983228213999841E+000                  3.7608569415369737E+000                  7.1184995260767103E-001                  4.2889085649832083E-018                  2.8956919491481519E-005                  2.7207108785800999E-001                  9.9719551476007176E-009                  4.7446795711814116E-028                  1.4900323658520301E-049                  2.7329498276980977E-003                  3.3174558278568981E-005                  1.7142114972650235E-029                  8.0761959671237199E-004                  3.1805962055375493E-006                  1.6508124418996221E-060                  1.3308316152569696E-034                  7.5079583427087810E-003                  2.9753698468088119E-006                  1.6941052428044967E-005                  2.1116759971055729E-037                  1.0040532376209030E-099                  3.9939952210749844E-007                  1.0040532376209030E-099                  1.0040532376209024E-099                  1.6732323210415082E-003                  2.2409860363086686E-040                  3.2715615784305067E-003                  7.1185000387167197E-001                  3.7903457776201950E-036                  2.8956915996709044E-005                  2.7207103943036975E-001                  9.9719533463797290E-009                  3.0176245439883358E-064                  1.0040530892336035E-099                  2.7329493043926553E-003                  3.3174551926302016E-005                  1.0040530901703627E-099                  8.0761944206930920E-004                  3.1805955965167424E-006                  1.0040530900451559E-099                  1.0040530901072987E-099                  7.5079569050843379E-003                  2.9753694211395083E-006                  1.6941050004384601E-005                  1.0040530939547387E-099                  1.0040530947739994E-099                  3.9939946496767204E-007                  1.0040530933570603E-099                  1.0040530937103721E-099                  1.6732320816616412E-003                  2.2640105336750641E-081                  3.2715611103867298E-003                 -4.5983228214008358E+000                 -1.6305701478801303E+001                 -9.8999999999999986E+001                  0.0000000000000000E+000                 -4.5254901890538433E+000                 -2.8278643494878311E+000                 -9.8999999999999986E+001                  4.1819095312355803E-001                  2.3881922578536332E+000                  0.0000000000000000E+000                  0.0000000000000000E+000                  3.7494896993133332E-002                  4.1819095312355803E-001                  6.5394867973053550E-002                  3.7494896993133332E-002                  8.2710819968468048E+010                  1.1999999985730501E+000                  2.3881922578536332E+000                  6.3979885437317811E+007                                      668                  1.0609777058662601E+003                  7.1898464265052621E+002                  4.0507252446314268E+001                  0.0000000000000000E+000                  2.3873778992000078E-003                  0.0000000000000000E+000                  3.3733420672880966E+004                  1.2000000000000000E+000                  1.7003480292376943E+048                  0.0000000000000000E+000                  0.0000000000000000E+000                  0.0000000000000000E+000                  0.0000000000000000E+000                  0.0000000000000000E+000                  0.0000000000000000E+000                  0.0000000000000000E+000                  0.0000000000000000E+000                  0.0000000000000000E+000                  0.0000000000000000E+000                  0.0000000000000000E+000                  5.7683288213565722E+006                 -9.8999999999999986E+001                 -1.1175028492128893E-001                  6.5866710453311086E+000                  1.4604053662253003E+001                 -1.1175028492128893E-001                  6.5866710453311086E+000                  0.0000000000000000E+000                  0.0000000000000000E+000                  0.0000000000000000E+000                  0.0000000000000000E+000                 -9.5933157871109387E-001                  4.5443505740697763E+000                  4.5443505740697763E+000                 -1.7609125905568127E-001                  0.0000000000000000E+000                  2.7263359224095318E-001                  1.9336486887911646E+000                  2.0326681466058035E-003                  9.9860568695884011E-001                  3.5904158135525819E+002                  4.1819095312355803E-001                  2.3881922578536332E+000                  0.0000000000000000E+000                  0.0000000000000000E+000                  0.0000000000000000E+000                                        2                  1.0981670816768967E-001                  4.6777141976232770E+003                  2.5216057062835699E-005                  0.0000000000000000E+000                  0.0000000000000000E+000                  0.0000000000000000E+000                  0.0000000000000000E+000                  0.0000000000000000E+000                  0.0000000000000000E+000                  0.0000000000000000E+000                  6.6666666666666663E-001                  0.0000000000000000E+000                  0.0000000000000000E+000                  0.0000000000000000E+000                  0.0000000000000000E+000                  0.0000000000000000E+000                  0.0000000000000000E+000                  0.0000000000000000E+000                  4.8534274396130683E-001                  1.0000000000000000E+000                  1.0000000000000000E+000                  1.0000000000000000E+000                  0.0000000000000000E+000                  8.5422000000000020E-001                  3.2648525170049181E-001                  0.0000000000000000E+000                  0.0000000000000000E+000                  0.0000000000000000E+000                  6.3213069897928117E-002                  0.0000000000000000E+000                                        0 
                                      27                  1.2000000000000000E+000                  6.8185275983729636E-003                  3.7819596568798364E-001                  3.6700029515036610E+000                  3.9109741566161677E-001                 -4.1515186925500416E+000                 -9.8999999999999986E+001                 -4.5968049862521125E+000                 -9.8999999999999986E+001                 -4.5968049862521125E+000                  3.7608569419747906E+000                  7.1184995260767103E-001                  4.9592902636819265E-018                  2.8956919491482105E-005                  2.7207108785800999E-001                  9.9719551257680431E-009                  5.6852111634798328E-028                  1.7854013975150189E-049                  2.7329498276980977E-003                  3.3174558278568981E-005                  1.7142115166222146E-029                  8.0761959671237199E-004                  3.1805962055375493E-006                  1.6508124810678641E-060                  1.3308316318206366E-034                  7.5079583427087810E-003                  2.9753698468088119E-006                  1.6941052428044967E-005                  2.1116760256282781E-037                  1.0040532376209030E-099                  3.9939952210749844E-007                  1.0040532376209030E-099                  1.0040532376209024E-099                  1.6732323210415082E-003                  2.6931329940275421E-040                  3.2715615784305067E-003                  7.1185000387164776E-001                  1.4331686389534387E-035                  2.8956915996710643E-005                  2.7207103943039251E-001                  9.9719533463806372E-009                  9.5966349579656422E-062                  1.0040530892336041E-099                  2.7329493043929064E-003                  3.3174551926305052E-005                  1.0040530901713180E-099                  8.0761944206938282E-004                  3.1805955965170317E-006                  1.0040530900516526E-099                  1.0040530901115340E-099                  7.5079569050850213E-003                  2.9753694211397124E-006                  1.6941050004385770E-005                  1.0040530939599348E-099                  1.0040530947739728E-099                  3.9939946496769952E-007                  1.0040530933572975E-099                  1.0040530937201903E-099                  1.6732320816617568E-003                  2.9770428268362380E-078                  3.2715611103869540E-003                 -4.5968049862529607E+000                 -1.6305701474110670E+001                 -9.8999999999999986E+001                  0.0000000000000000E+000                 -4.5254901884718608E+000                 -2.8267374496818740E+000                 -9.8999999999999986E+001                  4.1819095296655978E-001                  2.3881922566558842E+000                  0.0000000000000000E+000                  0.0000000000000000E+000                  3.7494896993133332E-002                  4.1819095296655978E-001                  6.5394867973053550E-002                  3.7494896993133332E-002                  8.2710819922043137E+010                  1.1999999985730501E+000                  2.3881922566558842E+000                  6.3979884937785462E+007                                      668                  1.0609777085081178E+003                  7.1898464525970371E+002                  4.0507252495400941E+001                  0.0000000000000000E+000                  2.9398225702804833E-003                  0.0000000000000000E+000                  3.3733420647375700E+004                  1.2000000000000000E+000                  1.7003480298130781E+048                  0.0000000000000000E+000                  0.0000000000000000E+000                  0.0000000000000000E+000                  0.0000000000000000E+000                  0.0000000000000000E+000                  0.0000000000000000E+000                  0.0000000000000000E+000                  0.0000000000000000E+000                  0.0000000000000000E+000                  0.0000000000000000E+000                  0.0000000000000000E+000                  5.7683289510233244E+006                 -9.8999999999999986E+001                 -1.1175028443655237E-001                  6.5866710454863382E+000                  1.4604053662893127E+001                 -1.1175028443655237E-001                  6.5866710454863382E+000                  0.0000000000000000E+000                  0.0000000000000000E+000                  0.0000000000000000E+000                  0.0000000000000000E+000                 -9.5933158078446912E-001                  4.5443505765798653E+000                  4.5443505765798653E+000                 -1.7609125905568127E-001                  0.0000000000000000E+000                  2.7263358730454224E-001                  1.9336486630508991E+000                  2.0326682019918478E-003                  9.9860568695890173E-001                  3.5904158741353382E+002                  4.1819095296655978E-001                  2.3881922566558842E+000                  0.0000000000000000E+000                  0.0000000000000000E+000                  0.0000000000000000E+000                                        2                  1.0981670764341120E-001                  4.6777141731027878E+003                  2.5304339966992278E-005                  0.0000000000000000E+000                  0.0000000000000000E+000                  0.0000000000000000E+000                  0.0000000000000000E+000                  0.0000000000000000E+000                  0.0000000000000000E+000                  0.0000000000000000E+000                  6.6666666666666663E-001                  0.0000000000000000E+000                  0.0000000000000000E+000                  0.0000000000000000E+000                  0.0000000000000000E+000                  0.0000000000000000E+000                  0.0000000000000000E+000                  0.0000000000000000E+000                  4.8534274396130728E-001                  1.0000000000000000E+000                  1.0000000000000000E+000                  1.0000000000000000E+000                  0.0000000000000000E+000                  8.5422000000000031E-001                  3.2648525170049181E-001                  0.0000000000000000E+000                  0.0000000000000000E+000                  0.0000000000000000E+000                  6.3213069898852378E-002                  0.0000000000000000E+000                                        0 
                                      28                  1.2000000000000000E+000                  8.1922331180475563E-003                  3.7819596545605744E-001                  3.6700029498699376E+000                  3.9109740866286991E-001                 -4.1515187052748601E+000                 -2.0169009709486737E+001                 -4.5950837849938839E+000                 -9.8999999999999986E+001                 -4.5950837849938839E+000                  3.7608569424386431E+000                  7.1184995260767103E-001                  5.6944710986644638E-018                  2.8956919491482911E-005                  2.7207108785801004E-001                  9.9719550995688359E-009                  6.8065310766495103E-028                  2.1375460634411653E-049                  2.7329498276980977E-003                  3.3174558278568981E-005                  1.7142115398408042E-029                  8.0761959671237199E-004                  3.1805962055375493E-006                  1.6508125280494888E-060                  1.3308316516884866E-034                  7.5079583427087810E-003                  2.9753698468088119E-006                  1.6941052428044967E-005                  2.1116760598407626E-037                  1.0040532376209030E-099                  3.9939952210749844E-007                  1.0040532376209030E-099                  1.0040532376209024E-099                  1.6732323210415082E-003                  3.2357093532151073E-040                  3.2715615784305067E-003                  7.1185000387163166E-001                  1.1064836700859267E-034                  2.8956915996711717E-005                  2.7207103943040784E-001                  9.9719533463812560E-009                  2.5028648638391493E-059                  1.0040530892336057E-099                  2.7329493043930738E-003                  3.3174551926307078E-005                  1.0040530901721447E-099                  8.0761944206943312E-004                  3.1805955965172269E-006                  1.0040530900576716E-099                  1.0040530901154083E-099                  7.5079569050854836E-003                  2.9753694211398488E-006                  1.6941050004386559E-005                  1.0040530939647579E-099                  1.0040530947738542E-099                  3.9939946496771810E-007                  1.0040530933575722E-099                  1.0040530937295557E-099                  1.6732320816618329E-003                  2.8335255263963154E-075                  3.2715611103871075E-003                 -4.5950837849947295E+000                 -1.6305701468470868E+001                 -9.8999999999999986E+001                  0.0000000000000000E+000                 -4.5254901877734444E+000                 -2.8255049758581112E+000                 -9.8999999999999986E+001                  4.1819095277844776E-001                  2.3881922553847104E+000                  0.0000000000000000E+000                  0.0000000000000000E+000                  3.7494896993133332E-002                  4.1819095277844776E-001                  6.5394867973053550E-002                  3.7494896993133332E-002                  8.2710819867261993E+010                  1.1999999985730501E+000                  2.3881922553847104E+000                  6.3979884564851880E+007                                      668                  1.0609777107668260E+003                  7.1898464737995562E+002                  4.0507252541912536E+001                  0.0000000000000000E+000                  3.6160193628221532E-003                  0.0000000000000000E+000                  3.3733420620353725E+004                  1.2000000000000000E+000                  1.7003480305037593E+048                  0.0000000000000000E+000                  0.0000000000000000E+000                  0.0000000000000000E+000                  0.0000000000000000E+000                  0.0000000000000000E+000                  0.0000000000000000E+000                  0.0000000000000000E+000                  0.0000000000000000E+000                  0.0000000000000000E+000                  0.0000000000000000E+000                  0.0000000000000000E+000                  5.7683290470616184E+006                 -9.8999999999999986E+001                 -1.1175028385498301E-001                  6.5866710456725288E+000                  1.4604053663661087E+001                 -1.1175028385498301E-001                  6.5866710456725288E+000                  0.0000000000000000E+000                  0.0000000000000000E+000                  0.0000000000000000E+000                  0.0000000000000000E+000                 -9.5933158220665271E-001                  4.5443505784651590E+000                  4.5443505784651590E+000                 -1.7609125905568127E-001                  0.0000000000000000E+000                  2.7263358376588659E-001                  1.9336486443972236E+000                  2.0326682652964190E-003                  9.9860568695897622E-001                  3.5904159162600678E+002                  4.1819095277844776E-001                  2.3881922553847104E+000                  0.0000000000000000E+000                  0.0000000000000000E+000                  0.0000000000000000E+000                                        2                  1.0981670728379456E-001                  4.6777141555053249E+003                  2.5404825430980765E-005                  0.0000000000000000E+000                  0.0000000000000000E+000                  0.0000000000000000E+000                  0.0000000000000000E+000                  0.0000000000000000E+000                  0.0000000000000000E+000                  0.0000000000000000E+000                  6.6666666666666663E-001                  0.0000000000000000E+000                  0.0000000000000000E+000                  0.0000000000000000E+000                  0.0000000000000000E+000                  0.0000000000000000E+000                  0.0000000000000000E+000                  0.0000000000000000E+000                  4.8534274396130711E-001                  1.0000000000000000E+000                  1.0000000000000000E+000                  1.0000000000000000E+000                  0.0000000000000000E+000                  8.5422000000000031E-001                  3.2648525170049192E-001                  0.0000000000000000E+000                  0.0000000000000000E+000                  0.0000000000000000E+000                  6.3213069899968055E-002                  0.0000000000000000E+000                                        0 
                                      29                  1.2000000000000000E+000                  9.8406797416570688E-003                  3.7819596520309046E-001                  3.6700029486874763E+000                  3.9109740342709293E-001                 -4.1515187143454915E+000                 -9.8999999999999986E+001                 -4.5931514459468579E+000                 -9.8999999999999986E+001                 -4.5931514459468579E+000                  3.7608569429445771E+000                  7.1184995260767103E-001                  6.4870634833098133E-018                  2.8956919491484013E-005                  2.7207108785801010E-001                  9.9719550681297869E-009                  8.1416589422955303E-028                  2.5568360106456568E-049                  2.7329498276980977E-003                  3.3174558278568981E-005                  1.7142115676873930E-029                  8.0761959671237199E-004                  3.1805962055375493E-006                  1.6508125843955446E-060                  1.3308316755163840E-034                  7.5079583427087810E-003                  2.9753698468088119E-006                  1.6941052428044967E-005                  2.1116761008723745E-037                  1.0040532376209030E-099                  3.9939952210749844E-007                  1.0040532376209030E-099                  1.0040532376209024E-099                  1.6732323210415082E-003                  3.8868009985238920E-040                  3.2715615784305067E-003                  7.1185000387162101E-001                  1.0405792105392375E-033                  2.8956915996712459E-005                  2.7207103943041816E-001                  9.9719533463816778E-009                  5.3180917220068034E-057                  1.0040530892336076E-099                  2.7329493043931883E-003                  3.3174551926308501E-005                  1.0040530901728637E-099                  8.0761944206946695E-004                  3.1805955965173612E-006                  1.0040530900632609E-099                  1.0040530901189627E-099                  7.5079569050858028E-003                  2.9753694211399428E-006                  1.6941050004387081E-005                  1.0040530939692450E-099                  1.0040530947736564E-099                  3.9939946496773049E-007                  1.0040530933578883E-099                  1.0040530937384966E-099                  1.6732320816618866E-003                  1.9288046702035160E-072                  3.2715611103872077E-003                 -4.5931514459476999E+000                 -1.6305701461690209E+001                 -9.8999999999999986E+001                  0.0000000000000000E+000                 -4.5254901869353885E+000                 -2.8241801619927771E+000                 -9.8999999999999986E+001                  4.1819095255306660E-001                  2.3881922539965084E+000                  0.0000000000000000E+000                  0.0000000000000000E+000                  3.7494896993133332E-002                  4.1819095255306660E-001                  6.5394867973053550E-002                  3.7494896993133332E-002                  8.2710819802622513E+010                  1.1999999985730501E+000                  2.3881922539965084E+000                  6.3979884278543651E+007                                      668                  1.0609777128141823E+003                  7.1898464919633739E+002                  4.0507252588171376E+001                  0.0000000000000000E+000                  4.4345984454093714E-003                  0.0000000000000000E+000                  3.3733420590880261E+004                  1.2000000000000000E+000                  1.7003480313326787E+048                  0.0000000000000000E+000                  0.0000000000000000E+000                  0.0000000000000000E+000                  0.0000000000000000E+000                  0.0000000000000000E+000                  0.0000000000000000E+000                  0.0000000000000000E+000                  0.0000000000000000E+000                  0.0000000000000000E+000                  0.0000000000000000E+000                  0.0000000000000000E+000                  5.7683291199634913E+006                 -9.8999999999999986E+001                 -1.1175028315731485E-001                  6.5866710458958249E+000                  1.4604053664582288E+001                 -1.1175028315731485E-001                  6.5866710458958249E+000                  0.0000000000000000E+000                  0.0000000000000000E+000                  0.0000000000000000E+000                  0.0000000000000000E+000                 -9.5933158316103939E-001                  4.5443505799251822E+000                  4.5443505799251822E+000                 -1.7609125905568127E-001                  0.0000000000000000E+000                  2.7263358121434239E-001                  1.9336486306947940E+000                  2.0326683375729297E-003                  9.9860568695906615E-001                  3.5904159452305129E+002                  4.1819095255306660E-001                  2.3881922539965084E+000                  0.0000000000000000E+000                  0.0000000000000000E+000                  0.0000000000000000E+000                                        2                  1.0981670704246614E-001                  4.6777141427690785E+003                  2.5518112870534271E-005                  0.0000000000000000E+000                  0.0000000000000000E+000                  0.0000000000000000E+000                  0.0000000000000000E+000                  0.0000000000000000E+000                  0.0000000000000000E+000                  0.0000000000000000E+000                  6.6666666666666663E-001                  0.0000000000000000E+000                  0.0000000000000000E+000                  0.0000000000000000E+000                  0.0000000000000000E+000                  0.0000000000000000E+000                  0.0000000000000000E+000                  0.0000000000000000E+000                  4.8534274396130683E-001                  1.0000000000000000E+000                  1.0000000000000000E+000                  1.0000000000000000E+000                  0.0000000000000000E+000                  8.5422000000000031E-001                  3.2648525170049192E-001                  0.0000000000000000E+000                  0.0000000000000000E+000                  0.0000000000000000E+000                  6.3213069901315880E-002                  0.0000000000000000E+000                                        0 
                                      30                  1.2000000000000000E+000                  1.1818815689988481E-002                  3.7819596492061502E-001                  3.6700029478219336E+000                  3.9109739939996940E-001                 -4.1515187208260844E+000                 -9.8999999999999986E+001                 -4.5910069519676764E+000                 -9.8999999999999986E+001                 -4.5910069519676764E+000                  3.7608569435095278E+000                  7.1184995260767103E-001                  7.3245350019240129E-018                  2.8956919491485500E-005                  2.7207108785801021E-001                  9.9719550304029279E-009                  9.7288958798815860E-028                  3.0552995118453681E-049                  2.7329498276980977E-003                  3.3174558278568981E-005                  1.7142116010754650E-029                  8.0761959671237199E-004                  3.1805962055375493E-006                  1.6508126519542887E-060                  1.3308317040858775E-034                  7.5079583427087810E-003                  2.9753698468088119E-006                  1.6941052428044967E-005                  2.1116761500688461E-037                  1.0040532376209030E-099                  3.9939952210749844E-007                  1.0040532376209030E-099                  1.0040532376209024E-099                  1.6732323210415082E-003                  4.6681109934455623E-040                  3.2715615784305067E-003                  7.1185000387161368E-001                  9.6491341470430945E-033                  2.8956915996712974E-005                  2.7207103943042532E-001                  9.9719533463819624E-009                  9.1292736661284620E-055                  1.0040530892336096E-099                  2.7329493043932685E-003                  3.3174551926309429E-005                  1.0040530901734913E-099                  8.0761944206949026E-004                  3.1805955965174548E-006                  1.0040530900684609E-099                  1.0040530901222299E-099                  7.5079569050860136E-003                  2.9753694211400059E-006                  1.6941050004387447E-005                  1.0040530939734269E-099                  1.0040530947733872E-099                  3.9939946496773906E-007                  1.0040530933582465E-099                  1.0040530937470389E-099                  1.6732320816619237E-003                  9.3103189653643112E-070                  3.2715611103872801E-003                 -4.5910069519685139E+000                 -1.6305701453538251E+001                 -9.8999999999999986E+001                  0.0000000000000000E+000                 -4.5254901859297139E+000                 -2.8227847096504957E+000                 -9.8999999999999986E+001                  4.1819095228304876E-001                  2.3881922524450889E+000                  0.0000000000000000E+000                  0.0000000000000000E+000                  3.7494896993133332E-002                  4.1819095228304876E-001                  6.5394867973053550E-002                  3.7494896993133332E-002                  8.2710819726347778E+010                  1.1999999985730501E+000                  2.3881922524450889E+000                  6.3979884050221764E+007                                      668                  1.0609777147845627E+003                  7.1898465084808947E+002                  4.0507252636243436E+001                  0.0000000000000000E+000                  5.4144301710672797E-003                  0.0000000000000000E+000                  3.3733420557968733E+004                  1.2000000000000000E+000                  1.7003480323273589E+048                  0.0000000000000000E+000                  0.0000000000000000E+000                  0.0000000000000000E+000                  0.0000000000000000E+000                  0.0000000000000000E+000                  0.0000000000000000E+000                  0.0000000000000000E+000                  0.0000000000000000E+000                  0.0000000000000000E+000                  0.0000000000000000E+000                  0.0000000000000000E+000                  5.7683291772038816E+006                 -9.8999999999999986E+001                 -1.1175028232046592E-001                  6.5866710461635440E+000                  1.4604053665687138E+001                 -1.1175028232046592E-001                  6.5866710461635440E+000                  0.0000000000000000E+000                  0.0000000000000000E+000                  0.0000000000000000E+000                  0.0000000000000000E+000                 -9.5933158377405459E-001                  4.5443505811030089E+000                  4.5443505811030089E+000                 -1.7609125905568127E-001                  0.0000000000000000E+000                  2.7263357935260962E-001                  1.9336486204374284E+000                  2.0326684200444472E-003                  9.9860568695917529E-001                  3.5904159647827663E+002                  4.1819095228304876E-001                  2.3881922524450889E+000                  0.0000000000000000E+000                  0.0000000000000000E+000                  0.0000000000000000E+000                                        2                  1.0981670688745770E-001                  4.6777141334463304E+003                  2.5644429858753980E-005                  0.0000000000000000E+000                  0.0000000000000000E+000                  0.0000000000000000E+000                  0.0000000000000000E+000                  0.0000000000000000E+000                  0.0000000000000000E+000                  0.0000000000000000E+000                  6.6666666666666663E-001                  0.0000000000000000E+000                  0.0000000000000000E+000                  0.0000000000000000E+000                  0.0000000000000000E+000                  0.0000000000000000E+000                  0.0000000000000000E+000                  0.0000000000000000E+000                  4.8534274396130739E-001                  1.0000000000000000E+000                  1.0000000000000000E+000                  1.0000000000000000E+000                  0.0000000000000000E+000                  8.5422000000000031E-001                  3.2648525170049181E-001                  0.0000000000000000E+000                  0.0000000000000000E+000                  0.0000000000000000E+000                  6.3213069902950683E-002                  0.0000000000000000E+000                                        0 
                                      31                  1.2000000000000000E+000                  1.4192578827986177E-002                  3.7819596459938748E-001                  3.6700029471796647E+000                  3.9109739618843870E-001                 -4.1515187254521120E+000                 -9.8999999999999986E+001                 -4.5886581398409323E+000                 -9.8999999999999986E+001                 -4.5886581398409332E+000                  3.7608569441519828E+000                  7.1184995260767103E-001                  8.1887748667111870E-018                  2.8956919491487502E-005                  2.7207108785801021E-001                  9.9719549851306960E-009                  1.1612339976881647E-027                  3.6467853502018062E-049                  2.7329498276980977E-003                  3.3174558278568981E-005                  1.7142116411085726E-029                  8.0761959671237199E-004                  3.1805962055375493E-006                  1.6508127329587746E-060                  1.3308317383413223E-034                  7.5079583427087810E-003                  2.9753698468088119E-006                  1.6941052428044967E-005                  2.1116762090563315E-037                  1.0040532376209030E-099                  3.9939952210749844E-007                  1.0040532376209030E-099                  1.0040532376209024E-099                  1.6732323210415082E-003                  5.6056830169208879E-040                  3.2715615784305067E-003                  7.1185000387160791E-001                  8.5020976555895106E-032                  2.8956915996713300E-005                  2.7207103943043032E-001                  9.9719533463821675E-009                  1.2539801353895980E-052                  1.0040530892336124E-099                  2.7329493043933232E-003                  3.3174551926310113E-005                  1.0040530901740425E-099                  8.0761944206950685E-004                  3.1805955965175166E-006                  1.0040530900733092E-099                  1.0040530901252415E-099                  7.5079569050861689E-003                  2.9753694211400534E-006                  1.6941050004387715E-005                  1.0040530939773325E-099                  1.0040530947730522E-099                  3.9939946496774526E-007                  1.0040530933586507E-099                  1.0040530937552072E-099                  1.6732320816619482E-003                  3.1721938021432035E-067                  3.2715611103873304E-003                 -4.5886581398417663E+000                 -1.6305701443735952E+001                 -9.8999999999999986E+001                  0.0000000000000000E+000                 -4.5254901847229476E+000                 -2.8213493390956597E+000                 -9.8999999999999986E+001                  4.1819095195955264E-001                  2.3881922506798587E+000                  0.0000000000000000E+000                  0.0000000000000000E+000                  3.7494896993133332E-002                  4.1819095195955264E-001                  6.5394867973053550E-002                  3.7494896993133332E-002                  8.2710819636343063E+010                  1.1999999985730501E+000                  2.3881922506798587E+000                  6.3979883859308824E+007                                      668                  1.0609777167877780E+003                  7.1898465244333477E+002                  4.0507252688080520E+001                  0.0000000000000000E+000                  6.5760699002333535E-003                  0.0000000000000000E+000                  3.3733420520542160E+004                  1.2000000000000000E+000                  1.7003480335211601E+048                  0.0000000000000000E+000                  0.0000000000000000E+000                  0.0000000000000000E+000                  0.0000000000000000E+000                  0.0000000000000000E+000                  0.0000000000000000E+000                  0.0000000000000000E+000                  0.0000000000000000E+000                  0.0000000000000000E+000                  0.0000000000000000E+000                  0.0000000000000000E+000                  5.7683292241262197E+006                 -9.8999999999999986E+001                 -1.1175028131667869E-001                  6.5866710464845299E+000                  1.4604053667012245E+001                 -1.1175028131667869E-001                  6.5866710464845299E+000                  0.0000000000000000E+000                  0.0000000000000000E+000                  0.0000000000000000E+000                  0.0000000000000000E+000                 -9.5933158413070974E-001                  4.5443505821021919E+000                  4.5443505821021919E+000                 -1.7609125905568127E-001                  0.0000000000000000E+000                  2.7263357796461152E-001                  1.9336486125673096E+000                  2.0326685140929978E-003                  9.9860568695930740E-001                  3.5904159775075800E+002                  4.1819095195955264E-001                  2.3881922506798587E+000                  0.0000000000000000E+000                  0.0000000000000000E+000                  0.0000000000000000E+000                                        2                  1.0981670679727305E-001                  4.6777141265287137E+003                  2.5783499377755717E-005                  0.0000000000000000E+000                  0.0000000000000000E+000                  0.0000000000000000E+000                  0.0000000000000000E+000                  0.0000000000000000E+000                  0.0000000000000000E+000                  0.0000000000000000E+000                  6.6666666666666663E-001                  0.0000000000000000E+000                  0.0000000000000000E+000                  0.0000000000000000E+000                  0.0000000000000000E+000                  0.0000000000000000E+000                  0.0000000000000000E+000                  0.0000000000000000E+000                  4.8534274396130705E-001                  1.0000000000000000E+000                  1.0000000000000000E+000                  1.0000000000000000E+000                  0.0000000000000000E+000                  8.5422000000000020E-001                  3.2648525170049192E-001                  0.0000000000000000E+000                  0.0000000000000000E+000                  0.0000000000000000E+000                  6.3213069904931363E-002                  0.0000000000000000E+000                                        0 
                                      32                  1.2000000000000000E+000                  1.7041094593583411E-002                  3.7819596422909807E-001                  3.6700029466957202E+000                  3.9109739351208228E-001                 -4.1515187287274973E+000                 -9.8999999999999986E+001                 -4.5861235537576128E+000                 -9.8999999999999986E+001                 -4.5861235537576128E+000                  3.7608569448925615E+000                  7.1184995260767103E-001                  9.0563415069549481E-018                  2.8956919491490152E-005                  2.7207108785801026E-001                  9.9719549308040178E-009                  1.3842295352254271E-027                  4.3470912847788390E-049                  2.7329498276980977E-003                  3.3174558278568981E-005                  1.7142116891029051E-029                  8.0761959671237199E-004                  3.1805962055375493E-006                  1.6508128300720857E-060                  1.3308317794088336E-034                  7.5079583427087810E-003                  2.9753698468088119E-006                  1.6941052428044967E-005                  2.1116762797738741E-037                  1.0040532376209030E-099                  3.9939952210749844E-007                  1.0040532376209030E-099                  1.0040532376209024E-099                  1.6732323210415082E-003                  6.7307694876303379E-040                  3.2715615784305067E-003                  7.1185000387160469E-001                  7.0872334215111950E-031                  2.8956915996713571E-005                  2.7207103943043393E-001                  9.9719533463823114E-009                  1.3649785314857194E-050                  1.0040530892336161E-099                  2.7329493043933627E-003                  3.3174551926310588E-005                  1.0040530901745286E-099                  8.0761944206951812E-004                  3.1805955965175649E-006                  1.0040530900778373E-099                  1.0040530901280235E-099                  7.5079569050862747E-003                  2.9753694211400860E-006                  1.6941050004387881E-005                  1.0040530939809865E-099                  1.0040530947726542E-099                  3.9939946496774976E-007                  1.0040530933591023E-099                  1.0040530937630244E-099                  1.6732320816619669E-003                  7.6227647084851103E-065                  3.2715611103873656E-003                 -4.5861235537584406E+000                 -1.6305701431948378E+001                 -9.8999999999999986E+001                  0.0000000000000000E+000                 -4.5254901832748260E+000                 -2.8199131980321250E+000                 -9.8999999999999986E+001                  4.1819095157198960E-001                  2.3881922486443101E+000                  0.0000000000000000E+000                  0.0000000000000000E+000                  3.7494896993133332E-002                  4.1819095157198960E-001                  6.5394867973053550E-002                  3.7494896993133332E-002                  8.2710819530135849E+010                  1.1999999985730501E+000                  2.3881922486443101E+000                  6.3979883690776445E+007                                      668                  1.0609777189188844E+003                  7.1898465406997093E+002                  4.0507252745622850E+001                  0.0000000000000000E+000                  7.9415085547977875E-003                  0.0000000000000000E+000                  3.3733420477399326E+004                  1.2000000000000000E+000                  1.7003480349540397E+048                  0.0000000000000000E+000                  0.0000000000000000E+000                  0.0000000000000000E+000                  0.0000000000000000E+000                  0.0000000000000000E+000                  0.0000000000000000E+000                  0.0000000000000000E+000                  0.0000000000000000E+000                  0.0000000000000000E+000                  0.0000000000000000E+000                  0.0000000000000000E+000                  5.7683292645919789E+006                 -9.8999999999999986E+001                 -1.1175028011271300E-001                  6.5866710468693297E+000                  1.4604053668601404E+001                 -1.1175028011271300E-001                  6.5866710468693297E+000                  0.0000000000000000E+000                  0.0000000000000000E+000                  0.0000000000000000E+000                  0.0000000000000000E+000                 -9.5933158428652632E-001                  4.5443505829989368E+000                  4.5443505829989368E+000                 -1.7609125905568127E-001                  0.0000000000000000E+000                  2.7263357691828882E-001                  1.9336486063406912E+000                  2.0326686212149996E-003                  9.9860568695946783E-001                  3.5904159851751251E+002                  4.1819095157198960E-001                  2.3881922486443101E+000                  0.0000000000000000E+000                  0.0000000000000000E+000                  0.0000000000000000E+000                                        2                  1.0981670675787290E-001                  4.6777141213168361E+003                  2.5934414411162503E-005                  0.0000000000000000E+000                  0.0000000000000000E+000                  0.0000000000000000E+000                  0.0000000000000000E+000                  0.0000000000000000E+000                  0.0000000000000000E+000                  0.0000000000000000E+000                  6.6666666666666663E-001                  0.0000000000000000E+000                  0.0000000000000000E+000                  0.0000000000000000E+000                  0.0000000000000000E+000                  0.0000000000000000E+000                  0.0000000000000000E+000                  0.0000000000000000E+000                  4.8534274396130728E-001                  1.0000000000000000E+000                  1.0000000000000000E+000                  1.0000000000000000E+000                  0.0000000000000000E+000                  8.5422000000000020E-001                  3.2648525170049181E-001                  0.0000000000000000E+000                  0.0000000000000000E+000                  0.0000000000000000E+000                  6.3213069907336356E-002                  0.0000000000000000E+000                                        0 
                                      33                  1.2000000000000000E+000                  2.0459313512300091E-002                  3.7819596379805598E-001                  3.6700029463245007E+000                  3.9109739116511877E-001                 -4.1515187309991619E+000                 -9.8999999999999986E+001                 -4.5834336341268127E+000                 -9.8999999999999986E+001                 -4.5834336341268127E+000                  3.7608569457546457E+000                  7.1184995260767103E-001                  9.8996775759107082E-018                  2.8956919491493635E-005                  2.7207108785801032E-001                  9.9719548656120030E-009                  1.6475480560201013E-027                  5.1740295003211030E-049                  2.7329498276980977E-003                  3.3174558278568981E-005                  1.7142117466218479E-029                  8.0761959671237199E-004                  3.1805962055375493E-006                  1.6508129464573767E-060                  1.3308318286259537E-034                  7.5079583427087810E-003                  2.9753698468088119E-006                  1.6941052428044967E-005                  2.1116763645244905E-037                  1.0040532376209030E-099                  3.9939952210749844E-007                  1.0040532376209030E-099                  1.0040532376209024E-099                  1.6732323210415082E-003                  8.0808733136578243E-040                  3.2715615784305067E-003                  7.1185000387160091E-001                  5.5915158916425287E-030                  2.8956915996713791E-005                  2.7207103943043642E-001                  9.9719533463824173E-009                  1.1675685361519354E-048                  1.0040530892336212E-099                  2.7329493043933947E-003                  3.3174551926310967E-005                  1.0040530901749586E-099                  8.0761944206952734E-004                  3.1805955965175996E-006                  1.0040530900820738E-099                  1.0040530901305984E-099                  7.5079569050863649E-003                  2.9753694211401105E-006                  1.6941050004388026E-005                  1.0040530939844105E-099                  1.0040530947721958E-099                  3.9939946496775299E-007                  1.0040530933596027E-099                  1.0040530937705110E-099                  1.6732320816619795E-003                  1.2950630170909692E-062                  3.2715611103873916E-003                 -4.5834336341276360E+000                 -1.6305701417776110E+001                 -9.8999999999999986E+001                  0.0000000000000000E+000                 -4.5254901815371085E+000                 -2.8185217034581336E+000                 -9.8999999999999986E+001                  4.1819095110774596E-001                  2.3881922462742322E+000                  0.0000000000000000E+000                  0.0000000000000000E+000                  3.7494896993133332E-002                  4.1819095110774596E-001                  6.5394867973053550E-002                  3.7494896993133332E-002                  8.2710819404809174E+010                  1.1999999985730501E+000                  2.3881922462742322E+000                  6.3979883533198297E+007                                      668                  1.0609777212662586E+003                  7.1898465580445293E+002                  4.0507252810873283E+001                  0.0000000000000000E+000                  9.5351054586038965E-003                  0.0000000000000000E+000                  3.3733420427178142E+004                  1.2000000000000000E+000                  1.7003480366733620E+048                  0.0000000000000000E+000                  0.0000000000000000E+000                  0.0000000000000000E+000                  0.0000000000000000E+000                  0.0000000000000000E+000                  0.0000000000000000E+000                  0.0000000000000000E+000                  0.0000000000000000E+000                  0.0000000000000000E+000                  0.0000000000000000E+000                  0.0000000000000000E+000                  5.7683293014896410E+006                 -9.8999999999999986E+001                 -1.1175027866891046E-001                  6.5866710473304577E+000                  1.4604053670506813E+001                 -1.1175027866891046E-001                  6.5866710473304577E+000                  0.0000000000000000E+000                  0.0000000000000000E+000                  0.0000000000000000E+000                  0.0000000000000000E+000                 -9.5933158427672194E-001                  4.5443505838516582E+000                  4.5443505838516582E+000                 -1.7609125905568127E-001                  0.0000000000000000E+000                  2.7263357610387307E-001                  1.9336486012254683E+000                  2.0326687430845315E-003                  9.9860568695966323E-001                  3.5904159889547418E+002                  4.1819095110774596E-001                  2.3881922462742322E+000                  0.0000000000000000E+000                  0.0000000000000000E+000                  0.0000000000000000E+000                                        2                  1.0981670676035209E-001                  4.6777141173191121E+003                  2.6095544665768569E-005                  0.0000000000000000E+000                  0.0000000000000000E+000                  0.0000000000000000E+000                  0.0000000000000000E+000                  0.0000000000000000E+000                  0.0000000000000000E+000                  0.0000000000000000E+000                  6.6666666666666663E-001                  0.0000000000000000E+000                  0.0000000000000000E+000                  0.0000000000000000E+000                  0.0000000000000000E+000                  0.0000000000000000E+000                  0.0000000000000000E+000                  0.0000000000000000E+000                  4.8534274396130711E-001                  1.0000000000000000E+000                  1.0000000000000000E+000                  1.0000000000000000E+000                  0.0000000000000000E+000                  8.5421999999999998E-001                  3.2648525170049203E-001                  0.0000000000000000E+000                  0.0000000000000000E+000                  0.0000000000000000E+000                  6.3213069910267650E-002                  0.0000000000000000E+000                                        0 
                                      34                  1.2000000000000000E+000                  2.4561176214760106E-002                  3.7819596329262040E-001                  3.6700029460334771E+000                  3.9109738899015711E-001                 -4.1515187325056422E+000                 -9.8999999999999986E+001                 -4.5806307614759456E+000                 -9.8999999999999986E+001                 -4.5806307614759456E+000                  3.7608569467655171E+000                  7.1184995260767103E-001                  1.0689457478524043E-017                  2.8956919491498148E-005                  2.7207108785801043E-001                  9.9719547873815835E-009                  1.9574903635589452E-027                  6.1473873682600121E-049                  2.7329498276980977E-003                  3.3174558278568981E-005                  1.7142118155473034E-029                  8.0761959671237199E-004                  3.1805962055375493E-006                  1.6508130859224652E-060                  1.3308318876029082E-034                  7.5079583427087810E-003                  2.9753698468088119E-006                  1.6941052428044967E-005                  2.1116764660807766E-037                  1.0040532376209030E-099                  3.9939952210749844E-007                  1.0040532376209030E-099                  1.0040532376209024E-099                  1.6732323210415082E-003                  9.7009979928587469E-040                  3.2715615784305067E-003                  7.1185000387159936E-001                  4.1792429193467858E-029                  2.8956915996713947E-005                  2.7207103943043875E-001                  9.9719533463825033E-009                  7.7979238753780806E-047                  1.0040530892336275E-099                  2.7329493043934177E-003                  3.3174551926311265E-005                  1.0040530901753409E-099                  8.0761944206953471E-004                  3.1805955965176271E-006                  1.0040530900860442E-099                  1.0040530901329871E-099                  7.5079569050864325E-003                  2.9753694211401292E-006                  1.6941050004388159E-005                  1.0040530939876244E-099                  1.0040530947716783E-099                  3.9939946496775579E-007                  1.0040530933601538E-099                  1.0040530937776866E-099                  1.6732320816619914E-003                  1.5637181754382812E-060                  3.2715611103874154E-003                 -4.5806307614767636E+000                 -1.6305701400735916E+001                 -9.8999999999999986E+001                  0.0000000000000000E+000                 -4.5254901794518956E+000                 -2.8172226045268096E+000                 -9.8999999999999986E+001                  4.1819095055167343E-001                  2.3881922434946978E+000                  0.0000000000000000E+000                  0.0000000000000000E+000                  3.7494896993133332E-002                  4.1819095055167343E-001                  6.5394867973053550E-002                  3.7494896993133332E-002                  8.2710819256933319E+010                  1.1999999985730501E+000                  2.3881922434946978E+000                  6.3979883377415173E+007                                      668                  1.0609777239186049E+003                  7.1898465771887140E+002                  4.0507252886050402E+001                  0.0000000000000000E+000                  1.1382869046462619E-002                  0.0000000000000000E+000                  3.3733420368289284E+004                  1.2000000000000000E+000                  1.7003480387366104E+048                  0.0000000000000000E+000                  0.0000000000000000E+000                  0.0000000000000000E+000                  0.0000000000000000E+000                  0.0000000000000000E+000                  0.0000000000000000E+000                  0.0000000000000000E+000                  0.0000000000000000E+000                  0.0000000000000000E+000                  0.0000000000000000E+000                  0.0000000000000000E+000                  5.7683293370908620E+006                 -9.8999999999999986E+001                 -1.1175027693760269E-001                  6.5866710478829900E+000                  1.4604053672791212E+001                 -1.1175027693760269E-001                  6.5866710478829900E+000                  0.0000000000000000E+000                  0.0000000000000000E+000                  0.0000000000000000E+000                  0.0000000000000000E+000                 -9.5933158412165120E-001                  4.5443505847080203E+000                  4.5443505847080203E+000                 -1.7609125905568127E-001                  0.0000000000000000E+000                  2.7263357544112515E-001                  1.9336485968292358E+000                  2.0326688814427960E-003                  9.9860568695990171E-001                  3.5904159895474771E+002                  4.1819095055167343E-001                  2.3881922434946978E+000                  0.0000000000000000E+000                  0.0000000000000000E+000                  0.0000000000000000E+000                                        2                  1.0981670679956362E-001                  4.6777141141852890E+003                  2.6264506109017889E-005                  0.0000000000000000E+000                  0.0000000000000000E+000                  0.0000000000000000E+000                  0.0000000000000000E+000                  0.0000000000000000E+000                  0.0000000000000000E+000                  0.0000000000000000E+000                  6.6666666666666663E-001                  0.0000000000000000E+000                  0.0000000000000000E+000                  0.0000000000000000E+000                  0.0000000000000000E+000                  0.0000000000000000E+000                  0.0000000000000000E+000                  0.0000000000000000E+000                  4.8534274396130683E-001                  1.0000000000000000E+000                  1.0000000000000000E+000                  1.0000000000000000E+000                  0.0000000000000000E+000                  8.5422000000000020E-001                  3.2648525170049181E-001                  0.0000000000000000E+000                  0.0000000000000000E+000                  0.0000000000000000E+000                  6.3213069913844053E-002                  0.0000000000000000E+000                                        0 
                                      35                  1.2000000000000000E+000                  2.9483411457712130E-002                  3.7819596269693295E-001                  3.6700029457993879E+000                  3.9109738686242385E-001                 -4.1515187334069568E+000                 -9.8999999999999986E+001                 -4.5777677235150360E+000                 -9.8999999999999986E+001                 -4.5777677235150360E+000                  3.7608569479568921E+000                  7.1184995260767103E-001                  1.1397966348940231E-017                  2.8956919491503925E-005                  2.7207108785801054E-001                  9.9719546935050791E-009                  2.3209223922343401E-027                  7.2887270353347687E-049                  2.7329498276980977E-003                  3.3174558278568981E-005                  1.7142118981280569E-029                  8.0761959671237199E-004                  3.1805962055375493E-006                  1.6508132530173468E-060                  1.3308319582637002E-034                  7.5079583427087810E-003                  2.9753698468088119E-006                  1.6941052428044967E-005                  2.1116765877555368E-037                  1.0040532376209030E-099                  3.9939952210749844E-007                  1.0040532376209030E-099                  1.0040532376209024E-099                  1.6732323210415082E-003                  1.1645147734372365E-039                  3.2715615784305067E-003                  7.1185000387159714E-001                  2.9614046687404594E-028                  2.8956915996714082E-005                  2.7207103943044098E-001                  9.9719533463825927E-009                  4.0498986140241718E-045                  1.0040530892336346E-099                  2.7329493043934407E-003                  3.3174551926311530E-005                  1.0040530901756814E-099                  8.0761944206954111E-004                  3.1805955965176538E-006                  1.0040530900897707E-099                  1.0040530901352067E-099                  7.5079569050864855E-003                  2.9753694211401474E-006                  1.6941050004388247E-005                  1.0040530939906451E-099                  1.0040530947711033E-099                  3.9939946496775802E-007                  1.0040530933607556E-099                  1.0040530937845699E-099                  1.6732320816620016E-003                  1.3520117648558043E-058                  3.2715611103874345E-003                 -4.5777677235158478E+000                 -1.6305701380247395E+001                 -9.8999999999999986E+001                  0.0000000000000000E+000                 -4.5254901769496847E+000                 -2.8160604824614559E+000                 -9.8999999999999986E+001                  4.1819094988565220E-001                  2.3881922402185363E+000                  0.0000000000000000E+000                  0.0000000000000000E+000                  3.7494896993133332E-002                  4.1819094988565220E-001                  6.5394867973053550E-002                  3.7494896993133332E-002                  8.2710819082478607E+010                  1.1999999985730501E+000                  2.3881922402185363E+000                  6.3979883215720788E+007                                      668                  1.0609777269689102E+003                  7.1898465988499061E+002                  4.0507252973623942E+001                  0.0000000000000000E+000                  1.3512485772998087E-002                  0.0000000000000000E+000                  3.3733420298885067E+004                  1.2000000000000000E+000                  1.7003480412127369E+048                  0.0000000000000000E+000                  0.0000000000000000E+000                  0.0000000000000000E+000                  0.0000000000000000E+000                  0.0000000000000000E+000                  0.0000000000000000E+000                  0.0000000000000000E+000                  0.0000000000000000E+000                  0.0000000000000000E+000                  0.0000000000000000E+000                  0.0000000000000000E+000                  5.7683293732635258E+006                 -9.8999999999999986E+001                 -1.1175027486170694E-001                  6.5866710485449254E+000                  1.4604053675529705E+001                 -1.1175027486170694E-001                  6.5866710485449254E+000                  0.0000000000000000E+000                  0.0000000000000000E+000                  0.0000000000000000E+000                  0.0000000000000000E+000                 -9.5933158383035722E-001                  4.5443505856090294E+000                  4.5443505856090294E+000                 -1.7609125905568127E-001                  0.0000000000000000E+000                  2.7263357488950152E-001                  1.9336485928574112E+000                  2.0326690381761397E-003                  9.9860568696019314E-001                  3.5904159874517200E+002                  4.1819094988565220E-001                  2.3881922402185363E+000                  0.0000000000000000E+000                  0.0000000000000000E+000                  0.0000000000000000E+000                                        2                  1.0981670687322088E-001                  4.6777141116654057E+003                  2.6438223916321679E-005                  0.0000000000000000E+000                  0.0000000000000000E+000                  0.0000000000000000E+000                  0.0000000000000000E+000                  0.0000000000000000E+000                  0.0000000000000000E+000                  0.0000000000000000E+000                  6.6666666666666663E-001                  0.0000000000000000E+000                  0.0000000000000000E+000                  0.0000000000000000E+000                  0.0000000000000000E+000                  0.0000000000000000E+000                  0.0000000000000000E+000                  0.0000000000000000E+000                  4.8534274396130750E-001                  1.0000000000000000E+000                  1.0000000000000000E+000                  1.0000000000000000E+000                  0.0000000000000000E+000                  8.5422000000000042E-001                  3.2648525170049197E-001                  0.0000000000000000E+000                  0.0000000000000000E+000                  0.0000000000000000E+000                  6.3213069918214820E-002                  0.0000000000000000E+000                                        0 
                                      36                  1.2000000000000000E+000                  3.5390093749254552E-002                  3.7819596199248795E-001                  3.6700029456047436E+000                  3.9109738467495420E-001                 -4.1515187338140249E+000                 -2.0470039705150718E+001                 -4.5749043839995069E+000                 -9.8999999999999986E+001                 -4.5749043839995069E+000                  3.7608569493657820E+000                  7.1184995260767103E-001                  1.2003021694699454E-017                  2.8956919491511206E-005                  2.7207108785801060E-001                  9.9719545808532689E-009                  2.7451366904496824E-027                  8.6209504225719556E-049                  2.7329498276980977E-003                  3.3174558278568975E-005                  1.7142119970378503E-029                  8.0761959671237188E-004                  3.1805962055375481E-006                  1.6508134531516649E-060                  1.3308320428957737E-034                  7.5079583427087784E-003                  2.9753698468088102E-006                  1.6941052428044964E-005                  2.1116767334872145E-037                  1.0040532376209030E-099                  3.9939952210749838E-007                  1.0040532376209030E-099                  1.0040532376209024E-099                  1.6732323210415074E-003                  1.3978127605960664E-039                  3.2715615784305063E-003                  7.1185000387159525E-001                  1.9899116892420791E-027                  2.8956915996714214E-005                  2.7207103943044264E-001                  9.9719533463826638E-009                  1.6326783811701113E-043                  1.0040530892336437E-099                  2.7329493043934607E-003                  3.3174551926311794E-005                  1.0040530901759866E-099                  8.0761944206954707E-004                  3.1805955965176779E-006                  1.0040530900932740E-099                  1.0040530901372732E-099                  7.5079569050865470E-003                  2.9753694211401647E-006                  1.6941050004388342E-005                  1.0040530939934895E-099                  1.0040530947704708E-099                  3.9939946496776045E-007                  1.0040530933614106E-099                  1.0040530937911771E-099                  1.6732320816620107E-003                  8.4504433845611559E-057                  3.2715611103874536E-003                 -4.5749043840003143E+000                 -1.6305701355616780E+001                 -9.8999999999999986E+001                  0.0000000000000000E+000                 -4.5254901739470936E+000                 -2.8150705012371087E+000                 -9.8999999999999986E+001                  4.1819094908806964E-001                  2.3881922363440009E+000                  0.0000000000000000E+000                  0.0000000000000000E+000                  3.7494896993133332E-002                  4.1819094908806964E-001                  6.5394867973053550E-002                  3.7494896993133332E-002                  8.2710818876707687E+010                  1.1999999985730501E+000                  2.3881922363440009E+000                  6.3979883041004881E+007                                      668                  1.0609777305190969E+003                  7.1898466237856030E+002                  4.0507253076401817E+001                  0.0000000000000000E+000                  1.5952852144930224E-002                  0.0000000000000000E+000                  3.3733420216809405E+004                  1.2000000000000000E+000                  1.7003480441840106E+048                  0.0000000000000000E+000                  0.0000000000000000E+000                  0.0000000000000000E+000                  0.0000000000000000E+000                  0.0000000000000000E+000                  0.0000000000000000E+000                  0.0000000000000000E+000                  0.0000000000000000E+000                  0.0000000000000000E+000                  0.0000000000000000E+000                  0.0000000000000000E+000                  5.7683294116741372E+006                 -9.8999999999999986E+001                 -1.1175027237303674E-001                  6.5866710493376646E+000                  1.4604053678811907E+001                 -1.1175027237303674E-001                  6.5866710493376646E+000                  0.0000000000000000E+000                  0.0000000000000000E+000                  0.0000000000000000E+000                  0.0000000000000000E+000                 -9.5933158340420921E-001                  4.5443505865927261E+000                  4.5443505865927261E+000                 -1.7609125905568127E-001                  0.0000000000000000E+000                  2.7263357440291425E-001                  1.9336485890733270E+000                  2.0326692152194594E-003                  9.9860568696055019E-001                  3.5904159828430215E+002                  4.1819094908806964E-001                  2.3881922363440009E+000                  0.0000000000000000E+000                  0.0000000000000000E+000                  0.0000000000000000E+000                                        2                  1.0981670698097767E-001                  4.6777141095701600E+003                  2.6613109201010062E-005                  0.0000000000000000E+000                  0.0000000000000000E+000                  0.0000000000000000E+000                  0.0000000000000000E+000                  0.0000000000000000E+000                  0.0000000000000000E+000                  0.0000000000000000E+000                  6.6666666666666663E-001                  0.0000000000000000E+000                  0.0000000000000000E+000                  0.0000000000000000E+000                  0.0000000000000000E+000                  0.0000000000000000E+000                  0.0000000000000000E+000                  0.0000000000000000E+000                  4.8534274396130705E-001                  1.0000000000000000E+000                  1.0000000000000000E+000                  1.0000000000000000E+000                  0.0000000000000000E+000                  8.5422000000000042E-001                  3.2648525170049203E-001                  0.0000000000000000E+000                  0.0000000000000000E+000                  0.0000000000000000E+000                  6.3213069923574006E-002                  0.0000000000000000E+000                                        0 
                                      37                  1.2000000000000000E+000                  4.2478112499105471E-002                  3.7819596115754384E-001                  3.6700029454369458E+000                  3.9109738233387714E-001                 -4.1515187337915886E+000                 -9.8999999999999986E+001                 -4.5721027178413856E+000                 -9.8999999999999986E+001                 -4.5721027178413856E+000                  3.7608569510356702E+000                  7.1184995260767103E-001                  1.2491555932772778E-017                  2.8956919491520316E-005                  2.7207108785801076E-001                  9.9719544456710936E-009                  3.2376103257899033E-027                  1.0167538944474303E-048                  2.7329498276980977E-003                  3.3174558278568975E-005                  1.7142121154771954E-029                  8.0761959671237188E-004                  3.1805962055375481E-006                  1.6508136928009131E-060                  1.3308321442372904E-034                  7.5079583427087784E-003                  2.9753698468088102E-006                  1.6941052428044964E-005                  2.1116769079902526E-037                  1.0040532376209030E-099                  3.9939952210749838E-007                  1.0040532376209030E-099                  1.0040532376209024E-099                  1.6732323210415074E-003                  1.6777703713054338E-039                  3.2715615784305063E-003                  7.1185000387159270E-001                  1.2672660052709033E-026                  2.8956915996714370E-005                  2.7207103943044464E-001                  9.9719533463827399E-009                  5.1107128566129683E-042                  1.0040530892336545E-099                  2.7329493043934806E-003                  3.3174551926312018E-005                  1.0040530901762607E-099                  8.0761944206955325E-004                  3.1805955965177029E-006                  1.0040530900965713E-099                  1.0040530901392004E-099                  7.5079569050866025E-003                  2.9753694211401834E-006                  1.6941050004388450E-005                  1.0040530939961701E-099                  1.0040530947697805E-099                  3.9939946496776267E-007                  1.0040530933621182E-099                  1.0040530937975238E-099                  1.6732320816620204E-003                  3.8611147985136554E-055                  3.2715611103874714E-003                 -4.5721027178421876E+000                 -1.6305701326010148E+001                 -9.8999999999999986E+001                  0.0000000000000000E+000                 -4.5254901703440504E+000                 -2.8142728088696276E+000                 -9.8999999999999986E+001                  4.1819094813304758E-001                  2.3881922317515110E+000                  0.0000000000000000E+000                  0.0000000000000000E+000                  3.7494896993133332E-002                  4.1819094813304758E-001                  6.5394867973053550E-002                  3.7494896993133332E-002                  8.2710818634049896E+010                  1.1999999985730501E+000                  2.3881922317515110E+000                  6.3979882846573398E+007                                      668                  1.0609777346832723E+003                  7.1898466528199560E+002                  4.0507253197622198E+001                  0.0000000000000000E+000                  1.8730143322012349E-002                  0.0000000000000000E+000                  3.3733420119529153E+004                  1.2000000000000000E+000                  1.7003480477497128E+048                  0.0000000000000000E+000                  0.0000000000000000E+000                  0.0000000000000000E+000                  0.0000000000000000E+000                  0.0000000000000000E+000                  0.0000000000000000E+000                  0.0000000000000000E+000                  0.0000000000000000E+000                  0.0000000000000000E+000                  0.0000000000000000E+000                  0.0000000000000000E+000                  5.7683294538582694E+006                 -9.8999999999999986E+001                 -1.1175026938987337E-001                  6.5866710502868084E+000                  1.4604053682745153E+001                 -1.1175026938987337E-001                  6.5866710502868084E+000                  0.0000000000000000E+000                  0.0000000000000000E+000                  0.0000000000000000E+000                  0.0000000000000000E+000                 -9.5933158283645381E-001                  4.5443505876960906E+000                  4.5443505876960906E+000                 -1.7609125905568127E-001                  0.0000000000000000E+000                  2.7263357395738508E-001                  1.9336485852871865E+000                  2.0326694145415517E-003                  9.9860568696098906E-001                  3.5904159758337869E+002                  4.1819094813304758E-001                  2.3881922317515110E+000                  0.0000000000000000E+000                  0.0000000000000000E+000                  0.0000000000000000E+000                                        2                  1.0981670712454161E-001                  4.6777141077645683E+003                  2.6785347320459775E-005                  0.0000000000000000E+000                  0.0000000000000000E+000                  0.0000000000000000E+000                  0.0000000000000000E+000                  0.0000000000000000E+000                  0.0000000000000000E+000                  0.0000000000000000E+000                  6.6666666666666663E-001                  0.0000000000000000E+000                  0.0000000000000000E+000                  0.0000000000000000E+000                  0.0000000000000000E+000                  0.0000000000000000E+000                  0.0000000000000000E+000                  0.0000000000000000E+000                  4.8534274396130700E-001                  1.0000000000000000E+000                  1.0000000000000000E+000                  1.0000000000000000E+000                  0.0000000000000000E+000                  8.5422000000000031E-001                  3.2648525170049170E-001                  0.0000000000000000E+000                  0.0000000000000000E+000                  0.0000000000000000E+000                  6.3213069930159335E-002                  0.0000000000000000E+000                                        0 
                                      38                  1.2000000000000000E+000                  5.0983734998926555E-002                  3.7819596016674289E-001                  3.6700029452876186E+000                  3.9109737975496650E-001                 -4.1515187333654122E+000                 -9.8999999999999986E+001                 -4.5694208710771704E+000                 -9.8999999999999986E+001                 -4.5694208710771704E+000                  3.7608569530172722E+000                  7.1184995260767081E-001                  1.2861784589074025E-017                  2.8956919491531572E-005                  2.7207108785801087E-001                  9.9719542834524754E-009                  3.8056259101024277E-027                  1.1951363364745940E-048                  2.7329498276980973E-003                  3.3174558278568968E-005                  1.7142122572604426E-029                  8.0761959671237166E-004                  3.1805962055375472E-006                  1.6508139796823576E-060                  1.3308322655514151E-034                  7.5079583427087775E-003                  2.9753698468088102E-006                  1.6941052428044961E-005                  2.1116771168828717E-037                  1.0040532376209024E-099                  3.9939952210749822E-007                  1.0040532376209024E-099                  1.0040532376209024E-099                  1.6732323210415074E-003                  2.0137195416754813E-039                  3.2715615784305041E-003                  7.1185000387159070E-001                  7.6360419337283873E-026                  2.8956915996714506E-005                  2.7207103943044686E-001                  9.9719533463828210E-009                  1.2448980515722774E-040                  1.0040530892336681E-099                  2.7329493043935058E-003                  3.3174551926312309E-005                  1.0040530901765074E-099                  8.0761944206955987E-004                  3.1805955965177313E-006                  1.0040530900996800E-099                  1.0040530901410003E-099                  7.5079569050866667E-003                  2.9753694211402012E-006                  1.6941050004388545E-005                  1.0040530939987008E-099                  1.0040530947690343E-099                  3.9939946496776548E-007                  1.0040530933628793E-099                  1.0040530938036246E-099                  1.6732320816620315E-003                  1.3059911195873089E-053                  3.2715611103874948E-003                 -4.5694208710779671E+000                 -1.6305701290429660E+001                 -9.8999999999999986E+001                  0.0000000000000000E+000                 -4.5254901660205018E+000                 -2.8136692577068723E+000                 -9.8999999999999986E+001                  4.1819094698968023E-001                  2.3881922263016380E+000                  0.0000000000000000E+000                  0.0000000000000000E+000                  3.7494896993133332E-002                  4.1819094698968023E-001                  6.5394867973053550E-002                  3.7494896993133332E-002                  8.2710818347949951E+010                  1.1999999985730501E+000                  2.3881922263016380E+000                  6.3979882625860564E+007                                      668                  1.0609777395901845E+003                  7.1898466868619130E+002                  4.0507253341013374E+001                  0.0000000000000000E+000                  2.1865629032604573E-002                  0.0000000000000000E+000                  3.3733420004089836E+004                  1.2000000000000000E+000                  1.7003480520288615E+048                  0.0000000000000000E+000                  0.0000000000000000E+000                  0.0000000000000000E+000                  0.0000000000000000E+000                  0.0000000000000000E+000                  0.0000000000000000E+000                  0.0000000000000000E+000                  0.0000000000000000E+000                  0.0000000000000000E+000                  0.0000000000000000E+000                  0.0000000000000000E+000                  5.7683295012714267E+006                 -9.8999999999999986E+001                 -1.1175026581449793E-001                  6.5866710514228668E+000                  1.4604053687457681E+001                 -1.1175026581449793E-001                  6.5866710514228668E+000                  0.0000000000000000E+000                  0.0000000000000000E+000                  0.0000000000000000E+000                  0.0000000000000000E+000                 -9.5933158211312652E-001                  4.5443505889559024E+000                  4.5443505889559024E+000                 -1.7609125905568127E-001                  0.0000000000000000E+000                  2.7263357352528134E-001                  1.9336485813474777E+000                  2.0326696381350838E-003                  9.9860568696152929E-001                  3.5904159663238323E+002                  4.1819094698968023E-001                  2.3881922263016380E+000                  0.0000000000000000E+000                  0.0000000000000000E+000                  0.0000000000000000E+000                                        2                  1.0981670730744382E-001                  4.6777141061583325E+003                  2.6951263425431333E-005                  0.0000000000000000E+000                  0.0000000000000000E+000                  0.0000000000000000E+000                  0.0000000000000000E+000                  0.0000000000000000E+000                  0.0000000000000000E+000                  0.0000000000000000E+000                  6.6666666666666663E-001                  0.0000000000000000E+000                  0.0000000000000000E+000                  0.0000000000000000E+000                  0.0000000000000000E+000                  0.0000000000000000E+000                  0.0000000000000000E+000                  0.0000000000000000E+000                  4.8534274396130733E-001                  1.0000000000000000E+000                  1.0000000000000000E+000                  1.0000000000000000E+000                  0.0000000000000000E+000                  8.5422000000000042E-001                  3.2648525170049181E-001                  0.0000000000000000E+000                  0.0000000000000000E+000                  0.0000000000000000E+000                  6.3213069938271513E-002                  0.0000000000000000E+000                                        0 
                                      39                  1.2000000000000000E+000                  6.1190481998711868E-002                  3.7819595899040837E-001                  3.6700029451537715E+000                  3.9109737686690915E-001                 -4.1515187325110530E+000                 -9.8999999999999986E+001                 -4.5669073448828348E+000                 -9.8999999999999986E+001                 -4.5669073448828348E+000                  3.7608569553699409E+000                  7.1184995260767081E-001                  1.3123099680223717E-017                  2.8956919491545348E-005                  2.7207108785801110E-001                  9.9719540887901279E-009                  4.4557211989129998E-027                  1.3992955300045962E-048                  2.7329498276980973E-003                  3.3174558278568968E-005                  1.7142124269109620E-029                  8.0761959671237166E-004                  3.1805962055375472E-006                  1.6508143229474470E-060                  1.3308324107076164E-034                  7.5079583427087775E-003                  2.9753698468088102E-006                  1.6941052428044961E-005                  2.1116773668268540E-037                  1.0040532376209024E-099                  3.9939952210749822E-007                  1.0040532376209024E-099                  1.0040532376209024E-099                  1.6732323210415074E-003                  2.4168585999891455E-039                  3.2715615784305041E-003                  7.1185000387158803E-001                  4.3398571149406298E-025                  2.8956915996714668E-005                  2.7207103943044925E-001                  9.9719533463829202E-009                  2.3688103259782476E-039                  1.0040530892336922E-099                  2.7329493043935296E-003                  3.3174551926312648E-005                  1.0040530901767301E-099                  8.0761944206956724E-004                  3.1805955965177601E-006                  1.0040530901026145E-099                  1.0040530901426845E-099                  7.5079569050867405E-003                  2.9753694211402207E-006                  1.6941050004388674E-005                  1.0040530940010929E-099                  1.0040530947682321E-099                  3.9939946496776786E-007                  1.0040530933636947E-099                  1.0040530938094929E-099                  1.6732320816620439E-003                  3.3149456290920280E-052                  3.2715611103875191E-003                 -4.5669073448836270E+000                 -1.6305701247687843E+001                 -9.8999999999999986E+001                  0.0000000000000000E+000                 -4.5254901608323888E+000                 -2.8132437552891658E+000                 -9.8999999999999986E+001                  4.1819094562112780E-001                  2.3881922198310983E+000                  0.0000000000000000E+000                  0.0000000000000000E+000                  3.7494896993133332E-002                  4.1819094562112780E-001                  6.5394867973053550E-002                  3.7494896993133332E-002                  8.2710818010656570E+010                  1.1999999985730501E+000                  2.3881922198310983E+000                  6.3979882372542843E+007                                      668                  1.0609777453857928E+003                  7.1898467269188347E+002                  4.0507253510842204E+001                  0.0000000000000000E+000                  2.5369411599869274E-002                  0.0000000000000000E+000                  3.3733419867033801E+004                  1.2000000000000000E+000                  1.7003480571638740E+048                  0.0000000000000000E+000                  0.0000000000000000E+000                  0.0000000000000000E+000                  0.0000000000000000E+000                  0.0000000000000000E+000                  0.0000000000000000E+000                  0.0000000000000000E+000                  0.0000000000000000E+000                  0.0000000000000000E+000                  0.0000000000000000E+000                  0.0000000000000000E+000                  5.7683295552549623E+006                 -9.8999999999999986E+001                 -1.1175026153033717E-001                  6.5866710527819858E+000                  1.4604053693102259E+001                 -1.1175026153033717E-001                  6.5866710527819858E+000                  0.0000000000000000E+000                  0.0000000000000000E+000                  0.0000000000000000E+000                  0.0000000000000000E+000                 -9.5933158121115247E-001                  4.5443505904083850E+000                  4.5443505904083850E+000                 -1.7609125905568127E-001                  0.0000000000000000E+000                  2.7263357308225605E-001                  1.9336485771527956E+000                  2.0326698880229910E-003                  9.9860568696219743E-001                  3.5904159542219435E+002                  4.1819094562112780E-001                  2.3881922198310983E+000                  0.0000000000000000E+000                  0.0000000000000000E+000                  0.0000000000000000E+000                                        2                  1.0981670753551907E-001                  4.6777141047191135E+003                  2.7107699029087571E-005                  0.0000000000000000E+000                  0.0000000000000000E+000                  0.0000000000000000E+000                  0.0000000000000000E+000                  0.0000000000000000E+000                  0.0000000000000000E+000                  0.0000000000000000E+000                  6.6666666666666663E-001                  0.0000000000000000E+000                  0.0000000000000000E+000                  0.0000000000000000E+000                  0.0000000000000000E+000                  0.0000000000000000E+000                  0.0000000000000000E+000                  0.0000000000000000E+000                  4.8534274396130683E-001                  1.0000000000000000E+000                  1.0000000000000000E+000                  1.0000000000000000E+000                  0.0000000000000000E+000                  8.5422000000000065E-001                  3.2648525170049203E-001                  0.0000000000000000E+000                  0.0000000000000000E+000                  0.0000000000000000E+000                  6.3213069948305084E-002                  0.0000000000000000E+000                                        0 
                                      40                  1.2000000000000000E+000                  7.3438578398454232E-002                  3.7819595759343422E-001                  3.6700029450398914E+000                  3.9109737361743846E-001                 -4.1515187311347646E+000                 -9.8999999999999986E+001                 -4.5645965724047644E+000                 -9.8999999999999986E+001                 -4.5645965724047644E+000                  3.7608569581638895E+000                  7.1184995260767081E-001                  1.3293506082680197E-017                  2.8956919491562106E-005                  2.7207108785801132E-001                  9.9719538551952990E-009                  5.1929379840917760E-027                  1.6308148416218864E-048                  2.7329498276980973E-003                  3.3174558278568968E-005                  1.7142126298185559E-029                  8.0761959671237166E-004                  3.1805962055375472E-006                  1.6508147335004369E-060                  1.3308325843164475E-034                  7.5079583427087775E-003                  2.9753698468088102E-006                  1.6941052428044961E-005                  2.1116776657596609E-037                  1.0040532376209024E-099                  3.9939952210749822E-007                  1.0040532376209024E-099                  1.0040532376209024E-099                  1.6732323210415074E-003                  2.9006255472779136E-039                  3.2715615784305041E-003                  7.1185000387158559E-001                  2.3153984101122556E-024                  2.8956915996714845E-005                  2.7207103943045186E-001                  9.9719533463830261E-009                  3.5398319372048097E-038                  1.0040530892338307E-099                  2.7329493043935613E-003                  3.3174551926313000E-005                  1.0040530901769319E-099                  8.0761944206957635E-004                  3.1805955965177936E-006                  1.0040530901053865E-099                  1.0040530901442627E-099                  7.5079569050868168E-003                  2.9753694211402473E-006                  1.6941050004388809E-005                  1.0040530940033558E-099                  1.0040530947673743E-099                  3.9939946496777157E-007                  1.0040530933645633E-099                  1.0040530938151416E-099                  1.6732320816620571E-003                  6.4052471022875124E-051                  3.2715611103875416E-003                 -4.5645965724055522E+000                 -1.6305701196365909E+001                 -9.8999999999999986E+001                  0.0000000000000000E+000                 -4.5254901546068789E+000                 -2.8129664946006896E+000                 -9.8999999999999986E+001                  4.1819094398337475E-001                  2.3881922121467989E+000                  0.0000000000000000E+000                  0.0000000000000000E+000                  3.7494896993133332E-002                  4.1819094398337475E-001                  6.5394867973053550E-002                  3.7494896993133332E-002                  8.2710817612973785E+010                  1.1999999985730501E+000                  2.3881922121467989E+000                  6.3979882080774538E+007                                      668                  1.0609777522371610E+003                  7.1898467741159584E+002                  4.0507253712085394E+001                  0.0000000000000000E+000                  2.9231011383074806E-002                  0.0000000000000000E+000                  3.3733419704270797E+004                  1.2000000000000000E+000                  1.7003480633262143E+048                  0.0000000000000000E+000                  0.0000000000000000E+000                  0.0000000000000000E+000                  0.0000000000000000E+000                  0.0000000000000000E+000                  0.0000000000000000E+000                  0.0000000000000000E+000                  0.0000000000000000E+000                  0.0000000000000000E+000                  0.0000000000000000E+000                  0.0000000000000000E+000                  5.7683296169693675E+006                 -9.8999999999999986E+001                 -1.1175025639800595E-001                  6.5866710544072236E+000                  1.4604053699861336E+001                 -1.1175025639800595E-001                  6.5866710544072236E+000                  0.0000000000000000E+000                  0.0000000000000000E+000                  0.0000000000000000E+000                  0.0000000000000000E+000                 -9.5933158009512309E-001                  4.5443505920884677E+000                  4.5443505920884677E+000                 -1.7609125905568127E-001                  0.0000000000000000E+000                  2.7263357263034904E-001                  1.9336485726722712E+000                  2.0326701662893108E-003                  9.9860568696302621E-001                  3.5904159392254519E+002                  4.1819094398337475E-001                  2.3881922121467989E+000                  0.0000000000000000E+000                  0.0000000000000000E+000                  0.0000000000000000E+000                                        2                  1.0981670781772084E-001                  4.6777141034954711E+003                  2.7252316721911714E-005                  0.0000000000000000E+000                  0.0000000000000000E+000                  0.0000000000000000E+000                  0.0000000000000000E+000                  0.0000000000000000E+000                  0.0000000000000000E+000                  0.0000000000000000E+000                  6.6666666666666663E-001                  0.0000000000000000E+000                  0.0000000000000000E+000                  0.0000000000000000E+000                  0.0000000000000000E+000                  0.0000000000000000E+000                  0.0000000000000000E+000                  0.0000000000000000E+000                  4.8534274396130750E-001                  1.0000000000000000E+000                  1.0000000000000000E+000                  1.0000000000000000E+000                  0.0000000000000000E+000                  8.5422000000000065E-001                  3.2648525170049175E-001                  0.0000000000000000E+000                  0.0000000000000000E+000                  0.0000000000000000E+000                  6.3213069960755805E-002                  0.0000000000000000E+000                                        0 
                                      41                  1.2000000000000000E+000                  8.8136294078145078E-002                  3.7819595593326039E-001                  3.6700029449594656E+000                  3.9109736997539069E-001                 -4.1515187290587976E+000                 -2.0169009709486737E+001                 -4.5625068871549876E+000                 -9.8999999999999986E+001                 -4.5625068871549876E+000                  3.7608569614842371E+000                  7.1184995260767070E-001                  1.3395331734274367E-017                  2.8956919491582367E-005                  2.7207108785801171E-001                  9.9719535748814861E-009                  6.0198574614541351E-027                  1.8905049060719845E-048                  2.7329498276980973E-003                  3.3174558278568968E-005                  1.7142128723591093E-029                  8.0761959671237166E-004                  3.1805962055375472E-006                  1.6508152242399932E-060                  1.3308327918315138E-034                  7.5079583427087775E-003                  2.9753698468088102E-006                  1.6941052428044961E-005                  2.1116780230695848E-037                  1.0040532376209024E-099                  3.9939952210749822E-007                  1.0040532376209024E-099                  1.0040532376209024E-099                  1.6732323210415074E-003                  3.4811459949147124E-039                  3.2715615784305041E-003                  7.1185000387158148E-001                  1.1523259218739651E-023                  2.8956915996715082E-005                  2.7207103943045519E-001                  9.9719533463831601E-009                  4.1816395272706935E-037                  1.0040530892352724E-099                  2.7329493043935951E-003                  3.3174551926313427E-005                  1.0040530901771153E-099                  8.0761944206958719E-004                  3.1805955965178355E-006                  1.0040530901080099E-099                  1.0040530901457426E-099                  7.5079569050869217E-003                  2.9753694211402740E-006                  1.6941050004388968E-005                  1.0040530940054994E-099                  1.0040530947664613E-099                  3.9939946496777512E-007                  1.0040530933654849E-099                  1.0040530938205819E-099                  1.6732320816620718E-003                  9.5607652666642479E-050                  3.2715611103875750E-003                 -4.5625068871557728E+000                 -1.6305701134779319E+001                 -9.8999999999999986E+001                  0.0000000000000000E+000                 -4.5254901471365399E+000                 -2.8128008894761649E+000                 -9.8999999999999986E+001                  4.1819094202400647E-001                  2.3881922030145581E+000                  0.0000000000000000E+000                  0.0000000000000000E+000                  3.7494896993133332E-002                  4.1819094202400647E-001                  6.5394867973053550E-002                  3.7494896993133332E-002                  8.2710817143984238E+010                  1.1999999985730501E+000                  2.3881922030145581E+000                  6.3979881745065719E+007                                      668                  1.0609777603412565E+003                  7.1898468297508248E+002                  4.0507253950642287E+001                  0.0000000000000000E+000                  3.3405604846042394E-002                  0.0000000000000000E+000                  3.3733419510842119E+004                  1.2000000000000000E+000                  1.7003480707214427E+048                  0.0000000000000000E+000                  0.0000000000000000E+000                  0.0000000000000000E+000                  0.0000000000000000E+000                  0.0000000000000000E+000                  0.0000000000000000E+000                  0.0000000000000000E+000                  0.0000000000000000E+000                  0.0000000000000000E+000                  0.0000000000000000E+000                  0.0000000000000000E+000                  5.7683296873938441E+006                 -9.8999999999999986E+001                 -1.1175025025139530E-001                  6.5866710563494628E+000                  1.4604053707951948E+001                 -1.1175025025139530E-001                  6.5866710563494628E+000                  0.0000000000000000E+000                  0.0000000000000000E+000                  0.0000000000000000E+000                  0.0000000000000000E+000                 -9.5933157871421804E-001                  4.5443505940304476E+000                  4.5443505940304476E+000                 -1.7609125905568127E-001                  0.0000000000000000E+000                  2.7263357215948980E-001                  1.9336485679579725E+000                  2.0326704750869844E-003                  9.9860568696405883E-001                  3.5904159209622424E+002                  4.1819094202400647E-001                  2.3881922030145581E+000                  0.0000000000000000E+000                  0.0000000000000000E+000                  0.0000000000000000E+000                                        2                  1.0981670816689969E-001                  4.6777141026325844E+003                  2.7383762080370236E-005                  0.0000000000000000E+000                  0.0000000000000000E+000                  0.0000000000000000E+000                  0.0000000000000000E+000                  0.0000000000000000E+000                  0.0000000000000000E+000                  0.0000000000000000E+000                  6.6666666666666663E-001                  0.0000000000000000E+000                  0.0000000000000000E+000                  0.0000000000000000E+000                  0.0000000000000000E+000                  0.0000000000000000E+000                  0.0000000000000000E+000                  0.0000000000000000E+000                  4.8534274396130672E-001                  1.0000000000000000E+000                  1.0000000000000000E+000                  1.0000000000000000E+000                  0.0000000000000000E+000                  8.5421999999999998E-001                  3.2648525170049192E-001                  0.0000000000000000E+000                  0.0000000000000000E+000                  0.0000000000000000E+000                  6.3213069976276168E-002                  0.0000000000000000E+000                                        0 
                                      42                  1.2000000000000000E+000                  1.0577355289377408E-001                  3.7819595395636296E-001                  3.6700029449335654E+000                  3.9109736591799377E-001                 -4.1515187260258131E+000                 -9.8999999999999986E+001                 -4.5606411952855241E+000                 -9.8999999999999986E+001                 -4.5606411952855241E+000                  3.7608569654380317E+000                  7.1184995260767059E-001                  1.3450625250697925E-017                  2.8956919491606778E-005                  2.7207108785801210E-001                  9.9719532385048851E-009                  6.9354426256959554E-027                  2.1780400874457963E-048                  2.7329498276980973E-003                  3.3174558278568968E-005                  1.7142131620769678E-029                  8.0761959671237166E-004                  3.1805962055375472E-006                  1.6508158104280895E-060                  1.3308330397054195E-034                  7.5079583427087775E-003                  2.9753698468088102E-006                  1.6941052428044961E-005                  2.1116784498640781E-037                  1.0040532376209024E-099                  3.9939952210749822E-007                  1.0040532376209024E-099                  1.0040532376209024E-099                  1.6732323210415074E-003                  4.1777706910208841E-039                  3.2715615784305041E-003                  7.1185000387157826E-001                  5.3095263413460648E-023                  2.8956915996715329E-005                  2.7207103943045885E-001                  9.9719533463832991E-009                  3.9347578375930280E-036                  1.0040530892486647E-099                  2.7329493043936389E-003                  3.3174551926313949E-005                  1.0040530901772828E-099                  8.0761944206959944E-004                  3.1805955965178838E-006                  1.0040530901104941E-099                  1.0040530901471336E-099                  7.5079569050870362E-003                  2.9753694211403092E-006                  1.6941050004389175E-005                  1.0040530940075328E-099                  1.0040530947654938E-099                  3.9939946496777993E-007                  1.0040530933664597E-099                  1.0040530938258249E-099                  1.6732320816620920E-003                  1.1188368699277343E-048                  3.2715611103876119E-003                 -4.5606411952863057E+000                 -1.6305701060925497E+001                 -9.8999999999999986E+001                  0.0000000000000000E+000                 -4.5254901381725290E+000                 -2.8127109711360339E+000                 -9.8999999999999986E+001                  4.1819093968063642E-001                  2.3881921921398939E+000                  0.0000000000000000E+000                  0.0000000000000000E+000                  3.7494896993133332E-002                  4.1819093968063642E-001                  6.5394867973053550E-002                  3.7494896993133332E-002                  8.2710816590798584E+010                  1.1999999985730501E+000                  2.3881921921398939E+000                  6.3979881359369844E+007                                      668                  1.0609777699428976E+003                  7.1898468954212171E+002                  4.0507254233873212E+001                  0.0000000000000000E+000                  3.7797115159215688E-002                  0.0000000000000000E+000                  3.3733419280511611E+004                  1.2000000000000000E+000                  1.7003480795967282E+048                  0.0000000000000000E+000                  0.0000000000000000E+000                  0.0000000000000000E+000                  0.0000000000000000E+000                  0.0000000000000000E+000                  0.0000000000000000E+000                  0.0000000000000000E+000                  0.0000000000000000E+000                  0.0000000000000000E+000                  0.0000000000000000E+000                  0.0000000000000000E+000                  5.7683297675417652E+006                 -9.8999999999999986E+001                 -1.1175024289256570E-001                  6.5866710586688670E+000                  1.4604053717632219E+001                 -1.1175024289256570E-001                  6.5866710586688670E+000                  0.0000000000000000E+000                  0.0000000000000000E+000                  0.0000000000000000E+000                  0.0000000000000000E+000                 -9.5933157700022742E-001                  4.5443505962734481E+000                  4.5443505962734481E+000                 -1.7609125905568127E-001                  0.0000000000000000E+000                  2.7263357168365615E-001                  1.9336485631208866E+000                  2.0326708163927861E-003                  9.9860568696535157E-001                  3.5904158987318095E+002                  4.1819093968063642E-001                  2.3881921921398939E+000                  0.0000000000000000E+000                  0.0000000000000000E+000                  0.0000000000000000E+000                                        2                  1.0981670860030331E-001                  4.6777141023580207E+003                  2.7501653419354089E-005                  0.0000000000000000E+000                  0.0000000000000000E+000                  0.0000000000000000E+000                  0.0000000000000000E+000                  0.0000000000000000E+000                  0.0000000000000000E+000                  0.0000000000000000E+000                  6.6666666666666663E-001                  0.0000000000000000E+000                  0.0000000000000000E+000                  0.0000000000000000E+000                  0.0000000000000000E+000                  0.0000000000000000E+000                  0.0000000000000000E+000                  0.0000000000000000E+000                  4.8534274396130711E-001                  1.0000000000000000E+000                  1.0000000000000000E+000                  1.0000000000000000E+000                  0.0000000000000000E+000                  8.5421999999999998E-001                  3.2648525170049197E-001                  0.0000000000000000E+000                  0.0000000000000000E+000                  0.0000000000000000E+000                  6.3213069995713148E-002                  0.0000000000000000E+000                                        0 
                                      43                  1.2000000000000000E+000                  1.2693826347252890E-001                  3.7819595159334102E-001                  3.6700029449848883E+000                  3.9109736139724310E-001                 -4.1515187217401932E+000                 -9.8999999999999986E+001                 -4.5589898287606232E+000                 -9.8999999999999986E+001                 -4.5589898287606232E+000                  3.7608569701640757E+000                  7.1184995260767059E-001                  1.3477687565248324E-017                  2.8956919491636130E-005                  2.7207108785801259E-001                  9.9719528348529289E-009                  7.9337639068656569E-027                  2.4915582727453656E-048                  2.7329498276980977E-003                  3.3174558278568975E-005                  1.7142135078470884E-029                  8.0761959671237166E-004                  3.1805962055375472E-006                  1.6508165100174895E-060                  1.3308333355280087E-034                  7.5079583427087784E-003                  2.9753698468088102E-006                  1.6941052428044964E-005                  2.1116789592071622E-037                  1.0040532376209030E-099                  3.9939952210749838E-007                  1.0040532376209030E-099                  1.0040532376209024E-099                  1.6732323210415074E-003                  5.0137205539627784E-039                  3.2715615784305054E-003                  7.1185000387157349E-001                  2.2468469132824490E-022                  2.8956915996715678E-005                  2.7207103943046346E-001                  9.9719533463833802E-009                  2.9739110284954019E-035                  1.0040530893497302E-099                  2.7329493043936866E-003                  3.3174551926314545E-005                  1.0040530901774352E-099                  8.0761944206961364E-004                  3.1805955965179426E-006                  1.0040530901128503E-099                  1.0040530901484424E-099                  7.5079569050871715E-003                  2.9753694211403498E-006                  1.6941050004389399E-005                  1.0040530940094627E-099                  1.0040530947644733E-099                  3.9939946496778528E-007                  1.0040530933674874E-099                  1.0040530938308811E-099                  1.6732320816621154E-003                  1.0417045002250836E-047                  3.2715611103876566E-003                 -4.5589898287614012E+000                 -1.6305700972431204E+001                 -9.8999999999999986E+001                  0.0000000000000000E+000                 -4.5254901274162851E+000                 -2.8126669464439651E+000                 -9.8999999999999986E+001                  4.1819093687923903E-001                  2.3881921791409493E+000                  0.0000000000000000E+000                  0.0000000000000000E+000                  3.7494896993133332E-002                  4.1819093687923903E-001                  6.5394867973053550E-002                  3.7494896993133332E-002                  8.2710815938344391E+010                  1.1999999985730501E+000                  2.3881921791409493E+000                  6.3979880914881192E+007                                      668                  1.0609777813627804E+003                  7.1898469732371495E+002                  4.0507254571315606E+001                  0.0000000000000000E+000                  4.2230307141715780E-002                  0.0000000000000000E+000                  3.3733419005193318E+004                  1.2000000000000000E+000                  1.7003480902482563E+048                  0.0000000000000000E+000                  0.0000000000000000E+000                  0.0000000000000000E+000                  0.0000000000000000E+000                  0.0000000000000000E+000                  0.0000000000000000E+000                  0.0000000000000000E+000                  0.0000000000000000E+000                  0.0000000000000000E+000                  0.0000000000000000E+000                  0.0000000000000000E+000                  5.7683298589725159E+006                 -9.8999999999999986E+001                 -1.1175023408628347E-001                  6.5866710614361121E+000                  1.4604053729208083E+001                 -1.1175023408628347E-001                  6.5866710614361121E+000                  0.0000000000000000E+000                  0.0000000000000000E+000                  0.0000000000000000E+000                  0.0000000000000000E+000                 -9.5933157486954401E-001                  4.5443505988727022E+000                  4.5443505988727022E+000                 -1.7609125905568127E-001                  0.0000000000000000E+000                  2.7263357120798870E-001                  1.9336485582536960E+000                  2.0326711913315988E-003                  9.9860568696697882E-001                  3.5904158714387978E+002                  4.1819093687923903E-001                  2.3881921791409493E+000                  0.0000000000000000E+000                  0.0000000000000000E+000                  0.0000000000000000E+000                                        2                  1.0981670913907285E-001                  4.6777141029161721E+003                  2.7606425101088163E-005                  0.0000000000000000E+000                  0.0000000000000000E+000                  0.0000000000000000E+000                  0.0000000000000000E+000                  0.0000000000000000E+000                  0.0000000000000000E+000                  0.0000000000000000E+000                  6.6666666666666663E-001                  0.0000000000000000E+000                  0.0000000000000000E+000                  0.0000000000000000E+000                  0.0000000000000000E+000                  0.0000000000000000E+000                  0.0000000000000000E+000                  0.0000000000000000E+000                  4.8534274396130683E-001                  1.0000000000000000E+000                  1.0000000000000000E+000                  1.0000000000000000E+000                  0.0000000000000000E+000                  8.5422000000000031E-001                  3.2648525170049170E-001                  0.0000000000000000E+000                  0.0000000000000000E+000                  0.0000000000000000E+000                  6.3213070020192483E-002                  0.0000000000000000E+000                                        0 
                                      44                  1.2000000000000000E+000                  1.5233591616703465E-001                  3.7819594875275153E-001                  3.6700029451286942E+000                  3.9109735629128650E-001                 -4.1515187159299494E+000                 -9.8999999999999986E+001                 -4.5575344826328612E+000                 -9.8999999999999986E+001                 -4.5575344826328612E+000                  3.7608569758452548E+000                  7.1184995260767048E-001                  1.3489530145909961E-017                  2.8956919491671386E-005                  2.7207108785801315E-001                  9.9719523504705289E-009                  9.0027642801589481E-027                  2.8272730614439659E-048                  2.7329498276980977E-003                  3.3174558278568975E-005                  1.7142139201174142E-029                  8.0761959671237166E-004                  3.1805962055375472E-006                  1.6508173441418156E-060                  1.3308336882334534E-034                  7.5079583427087784E-003                  2.9753698468088102E-006                  1.6941052428044964E-005                  2.1116795664755827E-037                  1.0040532376209030E-099                  3.9939952210749838E-007                  1.0040532376209030E-099                  1.0040532376209024E-099                  1.6732323210415074E-003                  6.0168607151329780E-039                  3.2715615784305054E-003                  7.1185000387156705E-001                  8.6657637122814017E-022                  2.8956915996716034E-005                  2.7207103943046856E-001                  9.9719533463830460E-009                  1.8215754456650044E-034                  1.0040530899686745E-099                  2.7329493043937465E-003                  3.3174551926315263E-005                  1.0040530901775749E-099                  8.0761944206963164E-004                  3.1805955965180100E-006                  1.0040530901150873E-099                  1.0040530901496750E-099                  7.5079569050873320E-003                  2.9753694211404002E-006                  1.6941050004389676E-005                  1.0040530940112971E-099                  1.0040530947634001E-099                  3.9939946496779179E-007                  1.0040530933685668E-099                  1.0040530938357604E-099                  1.6732320816621425E-003                  7.8294324972190023E-047                  3.2715611103877112E-003                 -4.5575344826336366E+000                 -1.6305700866473678E+001                 -9.8999999999999986E+001                  0.0000000000000000E+000                 -4.5254901145096094E+000                 -2.8126476534552887E+000                 -9.8999999999999986E+001                  4.1819093353201015E-001                  2.3881921635147174E+000                  0.0000000000000000E+000                  0.0000000000000000E+000                  3.7494896993133332E-002                  4.1819093353201015E-001                  6.5394867973053550E-002                  3.7494896993133332E-002                  8.2710815169274109E+010                  1.1999999985730501E+000                  2.3881921635147174E+000                  6.3979880397058174E+007                                      668                  1.0609777950336299E+003                  7.1898470661000283E+002                  4.0507254975669611E+001                  0.0000000000000000E+000                  4.6419175928327269E-002                  0.0000000000000000E+000                  3.3733418674233115E+004                  1.2000000000000000E+000                  1.7003481030321831E+048                  0.0000000000000000E+000                  0.0000000000000000E+000                  0.0000000000000000E+000                  0.0000000000000000E+000                  0.0000000000000000E+000                  0.0000000000000000E+000                  0.0000000000000000E+000                  0.0000000000000000E+000                  0.0000000000000000E+000                  0.0000000000000000E+000                  0.0000000000000000E+000                  5.7683299645191003E+006                 -9.8999999999999986E+001                 -1.1175022355286496E-001                  6.5866710647343059E+000                  1.4604053743042337E+001                 -1.1175022355286496E-001                  6.5866710647343059E+000                  0.0000000000000000E+000                  0.0000000000000000E+000                  0.0000000000000000E+000                  0.0000000000000000E+000                 -9.5933157222659515E-001                  4.5443506019155526E+000                  4.5443506019155526E+000                 -1.7609125905568127E-001                  0.0000000000000000E+000                  2.7263357077376332E-001                  1.9336485533154817E+000                  2.0326715990539417E-003                  9.9860568696903840E-001                  3.5904158375143288E+002                  4.1819093353201015E-001                  2.3881921635147174E+000                  0.0000000000000000E+000                  0.0000000000000000E+000                  0.0000000000000000E+000                                        2                  1.0981670980737503E-001                  4.6777141044712971E+003                  2.7699091018756538E-005                  0.0000000000000000E+000                  0.0000000000000000E+000                  0.0000000000000000E+000                  0.0000000000000000E+000                  0.0000000000000000E+000                  0.0000000000000000E+000                  0.0000000000000000E+000                  6.6666666666666663E-001                  0.0000000000000000E+000                  0.0000000000000000E+000                  0.0000000000000000E+000                  0.0000000000000000E+000                  0.0000000000000000E+000                  0.0000000000000000E+000                  0.0000000000000000E+000                  4.8534274396130711E-001                  1.0000000000000000E+000                  1.0000000000000000E+000                  1.0000000000000000E+000                  0.0000000000000000E+000                  8.5422000000000042E-001                  3.2648525170049203E-001                  0.0000000000000000E+000                  0.0000000000000000E+000                  0.0000000000000000E+000                  6.3213070051187745E-002                  0.0000000000000000E+000                                        0 
                                      45                  1.2000000000000000E+000                  1.8281309940044158E-001                  3.7819594531524053E-001                  3.6700029453644740E+000                  3.9109735035938287E-001                 -4.1515187084030680E+000                 -9.8999999999999986E+001                 -4.5562520997921103E+000                 -9.8999999999999986E+001                 -4.5562520997921103E+000                  3.7608569827202767E+000                  7.1184995260767037E-001                  1.3494128203655627E-017                  2.8956919491713704E-005                  2.7207108785801382E-001                  9.9719517692115710E-009                  1.0123318110921928E-026                  3.1791782003203421E-048                  2.7329498276980977E-003                  3.3174558278568975E-005                  1.7142144111625175E-029                  8.0761959671237166E-004                  3.1805962055375472E-006                  1.6508183376280266E-060                  1.3308341083166697E-034                  7.5079583427087784E-003                  2.9753698468088102E-006                  1.6941052428044964E-005                  2.1116802897306800E-037                  1.0040532376209030E-099                  3.9939952210749838E-007                  1.0040532376209030E-099                  1.0040532376209024E-099                  1.6732323210415074E-003                  7.2206293739234592E-039                  3.2715615784305054E-003                  7.1185000387156050E-001                  3.0269401392284058E-021                  2.8956915996716474E-005                  2.7207103943047506E-001                  9.9719533463804354E-009                  9.1265559359371135E-034                  1.0040530930699194E-099                  2.7329493043938150E-003                  3.3174551926316110E-005                  1.0040530901777034E-099                  8.0761944206965235E-004                  3.1805955965180926E-006                  1.0040530901172119E-099                  1.0040530901508378E-099                  7.5079569050875211E-003                  2.9753694211404544E-006                  1.6941050004389995E-005                  1.0040530940130420E-099                  1.0040530947622753E-099                  3.9939946496779942E-007                  1.0040530933696969E-099                  1.0040530938404704E-099                  1.6732320816621740E-003                  4.8186183150573654E-046                  3.2715611103877728E-003                 -4.5562520997928830E+000                 -1.6305700739694817E+001                 -9.8999999999999986E+001                  0.0000000000000000E+000                 -4.5254900990226599E+000                 -2.8126401262166083E+000                 -9.8999999999999986E+001                  4.1819092953494541E-001                  2.3881921446045951E+000                  0.0000000000000000E+000                  0.0000000000000000E+000                  3.7494896993133332E-002                  4.1819092953494541E-001                  6.5394867973053550E-002                  3.7494896993133332E-002                  8.2710814263885864E+010                  1.1999999985730501E+000                  2.3881921446045951E+000                  6.3979879782838970E+007                                      668                  1.0609778115343820E+003                  7.1898471779659383E+002                  4.0507255463676309E+001                  0.0000000000000000E+000                  4.9910601146567625E-002                  0.0000000000000000E+000                  3.3733418273724928E+004                  1.2000000000000000E+000                  1.7003481183758581E+048                  0.0000000000000000E+000                  0.0000000000000000E+000                  0.0000000000000000E+000                  0.0000000000000000E+000                  0.0000000000000000E+000                  0.0000000000000000E+000                  0.0000000000000000E+000                  0.0000000000000000E+000                  0.0000000000000000E+000                  0.0000000000000000E+000                  0.0000000000000000E+000                  5.7683300889643291E+006                 -9.8999999999999986E+001                 -1.1175021096004097E-001                  6.5866710686609355E+000                  1.4604053759564763E+001                 -1.1175021096004097E-001                  6.5866710686609355E+000                  0.0000000000000000E+000                  0.0000000000000000E+000                  0.0000000000000000E+000                  0.0000000000000000E+000                 -9.5933156896672767E-001                  4.5443506055364180E+000                  4.5443506055364180E+000                 -1.7609125905568127E-001                  0.0000000000000000E+000                  2.7263357035775954E-001                  1.9336485480259442E+000                  2.0326720351819586E-003                  9.9860568697165786E-001                  3.5904157950497631E+002                  4.1819092953494541E-001                  2.3881921446045951E+000                  0.0000000000000000E+000                  0.0000000000000000E+000                  0.0000000000000000E+000                                        2                  1.0981671063167270E-001                  4.6777141070186181E+003                  2.7781001646346390E-005                  0.0000000000000000E+000                  0.0000000000000000E+000                  0.0000000000000000E+000                  0.0000000000000000E+000                  0.0000000000000000E+000                  0.0000000000000000E+000                  0.0000000000000000E+000                  6.6666666666666663E-001                  0.0000000000000000E+000                  0.0000000000000000E+000                  0.0000000000000000E+000                  0.0000000000000000E+000                  0.0000000000000000E+000                  0.0000000000000000E+000                  0.0000000000000000E+000                  4.8534274396130700E-001                  1.0000000000000000E+000                  1.0000000000000000E+000                  1.0000000000000000E+000                  0.0000000000000000E+000                  8.5422000000000042E-001                  3.2648525170049192E-001                  0.0000000000000000E+000                  0.0000000000000000E+000                  0.0000000000000000E+000                  6.3213070090629472E-002                  0.0000000000000000E+000                                        0 
                                      46                  1.2000000000000000E+000                  2.1938571928052988E-001                  3.7819594112866906E-001                  3.6700029456721261E+000                  3.9109734321684930E-001                 -4.1515186990716888E+000                 -9.8999999999999986E+001                 -4.5551180230567594E+000                 -9.8999999999999986E+001                 -4.5551180230567594E+000                  3.7608569910934198E+000                  7.1184995260767026E-001                  1.3495700666850314E-017                  2.8956919491764489E-005                  2.7207108785801459E-001                  9.9719510717007178E-009                  1.1268932620785760E-026                  3.5389538292582745E-048                  2.7329498276980977E-003                  3.3174558278568975E-005                  1.7142149954594080E-029                  8.0761959671237166E-004                  3.1805962055375472E-006                  1.6508195197564390E-060                  1.3308346081545495E-034                  7.5079583427087784E-003                  2.9753698468088102E-006                  1.6941052428044964E-005                  2.1116811502710437E-037                  1.0040532376209030E-099                  3.9939952210749838E-007                  1.0040532376209030E-099                  1.0040532376209024E-099                  1.6732323210415074E-003                  8.6651524289125494E-039                  3.2715615784305054E-003                  7.1185000387155262E-001                  9.5341496624390992E-021                  2.8956915996717016E-005                  2.7207103943048239E-001                  9.9719533463682444E-009                  3.7760680227073971E-033                  1.0040531059027218E-099                  2.7329493043938987E-003                  3.3174551926317073E-005                  1.0040530901778210E-099                  8.0761944206967653E-004                  3.1805955965181857E-006                  1.0040530901192323E-099                  1.0040530901519352E-099                  7.5079569050877466E-003                  2.9753694211405247E-006                  1.6941050004390395E-005                  1.0040530940147032E-099                  1.0040530947610997E-099                  3.9939946496780841E-007                  1.0040530933708775E-099                  1.0040530938450201E-099                  1.6732320816622115E-003                  2.4626650138572332E-045                  3.2715611103878470E-003                 -4.5551180230575312E+000                 -1.6305700588085035E+001                 -9.8999999999999986E+001                  0.0000000000000000E+000                 -4.5254900804398259E+000                 -2.8126375060560411E+000                 -9.8999999999999986E+001                  4.1819092476464009E-001                  2.3881921215737667E+000                  0.0000000000000000E+000                  0.0000000000000000E+000                  3.7494896993133332E-002                  4.1819092476464009E-001                  6.5394867973053550E-002                  3.7494896993133332E-002                  8.2710813199930801E+010                  1.1999999985730501E+000                  2.3881921215737667E+000                  6.3979879038894005E+007                                      668                  1.0609778316165582E+003                  7.1898473140386614E+002                  4.0507256056868364E+001                  0.0000000000000000E+000                  5.2011951136014735E-002                  0.0000000000000000E+000                  3.3733417785942889E+004                  1.2000000000000000E+000                  1.7003481367927942E+048                  0.0000000000000000E+000                  0.0000000000000000E+000                  0.0000000000000000E+000                  0.0000000000000000E+000                  0.0000000000000000E+000                  0.0000000000000000E+000                  0.0000000000000000E+000                  0.0000000000000000E+000                  0.0000000000000000E+000                  0.0000000000000000E+000                  0.0000000000000000E+000                  5.7683302394383056E+006                 -9.8999999999999986E+001                 -1.1175019591237771E-001                  6.5866710733308569E+000                  1.4604053779285627E+001                 -1.1175019591237771E-001                  6.5866710733308569E+000                  0.0000000000000000E+000                  0.0000000000000000E+000                  0.0000000000000000E+000                  0.0000000000000000E+000                 -9.5933156497614469E-001                  4.5443506099258917E+000                  4.5443506099258917E+000                 -1.7609125905568127E-001                  0.0000000000000000E+000                  2.7263356995822435E-001                  1.9336485418114788E+000                  2.0326724901753358E-003                  9.9860568697500063E-001                  3.5904157418361439E+002                  4.1819092476464009E-001                  2.3881921215737667E+000                  0.0000000000000000E+000                  0.0000000000000000E+000                  0.0000000000000000E+000                                        2                  1.0981671164074078E-001                  4.6777141103416279E+003                  2.7853641204195574E-005                  0.0000000000000000E+000                  0.0000000000000000E+000                  0.0000000000000000E+000                  0.0000000000000000E+000                  0.0000000000000000E+000                  0.0000000000000000E+000                  0.0000000000000000E+000                  6.6666666666666663E-001                  0.0000000000000000E+000                  0.0000000000000000E+000                  0.0000000000000000E+000                  0.0000000000000000E+000                  0.0000000000000000E+000                  0.0000000000000000E+000                  0.0000000000000000E+000                  4.8534274396130733E-001                  1.0000000000000000E+000                  1.0000000000000000E+000                  1.0000000000000000E+000                  0.0000000000000000E+000                  8.5422000000000031E-001                  3.2648525170049197E-001                  0.0000000000000000E+000                  0.0000000000000000E+000                  0.0000000000000000E+000                  6.3213070140986205E-002                  0.0000000000000000E+000                                        0 
                                      47                  1.2000000000000000E+000                  2.6327286313663584E-001                  3.7819593600497819E-001                  3.6700029460142294E+000                  3.9109733433787919E-001                 -4.1515186879274948E+000                 -9.8999999999999986E+001                 -4.5541083075100284E+000                 -9.8999999999999986E+001                 -4.5541083075100293E+000                  3.7608570013408014E+000                  7.1184995260767003E-001                  1.3496171071437140E-017                  2.8956919491825431E-005                  2.7207108785801554E-001                  9.9719502346875433E-009                  1.2406490058182843E-026                  3.8961995539215569E-048                  2.7329498276980977E-003                  3.3174558278568975E-005                  1.7142156901585408E-029                  8.0761959671237166E-004                  3.1805962055375472E-006                  1.6508209252132664E-060                  1.3308352024085406E-034                  7.5079583427087784E-003                  2.9753698468088102E-006                  1.6941052428044964E-005                  2.1116821733251968E-037                  1.0040532376209030E-099                  3.9939952210749838E-007                  1.0040532376209030E-099                  1.0040532376209024E-099                  1.6732323210415074E-003                  1.0398581042759849E-038                  3.2715615784305054E-003                  7.1185000387154340E-001                  2.7025925642667616E-020                  2.8956915996717664E-005                  2.7207103943049110E-001                  9.9719533463219438E-009                  1.3026908584660281E-032                  1.0040531501814532E-099                  2.7329493043939963E-003                  3.3174551926318286E-005                  1.0040530901779296E-099                  8.0761944206970547E-004                  3.1805955965182988E-006                  1.0040530901211563E-099                  1.0040530901529723E-099                  7.5079569050880103E-003                  2.9753694211406001E-006                  1.6941050004390832E-005                  1.0040530940162859E-099                  1.0040530947598746E-099                  3.9939946496781895E-007                  1.0040530933721059E-099                  1.0040530938494176E-099                  1.6732320816622566E-003                  1.0596129186166452E-044                  3.2715611103879333E-003                 -4.5541083075107984E+000                 -1.6305700406848032E+001                 -9.8999999999999986E+001                  0.0000000000000000E+000                 -4.5254900581423474E+000                 -2.8126366650083283E+000                 -9.8999999999999986E+001                  4.1819091907424788E-001                  2.3881920933878287E+000                  0.0000000000000000E+000                  0.0000000000000000E+000                  3.7494896993133332E-002                  4.1819091907424788E-001                  6.5394867973053550E-002                  3.7494896993133332E-002                  8.2710811952022903E+010                  1.1999999985730501E+000                  2.3881920933878287E+000                  6.3979878121514015E+007                                      668                  1.0609778562177939E+003                  7.1898474808546791E+002                  4.0507256781967008E+001                  0.0000000000000000E+000                  5.1642112030940830E-002                  0.0000000000000000E+000                  3.3733417188976047E+004                  1.2000000000000000E+000                  1.7003481588987203E+048                  0.0000000000000000E+000                  0.0000000000000000E+000                  0.0000000000000000E+000                  0.0000000000000000E+000                  0.0000000000000000E+000                  0.0000000000000000E+000                  0.0000000000000000E+000                  0.0000000000000000E+000                  0.0000000000000000E+000                  0.0000000000000000E+000                  0.0000000000000000E+000                  5.7683304254226498E+006                 -9.8999999999999986E+001                 -1.1175017793817477E-001                  6.5866710788800074E+000                  1.4604053802812542E+001                 -1.1175017793817477E-001                  6.5866710788800074E+000                  0.0000000000000000E+000                  0.0000000000000000E+000                  0.0000000000000000E+000                  0.0000000000000000E+000                 -9.5933156012650744E-001                  4.5443506153321644E+000                  4.5443506153321644E+000                 -1.7609125905568127E-001                  0.0000000000000000E+000                  2.7263356952143958E-001                  1.9336485338233378E+000                  2.0326729486196734E-003                  9.9860568697927166E-001                  3.5904156755584319E+002                  4.1819091907424788E-001                  2.3881920933878287E+000                  0.0000000000000000E+000                  0.0000000000000000E+000                  0.0000000000000000E+000                                        2                  1.0981671286703130E-001                  4.6777141140380318E+003                  2.7918475032183046E-005                  0.0000000000000000E+000                  0.0000000000000000E+000                  0.0000000000000000E+000                  0.0000000000000000E+000                  0.0000000000000000E+000                  0.0000000000000000E+000                  0.0000000000000000E+000                  6.6666666666666663E-001                  0.0000000000000000E+000                  0.0000000000000000E+000                  0.0000000000000000E+000                  0.0000000000000000E+000                  0.0000000000000000E+000                  0.0000000000000000E+000                  0.0000000000000000E+000                  4.8534274396130761E-001                  1.0000000000000000E+000                  1.0000000000000000E+000                  1.0000000000000000E+000                  0.0000000000000000E+000                  8.5422000000000042E-001                  3.2648525170049220E-001                  0.0000000000000000E+000                  0.0000000000000000E+000                  0.0000000000000000E+000                  6.3213070205357186E-002                  0.0000000000000000E+000                                        0 
                                      48                  1.2000000000000000E+000                  3.1593743576396299E-001                  3.7819592971804450E-001                  3.6700029463425010E+000                  3.9109732307710010E-001                 -4.1515186749876163E+000                 -9.8999999999999986E+001                 -4.5532014104572935E+000                 -9.8999999999999986E+001                 -4.5532014104572935E+000                  3.7608570139146686E+000                  7.1184995260766981E-001                  1.3496293328577655E-017                  2.8956919491898567E-005                  2.7207108785801670E-001                  9.9719492302715218E-009                  1.3498371500994171E-026                  4.2391014124440131E-048                  2.7329498276980977E-003                  3.3174558278568975E-005                  1.7142165157969516E-029                  8.0761959671237166E-004                  3.1805962055375472E-006                  1.6508225955338448E-060                  1.3308359086350390E-034                  7.5079583427087784E-003                  2.9753698468088102E-006                  1.6941052428044964E-005                  2.1116833891028425E-037                  1.0040532376209030E-099                  3.9939952210749838E-007                  1.0040532376209030E-099                  1.0040532376209024E-099                  1.6732323210415074E-003                  1.2478696731012591E-038                  3.2715615784305054E-003                  7.1185000387153308E-001                  6.8971837584924448E-020                  2.8956915996718412E-005                  2.7207103943050132E-001                  9.9719533461716782E-009                  3.7840396714260177E-032                  1.0040532788294182E-099                  2.7329493043941064E-003                  3.3174551926319614E-005                  1.0040530901780299E-099                  8.0761944206973778E-004                  3.1805955965184297E-006                  1.0040530901229885E-099                  1.0040530901539540E-099                  7.5079569050883208E-003                  2.9753694211406903E-006                  1.6941050004391343E-005                  1.0040530940177958E-099                  1.0040530947586014E-099                  3.9939946496783102E-007                  1.0040530933733824E-099                  1.0040530938536696E-099                  1.6732320816623067E-003                  3.8904769394242654E-044                  3.2715611103880330E-003                 -4.5532014104580618E+000                 -1.6305700190216719E+001                 -9.8999999999999986E+001                  0.0000000000000000E+000                 -4.5254900313877684E+000                 -2.8126363756815396E+000                 -9.8999999999999986E+001                  4.1819091228791694E-001                  2.3881920588030292E+000                  0.0000000000000000E+000                  0.0000000000000000E+000                  3.7494896993133332E-002                  4.1819091228791694E-001                  6.5394867973053550E-002                  3.7494896993133332E-002                  8.2710810490464279E+010                  1.1999999985730501E+000                  2.3881920588030292E+000                  6.3979876977456257E+007                                      668                  1.0609778864678492E+003                  7.1898476863007113E+002                  4.0507257671138383E+001                  0.0000000000000000E+000                  4.6942376399680658E-002                  0.0000000000000000E+000                  3.3733416456478524E+004                  1.2000000000000000E+000                  1.7003481854332589E+048                  0.0000000000000000E+000                  0.0000000000000000E+000                  0.0000000000000000E+000                  0.0000000000000000E+000                  0.0000000000000000E+000                  0.0000000000000000E+000                  0.0000000000000000E+000                  0.0000000000000000E+000                  0.0000000000000000E+000                  0.0000000000000000E+000                  0.0000000000000000E+000                  5.7683306584926331E+006                 -9.8999999999999986E+001                 -1.1175015647196281E-001                  6.5866710854711492E+000                  1.4604053830873708E+001                 -1.1175015647196281E-001                  6.5866710854711492E+000                  0.0000000000000000E+000                  0.0000000000000000E+000                  0.0000000000000000E+000                  0.0000000000000000E+000                 -9.5933155426698857E-001                  4.5443506220568359E+000                  4.5443506220568359E+000                 -1.7609125905568127E-001                  0.0000000000000000E+000                  2.7263356892282575E-001                  1.9336485230044249E+000                  2.0326733896859094E-003                  9.9860568698471863E-001                  3.5904155937447462E+002                  4.1819091228791694E-001                  2.3881920588030292E+000                  0.0000000000000000E+000                  0.0000000000000000E+000                  0.0000000000000000E+000                                        2                  1.0981671434868288E-001                  4.6777141175877850E+003                  2.7976835518087894E-005                  0.0000000000000000E+000                  0.0000000000000000E+000                  0.0000000000000000E+000                  0.0000000000000000E+000                  0.0000000000000000E+000                  0.0000000000000000E+000                  0.0000000000000000E+000                  6.6666666666666663E-001                  0.0000000000000000E+000                  0.0000000000000000E+000                  0.0000000000000000E+000                  0.0000000000000000E+000                  0.0000000000000000E+000                  0.0000000000000000E+000                  0.0000000000000000E+000                  4.8534274396130705E-001                  1.0000000000000000E+000                  1.0000000000000000E+000                  1.0000000000000000E+000                  0.0000000000000000E+000                  8.5421999999999987E-001                  3.2648525170049225E-001                  0.0000000000000000E+000                  0.0000000000000000E+000                  0.0000000000000000E+000                  6.3213070287487724E-002                  0.0000000000000000E+000                                        0 
                                      49                  1.2000000000000000E+000                  3.7913492291675560E-001                  3.7819592200234003E-001                  3.6700029466055648E+000                  3.9109730869794668E-001                 -4.1515186602286267E+000                 -9.8999999999999986E+001                 -4.5523794091740761E+000                 -9.8999999999999986E+001                 -4.5523794091740761E+000                  3.7608570293460777E+000                  7.1184995260766959E-001                  1.3496320677340663E-017                  2.8956919491986334E-005                  2.7207108785801809E-001                  9.9719480249719936E-009                  1.4506077591427794E-026                  4.5555689462936138E-048                  2.7329498276980977E-003                  3.3174558278568975E-005                  1.7142174971882801E-029                  8.0761959671237166E-004                  3.1805962055375472E-006                  1.6508245809038833E-060                  1.3308367480471951E-034                  7.5079583427087784E-003                  2.9753698468088102E-006                  1.6941052428044964E-005                  2.1116848341070524E-037                  1.0040532376209030E-099                  3.9939952210749838E-007                  1.0040532376209030E-099                  1.0040532376209024E-099                  1.6732323210415074E-003                  1.4974837484594571E-038                  3.2715615784305054E-003                  7.1185000387152142E-001                  1.5888009422326868E-019                  2.8956915996719303E-005                  2.7207103943051225E-001                  9.9719533457475463E-009                  9.3473920297119190E-032                  1.0040535967052291E-099                  2.7329493043942283E-003                  3.3174551926321091E-005                  1.0040530901781223E-099                  8.0761944206977454E-004                  3.1805955965185716E-006                  1.0040530901247362E-099                  1.0040530901548833E-099                  7.5079569050886625E-003                  2.9753694211407924E-006                  1.6941050004391919E-005                  1.0040530940192368E-099                  1.0040530947572816E-099                  3.9939946496784457E-007                  1.0040530933747055E-099                  1.0040530938577831E-099                  1.6732320816623643E-003                  1.2351367496211036E-043                  3.2715611103881440E-003                 -4.5523794091748426E+000                 -1.6305699931243836E+001                 -9.8999999999999986E+001                  0.0000000000000000E+000                 -4.5254899992850719E+000                 -2.8126362239148697E+000                 -9.8999999999999986E+001                  4.1819090419381727E-001                  2.3881920163588690E+000                  0.0000000000000000E+000                  0.0000000000000000E+000                  3.7494896993133332E-002                  4.1819090419381727E-001                  6.5394867973053550E-002                  3.7494896993133332E-002                  8.2710808779209473E+010                  1.1999999985730501E+000                  2.3881920163588690E+000                  6.3979875545300186E+007                                      668                  1.0609779236896125E+003                  7.1898479395937932E+002                  4.0507258762139692E+001                  0.0000000000000000E+000                  3.3329290272998059E-002                  0.0000000000000000E+000                  3.3733415557513377E+004                  1.2000000000000000E+000                  1.7003482172829636E+048                  0.0000000000000000E+000                  0.0000000000000000E+000                  0.0000000000000000E+000                  0.0000000000000000E+000                  0.0000000000000000E+000                  0.0000000000000000E+000                  0.0000000000000000E+000                  0.0000000000000000E+000                  0.0000000000000000E+000                  0.0000000000000000E+000                  0.0000000000000000E+000                  5.7683309519581366E+006                 -9.8999999999999986E+001                 -1.1175013083300096E-001                  6.5866710933010255E+000                  1.4604053864346591E+001                 -1.1175013083300096E-001                  6.5866710933010255E+000                  0.0000000000000000E+000                  0.0000000000000000E+000                  0.0000000000000000E+000                  0.0000000000000000E+000                 -9.5933154721496616E-001                  4.5443506304488501E+000                  4.5443506304488501E+000                 -1.7609125905568127E-001                  0.0000000000000000E+000                  2.7263356806186068E-001                  1.9336485081725916E+000                  2.0326737896013141E-003                  9.9860568699163221E-001                  3.5904154937459651E+002                  4.1819090419381727E-001                  2.3881920163588690E+000                  0.0000000000000000E+000                  0.0000000000000000E+000                  0.0000000000000000E+000                                        2                  1.0981671613187372E-001                  4.6777141204384279E+003                  2.8029838199262700E-005                  0.0000000000000000E+000                  0.0000000000000000E+000                  0.0000000000000000E+000                  0.0000000000000000E+000                  0.0000000000000000E+000                  0.0000000000000000E+000                  0.0000000000000000E+000                  6.6666666666666663E-001                  0.0000000000000000E+000                  0.0000000000000000E+000                  0.0000000000000000E+000                  0.0000000000000000E+000                  0.0000000000000000E+000                  0.0000000000000000E+000                  0.0000000000000000E+000                  4.8534274396130661E-001                  1.0000000000000000E+000                  1.0000000000000000E+000                  1.0000000000000000E+000                  0.0000000000000000E+000                  8.5422000000000042E-001                  3.2648525170049220E-001                  0.0000000000000000E+000                  0.0000000000000000E+000                  0.0000000000000000E+000                  6.3213070391768711E-002                  0.0000000000000000E+000                                        0 
                                      50                  1.2000000000000000E+000                  4.5497190750010669E-001                  3.7819591255085550E-001                  3.6700029467556137E+000                  3.9109729039517183E-001                 -4.1515186435311557E+000                 -9.8999999999999986E+001                 -4.5516286419319609E+000                 -9.8999999999999986E+001                 -4.5516286419319618E+000                  3.7608570482490467E+000                  7.1184995260766903E-001                  1.3496325784961385E-017                  2.8956919492091640E-005                  2.7207108785801970E-001                  9.9719465786121296E-009                  1.5395044140520764E-026                  4.8347475156848119E-048                  2.7329498276980973E-003                  3.3174558278568968E-005                  1.7142186646304333E-029                  8.0761959671237155E-004                  3.1805962055375472E-006                  1.6508269426043075E-060                  1.3308377465492105E-034                  7.5079583427087758E-003                  2.9753698468088093E-006                  1.6941052428044961E-005                  2.1116865529165057E-037                  1.0040532376209024E-099                  3.9939952210749822E-007                  1.0040532376209024E-099                  1.0040532376209024E-099                  1.6732323210415069E-003                  1.7970209140299734E-038                  3.2715615784305041E-003                  7.1185000387150832E-001                  3.3180310415316166E-019                  2.8956915996720435E-005                  2.7207103943052480E-001                  9.9719533446937579E-009                  1.9836699575585011E-031                  1.0040542715281610E-099                  2.7329493043943653E-003                  3.3174551926322765E-005                  1.0040530901782082E-099                  8.0761944206981389E-004                  3.1805955965187283E-006                  1.0040530901264037E-099                  1.0040530901557647E-099                  7.5079569050890329E-003                  2.9753694211409051E-006                  1.6941050004392556E-005                  1.0040530940206132E-099                  1.0040530947559160E-099                  3.9939946496785961E-007                  1.0040530933760738E-099                  1.0040530938617644E-099                  1.6732320816624266E-003                  3.4349148330948339E-043                  3.2715611103882659E-003                 -4.5516286419327265E+000                 -1.6305699621524887E+001                 -9.8999999999999986E+001                  0.0000000000000000E+000                 -4.5254899607648937E+000                 -2.8126360884068839E+000                 -9.8999999999999986E+001                  4.1819089453510799E-001                  2.3881919643666589E+000                  0.0000000000000000E+000                  0.0000000000000000E+000                  3.7494896993133332E-002                  4.1819089453510799E-001                  6.5394867973053550E-002                  3.7494896993133332E-002                  8.2710806773070419E+010                  1.1999999985730501E+000                  2.3881919643666589E+000                  6.3979873756334901E+007                                      668                  1.0609779694046256E+003                  7.1898482512948806E+002                  4.0507260098575735E+001                  0.0000000000000000E+000                  2.8812749559775350E-002                  0.0000000000000000E+000                  3.3733414456310631E+004                  1.2000000000000000E+000                  1.7003482555120177E+048                  0.0000000000000000E+000                  0.0000000000000000E+000                  0.0000000000000000E+000                  0.0000000000000000E+000                  0.0000000000000000E+000                  0.0000000000000000E+000                  0.0000000000000000E+000                  0.0000000000000000E+000                  0.0000000000000000E+000                  0.0000000000000000E+000                  0.0000000000000000E+000                  5.7683313205922442E+006                 -9.8999999999999986E+001                 -1.1175010019770225E-001                  6.5866711026101523E+000                  1.4604053904295279E+001                 -1.1175010019770225E-001                  6.5866711026101523E+000                  0.0000000000000000E+000                  0.0000000000000000E+000                  0.0000000000000000E+000                  0.0000000000000000E+000                 -9.5933153874791688E-001                  4.5443506409000722E+000                  4.5443506409000722E+000                 -1.7609125905568127E-001                  0.0000000000000000E+000                  2.7263356678883593E-001                  1.9336484880898874E+000                  2.0326741257364308E-003                  9.9860568700033958E-001                  3.5904153725036190E+002                  4.1819089453510799E-001                  2.3881919643666589E+000                  0.0000000000000000E+000                  0.0000000000000000E+000                  0.0000000000000000E+000                                        2                  1.0981671827287158E-001                  4.6777141220753911E+003                  2.8078335440245870E-005                  0.0000000000000000E+000                  0.0000000000000000E+000                  0.0000000000000000E+000                  0.0000000000000000E+000                  0.0000000000000000E+000                  0.0000000000000000E+000                  0.0000000000000000E+000                  6.6666666666666663E-001                  0.0000000000000000E+000                  0.0000000000000000E+000                  0.0000000000000000E+000                  0.0000000000000000E+000                  0.0000000000000000E+000                  0.0000000000000000E+000                  0.0000000000000000E+000                  4.8534274396130700E-001                  1.0000000000000000E+000                  1.0000000000000000E+000                  1.0000000000000000E+000                  0.0000000000000000E+000                  8.5422000000000031E-001                  3.2648525170049220E-001                  0.0000000000000000E+000                  0.0000000000000000E+000                  0.0000000000000000E+000                  6.3213070523150811E-002                  0.0000000000000000E+000                                        0 
                                      51                  1.2000000000000000E+000                  5.4597628900012807E-001                  3.7819590101165279E-001                  3.6700029467538955E+000                  3.9109726730989208E-001                 -4.1515186246288689E+000                 -9.8999999999999986E+001                 -4.5509394972315356E+000                 -9.8999999999999986E+001                 -4.5509394972315356E+000                  3.7608570713274521E+000                  7.1184995260766881E-001                  1.3496326406293148E-017                  2.8956919492218017E-005                  2.7207108785802170E-001                  9.9719448429796798E-009                  1.6139811915542907E-026                  5.0686418474510792E-048                  2.7329498276980973E-003                  3.3174558278568968E-005                  1.7142200552784265E-029                  8.0761959671237155E-004                  3.1805962055375472E-006                  1.6508297557901174E-060                  1.3308389359117700E-034                  7.5079583427087758E-003                  2.9753698468088093E-006                  1.6941052428044961E-005                  2.1116886002105939E-037                  1.0040532376209024E-099                  3.9939952210749822E-007                  1.0040532376209024E-099                  1.0040532376209024E-099                  1.6732323210415069E-003                  2.1564659059673582E-038                  3.2715615784305041E-003                  7.1185000387149400E-001                  6.3187527052859121E-019                  2.8956915996721933E-005                  2.7207103943053801E-001                  9.9719533423633088E-009                  3.6553629267555187E-031                  1.0040555156064889E-099                  2.7329493043945084E-003                  3.3174551926324520E-005                  1.0040530901782880E-099                  8.0761944206985672E-004                  3.1805955965188989E-006                  1.0040530901279963E-099                  1.0040530901566008E-099                  7.5079569050894301E-003                  2.9753694211410207E-006                  1.6941050004393224E-005                  1.0040530940219288E-099                  1.0040530947545063E-099                  3.9939946496787538E-007                  1.0040530933774861E-099                  1.0040530938656204E-099                  1.6732320816624931E-003                  8.4746779659443826E-043                  3.2715611103883956E-003                 -4.5509394972322994E+000                 -1.6305699250889162E+001                 -9.8999999999999986E+001                  0.0000000000000000E+000                 -4.5254899145437797E+000                 -2.8126359363340709E+000                 -9.8999999999999986E+001                  4.1819088299938550E-001                  2.3881919008905270E+000                  0.0000000000000000E+000                  0.0000000000000000E+000                  3.7494896993133332E-002                  4.1819088299938550E-001                  6.5394867973053550E-002                  3.7494896993133332E-002                  8.2710804414281342E+010                  1.1999999985730501E+000                  2.3881919008905270E+000                  6.3979871535044484E+007                                      668                  1.0609780253459053E+003                  7.1898486333775929E+002                  4.0507261730399321E+001                  0.0000000000000000E+000                  6.1921669754289477E-002                  0.0000000000000000E+000                  3.3733413111865630E+004                  1.2000000000000000E+000                  1.7003483013964713E+048                  0.0000000000000000E+000                  0.0000000000000000E+000                  0.0000000000000000E+000                  0.0000000000000000E+000                  0.0000000000000000E+000                  0.0000000000000000E+000                  0.0000000000000000E+000                  0.0000000000000000E+000                  0.0000000000000000E+000                  0.0000000000000000E+000                  0.0000000000000000E+000                  5.7683317804771913E+006                 -9.8999999999999986E+001                 -1.1175006356751391E-001                  6.5866711136939156E+000                  1.4604053952013750E+001                 -1.1175006356751391E-001                  6.5866711136939156E+000                  0.0000000000000000E+000                  0.0000000000000000E+000                  0.0000000000000000E+000                  0.0000000000000000E+000                 -9.5933152859462234E-001                  4.5443506538438099E+000                  4.5443506538438099E+000                 -1.7609125905568127E-001                  0.0000000000000000E+000                  2.7263356498915420E-001                  1.9336484615156455E+000                  2.0326743816355838E-003                  9.9860568701120223E-001                  3.5904152264550021E+002                  4.1819088299938550E-001                  2.3881919008905270E+000                  0.0000000000000000E+000                  0.0000000000000000E+000                  0.0000000000000000E+000                                        2                  1.0981672084025743E-001                  4.6777141220823214E+003                  2.8122925913883447E-005                  0.0000000000000000E+000                  0.0000000000000000E+000                  0.0000000000000000E+000                  0.0000000000000000E+000                  0.0000000000000000E+000                  0.0000000000000000E+000                  0.0000000000000000E+000                  6.6666666666666663E-001                  0.0000000000000000E+000                  0.0000000000000000E+000                  0.0000000000000000E+000                  0.0000000000000000E+000                  0.0000000000000000E+000                  0.0000000000000000E+000                  0.0000000000000000E+000                  4.8534274396130672E-001                  1.0000000000000000E+000                  1.0000000000000000E+000                  1.0000000000000000E+000                  0.0000000000000000E+000                  8.5421999999999987E-001                  3.2648525170049220E-001                  0.0000000000000000E+000                  0.0000000000000000E+000                  0.0000000000000000E+000                  6.3213070687087633E-002                  0.0000000000000000E+000                                        0 
                                      52                  1.2000000000000000E+000                  6.5518154680015361E-001                  3.7819588698096285E-001                  3.6700029465737791E+000                  3.9109723852804867E-001                 -4.1515186030740736E+000                 -9.8999999999999986E+001                 -4.5503052329255178E+000                 -9.8999999999999986E+001                 -4.5503052329255178E+000                  3.7608570993888319E+000                  7.1184995260766837E-001                  1.3496326219479775E-017                  2.8956919492369670E-005                  2.7207108785802409E-001                  9.9719427602198635E-009                  1.6728250319488573E-026                  5.2534424667827793E-048                  2.7329498276980973E-003                  3.3174558278568968E-005                  1.7142217146732789E-029                  8.0761959671237155E-004                  3.1805962055375472E-006                  1.6508331125847058E-060                  1.3308403550807185E-034                  7.5079583427087758E-003                  2.9753698468088093E-006                  1.6941052428044961E-005                  2.1116910430235253E-037                  1.0040532376209024E-099                  3.9939952210749822E-007                  1.0040532376209024E-099                  1.0040532376209024E-099                  1.6732323210415069E-003                  2.5878004593463081E-038                  3.2715615784305041E-003                  7.1185000387147990E-001                  1.1048199497707436E-018                  2.8956915996724094E-005                  2.7207103943055128E-001                  9.9719533377248853E-009                  5.9166379388261237E-031                  1.0040575304679827E-099                  2.7329493043946568E-003                  3.3174551926326295E-005                  1.0040530901783617E-099                  8.0761944206990009E-004                  3.1805955965190679E-006                  1.0040530901295183E-099                  1.0040530901573952E-099                  7.5079569050898343E-003                  2.9753694211411405E-006                  1.6941050004393922E-005                  1.0040530940231880E-099                  1.0040530947530544E-099                  3.9939946496789185E-007                  1.0040530933789408E-099                  1.0040530938693561E-099                  1.6732320816625615E-003                  1.8781290811686460E-042                  3.2715611103885296E-003                 -4.5503052329262799E+000                 -1.6305698807040407E+001                 -9.8999999999999986E+001                  0.0000000000000000E+000                 -4.5254898590812713E+000                 -2.8126357568090143E+000                 -9.8999999999999986E+001                  4.1819086920665816E-001                  2.3881918237094455E+000                  0.0000000000000000E+000                  0.0000000000000000E+000                  3.7494896993133332E-002                  4.1819086920665816E-001                  6.5394867973053550E-002                  3.7494896993133332E-002                  8.2710801628914627E+010                  1.1999999985730501E+000                  2.3881918237094455E+000                  6.3979868798343055E+007                                      668                  1.0609780934893890E+003                  7.1898490994313738E+002                  4.0507263714841947E+001                  0.0000000000000000E+000                  9.0168014288362894E-002                  0.0000000000000000E+000                  3.3733411477134810E+004                  1.2000000000000000E+000                  1.7003483564660337E+048                  0.0000000000000000E+000                  0.0000000000000000E+000                  0.0000000000000000E+000                  0.0000000000000000E+000                  0.0000000000000000E+000                  0.0000000000000000E+000                  0.0000000000000000E+000                  0.0000000000000000E+000                  0.0000000000000000E+000                  0.0000000000000000E+000                  0.0000000000000000E+000                  5.7683323491164874E+006                 -9.8999999999999986E+001                 -1.1175001973190229E-001                  6.5866711269148670E+000                  1.4604054009075210E+001                 -1.1175001973190229E-001                  6.5866711269148670E+000                  0.0000000000000000E+000                  0.0000000000000000E+000                  0.0000000000000000E+000                  0.0000000000000000E+000                 -9.5933151642636605E-001                  4.5443506697593552E+000                  4.5443506697593552E+000                 -1.7609125905568127E-001                  0.0000000000000000E+000                  2.7263356250944398E-001                  1.9336484272246206E+000                  2.0326745515530298E-003                  9.9860568702461461E-001                  3.5904150512913270E+002                  4.1819086920665816E-001                  2.3881918237094455E+000                  0.0000000000000000E+000                  0.0000000000000000E+000                  0.0000000000000000E+000                                        2                  1.0981672391715126E-001                  4.6777141201728136E+003                  2.8164027978139692E-005                  0.0000000000000000E+000                  0.0000000000000000E+000                  0.0000000000000000E+000                  0.0000000000000000E+000                  0.0000000000000000E+000                  0.0000000000000000E+000                  0.0000000000000000E+000                  6.6666666666666663E-001                  0.0000000000000000E+000                  0.0000000000000000E+000                  0.0000000000000000E+000                  0.0000000000000000E+000                  0.0000000000000000E+000                  0.0000000000000000E+000                  0.0000000000000000E+000                  4.8534274396130694E-001                  1.0000000000000000E+000                  1.0000000000000000E+000                  1.0000000000000000E+000                  0.0000000000000000E+000                  8.5422000000000031E-001                  3.2648525170049225E-001                  0.0000000000000000E+000                  0.0000000000000000E+000                  0.0000000000000000E+000                  6.3213070889540812E-002                  0.0000000000000000E+000                                        0 
                                      53                  1.2000000000000000E+000                  7.8622785616018431E-001                  3.7819586999043869E-001                  3.6700029462015049E+000                  3.9109720305790208E-001                 -4.1515185782089405E+000                 -2.0169009709486737E+001                 -4.5497201571687880E+000                 -9.8999999999999986E+001                 -4.5497201571687880E+000                  3.7608571333698806E+000                  7.1184995260766781E-001                  1.3496325862254115E-017                  2.8956919492551657E-005                  2.7207108785802692E-001                  9.9719402609068312E-009                  1.7163445160747621E-026                  5.3901185525464876E-048                  2.7329498276980973E-003                  3.3174558278568968E-005                  1.7142236983743929E-029                  8.0761959671237155E-004                  3.1805962055375472E-006                  1.6508371253827410E-060                  1.3308420515735427E-034                  7.5079583427087758E-003                  2.9753698468088093E-006                  1.6941052428044961E-005                  2.1116939631486532E-037                  1.0040532376209024E-099                  3.9939952210749822E-007                  1.0040532376209024E-099                  1.0040532376209024E-099                  1.6732323210415069E-003                  3.1054027310709344E-038                  3.2715615784305041E-003                  7.1185000387146558E-001                  1.7869048498763427E-018                  2.8956915996727371E-005                  2.7207103943056488E-001                  9.9719533293214731E-009                  8.5204149025420662E-031                  1.0040604341957884E-099                  2.7329493043948038E-003                  3.3174551926328098E-005                  1.0040530901784305E-099                  8.0761944206994357E-004                  3.1805955965192420E-006                  1.0040530901309740E-099                  1.0040530901581501E-099                  7.5079569050902316E-003                  2.9753694211412638E-006                  1.6941050004394596E-005                  1.0040530940243935E-099                  1.0040530947515615E-099                  3.9939946496790773E-007                  1.0040530933804360E-099                  1.0040530938729764E-099                  1.6732320816626269E-003                  3.7840004956496344E-042                  3.2715611103886597E-003                 -4.5497201571695500E+000                 -1.6305698275139878E+001                 -9.8999999999999986E+001                  0.0000000000000000E+000                 -4.5254897925284956E+000                 -2.8126355427631862E+000                 -9.8999999999999986E+001                  4.1819085269604028E-001                  2.3881917302471209E+000                  0.0000000000000000E+000                  0.0000000000000000E+000                  3.7494896993133332E-002                  4.1819085269604028E-001                  6.5394867973053550E-002                  3.7494896993133332E-002                  8.2710798323714661E+010                  1.1999999985730501E+000                  2.3881917302471209E+000                  6.3979865453339979E+007                                      668                  1.0609781761150689E+003                  7.1898496650773291E+002                  4.0507266118269541E+001                  0.0000000000000000E+000                  1.1844785052699713E-001                  0.0000000000000000E+000                  3.3733409497550616E+004                  1.2000000000000000E+000                  1.7003484225567418E+048                  0.0000000000000000E+000                  0.0000000000000000E+000                  0.0000000000000000E+000                  0.0000000000000000E+000                  0.0000000000000000E+000                  0.0000000000000000E+000                  0.0000000000000000E+000                  0.0000000000000000E+000                  0.0000000000000000E+000                  0.0000000000000000E+000                  0.0000000000000000E+000                  5.7683330459031509E+006                 -9.8999999999999986E+001                 -1.1174996722650415E-001                  6.5866711427157858E+000                  1.4604054077386955E+001                 -1.1174996722650415E-001                  6.5866711427157858E+000                  0.0000000000000000E+000                  0.0000000000000000E+000                  0.0000000000000000E+000                  0.0000000000000000E+000                 -9.5933150184458416E-001                  4.5443506891857259E+000                  4.5443506891857259E+000                 -1.7609125905568127E-001                  0.0000000000000000E+000                  2.7263355924956717E-001                  1.9336483839860334E+000                  2.0326746423649763E-003                  9.9860568704101416E-001                  3.5904148417915201E+002                  4.1819085269604028E-001                  2.3881917302471209E+000                  0.0000000000000000E+000                  0.0000000000000000E+000                  0.0000000000000000E+000                                        2                  1.0981672760433499E-001                  4.6777141162000753E+003                  2.8201995751590588E-005                  0.0000000000000000E+000                  0.0000000000000000E+000                  0.0000000000000000E+000                  0.0000000000000000E+000                  0.0000000000000000E+000                  0.0000000000000000E+000                  0.0000000000000000E+000                  6.6666666666666663E-001                  0.0000000000000000E+000                  0.0000000000000000E+000                  0.0000000000000000E+000                  0.0000000000000000E+000                  0.0000000000000000E+000                  0.0000000000000000E+000                  0.0000000000000000E+000                  4.8534274396130739E-001                  1.0000000000000000E+000                  1.0000000000000000E+000                  1.0000000000000000E+000                  0.0000000000000000E+000                  8.5421999999999998E-001                  3.2648525170049220E-001                  0.0000000000000000E+000                  0.0000000000000000E+000                  0.0000000000000000E+000                  6.3213071137109819E-002                  0.0000000000000000E+000                                        0 
                                      54                  1.2000000000000000E+000                  9.4348342739222124E-001                  3.7819584948830903E-001                  3.6700029456330538E+000                  3.9109715977983839E-001                 -4.1515185491613318E+000                 -2.0470039705150718E+001                 -4.5491780271528031E+000                 -9.8999999999999986E+001                 -4.5491780271528031E+000                  3.7608571743741397E+000                  7.1184995260766715E-001                  1.3496325418291837E-017                  2.8956919492770036E-005                  2.7207108785803036E-001                  9.9719372617293919E-009                  1.7462370586094777E-026                  5.4840008777339823E-048                  2.7329498276980973E-003                  3.3174558278568968E-005                  1.7142260735495677E-029                  8.0761959671237155E-004                  3.1805962055375472E-006                  1.6508419300655191E-060                  1.3308440828380591E-034                  7.5079583427087758E-003                  2.9753698468088093E-006                  1.6941052428044961E-005                  2.1116974594757211E-037                  1.0040532376209024E-099                  3.9939952210749822E-007                  1.0040532376209024E-099                  1.0040532376209024E-099                  1.6732323210415069E-003                  3.7265266175751333E-038                  3.2715615784305041E-003                  7.1185000387145181E-001                  2.6940978292661267E-018                  2.8956915996732175E-005                  2.7207103943057726E-001                  9.9719533153048910E-009                  1.1076515449349342E-030                  1.0040642126409876E-099                  2.7329493043949413E-003                  3.3174551926329758E-005                  1.0040530901784947E-099                  8.0761944206998498E-004                  3.1805955965194017E-006                  1.0040530901323675E-099                  1.0040530901588683E-099                  7.5079569050906193E-003                  2.9753694211413752E-006                  1.6941050004395243E-005                  1.0040530940255481E-099                  1.0040530947500280E-099                  3.9939946496792292E-007                  1.0040530933819714E-099                  1.0040530938764869E-099                  1.6732320816626916E-003                  7.0115855726631015E-042                  3.2715611103887850E-003                 -4.5491780271535642E+000                 -1.6305697637353411E+001                 -9.8999999999999986E+001                  0.0000000000000000E+000                 -4.5254897126667410E+000                 -2.8126352867455457E+000                 -9.8999999999999986E+001                  4.1819083291166204E-001                  2.3881916174683395E+000                  0.0000000000000000E+000                  0.0000000000000000E+000                  3.7494896993133332E-002                  4.1819083291166204E-001                  6.5394867973053550E-002                  3.7494896993133332E-002                  8.2710794383725067E+010                  1.1999999985730501E+000                  2.3881916174683395E+000                  6.3979861393024988E+007                                      668                  1.0609782759006382E+003                  7.1898503486181642E+002                  4.0507269018789025E+001                  0.0000000000000000E+000                  1.4837574899241981E-001                  0.0000000000000000E+000                  3.3733407108825661E+004                  1.2000000000000000E+000                  1.7003485018702349E+048                  0.0000000000000000E+000                  0.0000000000000000E+000                  0.0000000000000000E+000                  0.0000000000000000E+000                  0.0000000000000000E+000                  0.0000000000000000E+000                  0.0000000000000000E+000                  0.0000000000000000E+000                  0.0000000000000000E+000                  0.0000000000000000E+000                  0.0000000000000000E+000                  5.7683338930366952E+006                 -9.8999999999999986E+001                 -1.1174990428774052E-001                  6.5866711616322151E+000                  1.4604054159248367E+001                 -1.1174990428774052E-001                  6.5866711616322151E+000                  0.0000000000000000E+000                  0.0000000000000000E+000                  0.0000000000000000E+000                  0.0000000000000000E+000                 -9.5933148436771343E-001                  4.5443507127457625E+000                  4.5443507127457625E+000                 -1.7609125905568127E-001                  0.0000000000000000E+000                  2.7263355504270576E-001                  1.9336483304853673E+000                  2.0326746716004210E-003                  9.9860568706090569E-001                  3.5904145914869406E+002                  4.1819083291166204E-001                  2.3881916174683395E+000                  0.0000000000000000E+000                  0.0000000000000000E+000                  0.0000000000000000E+000                                        2                  1.0981673202357786E-001                  4.6777141101219304E+003                  2.8237222298882384E-005                  0.0000000000000000E+000                  0.0000000000000000E+000                  0.0000000000000000E+000                  0.0000000000000000E+000                  0.0000000000000000E+000                  0.0000000000000000E+000                  0.0000000000000000E+000                  6.6666666666666663E-001                  0.0000000000000000E+000                  0.0000000000000000E+000                  0.0000000000000000E+000                  0.0000000000000000E+000                  0.0000000000000000E+000                  0.0000000000000000E+000                  0.0000000000000000E+000                  4.8534274396130678E-001                  1.0000000000000000E+000                  1.0000000000000000E+000                  1.0000000000000000E+000                  0.0000000000000000E+000                  8.5422000000000020E-001                  3.2648525170049242E-001                  0.0000000000000000E+000                  0.0000000000000000E+000                  0.0000000000000000E+000                  6.3213071437409923E-002                  0.0000000000000000E+000                                        0 
                                      55                  1.2000000000000000E+000                  1.1321901128706655E+000                  3.7819582481338787E-001                  3.6700029448679246E+000                  3.9109710736948083E-001                 -4.1515185148513263E+000                 -9.8999999999999986E+001                 -4.5486716779114715E+000                 -9.8999999999999986E+001                 -4.5486716779114715E+000                  3.7608572237239821E+000                  7.1184995260766637E-001                  1.3496324884506457E-017                  2.8956919493032094E-005                  2.7207108785803447E-001                  9.9719336627138812E-009                  1.7651525776872599E-026                  5.5434115492673611E-048                  2.7329498276980973E-003                  3.3174558278568968E-005                  1.7142289208045909E-029                  8.0761959671237155E-004                  3.1805962055375472E-006                  1.6508476897004588E-060                  1.3308465178154614E-034                  7.5079583427087758E-003                  2.9753698468088093E-006                  1.6941052428044961E-005                  2.1117016506790582E-037                  1.0040532376209024E-099                  3.9939952210749822E-007                  1.0040532376209024E-099                  1.0040532376209024E-099                  1.6732323210415069E-003                  4.4718769506490964E-038                  3.2715615784305041E-003                  7.1185000387143982E-001                  3.8154723595485588E-018                  2.8956915996739270E-005                  2.7207103943058886E-001                  9.9719532935377903E-009                  1.3215793594987950E-030                  1.0040687262603906E-099                  2.7329493043950692E-003                  3.3174551926331303E-005                  1.0040530901785550E-099                  8.0761944207002195E-004                  3.1805955965195490E-006                  1.0040530901337028E-099                  1.0040530901595527E-099                  7.5079569050909576E-003                  2.9753694211414764E-006                  1.6941050004395826E-005                  1.0040530940266553E-099                  1.0040530947484569E-099                  3.9939946496793685E-007                  1.0040530933835445E-099                  1.0040530938798928E-099                  1.6732320816627495E-003                  1.2079608669513959E-041                  3.2715611103888960E-003                 -4.5486716779122318E+000                 -1.6305696872291616E+001                 -9.8999999999999986E+001                  0.0000000000000000E+000                 -4.5254896168335526E+000                 -2.8126349799824784E+000                 -9.8999999999999986E+001                  4.1819080918634988E-001                  2.3881914817359591E+000                  0.0000000000000000E+000                  0.0000000000000000E+000                  3.7494896993133332E-002                  4.1819080918634988E-001                  6.5394867973053550E-002                  3.7494896993133332E-002                  8.2710789670521179E+010                  1.1999999985730501E+000                  2.3881914817359591E+000                  6.3979856490040563E+007                                      668                  1.0609783960517593E+003                  7.1898511719502528E+002                  4.0507272509944706E+001                  0.0000000000000000E+000                  1.8136317558441317E-001                  0.0000000000000000E+000                  3.3733404233924557E+004                  1.2000000000000000E+000                  1.7003485970496831E+048                  0.0000000000000000E+000                  0.0000000000000000E+000                  0.0000000000000000E+000                  0.0000000000000000E+000                  0.0000000000000000E+000                  0.0000000000000000E+000                  0.0000000000000000E+000                  0.0000000000000000E+000                  0.0000000000000000E+000                  0.0000000000000000E+000                  0.0000000000000000E+000                  5.7683349168895977E+006                 -9.8999999999999986E+001                 -1.1174982879926849E-001                  6.5866711843068408E+000                  1.4604054257418754E+001                 -1.1174982879926849E-001                  6.5866711843068408E+000                  0.0000000000000000E+000                  0.0000000000000000E+000                  0.0000000000000000E+000                  0.0000000000000000E+000                 -9.5933146341436148E-001                  4.5443507411815389E+000                  4.5443507411815389E+000                 -1.7609125905568127E-001                  0.0000000000000000E+000                  2.7263354981719395E-001                  1.9336482651954434E+000                  2.0326746617288435E-003                  9.9860568708489428E-001                  3.5904142923301430E+002                  4.1819080918634988E-001                  2.3881914817359591E+000                  0.0000000000000000E+000                  0.0000000000000000E+000                  0.0000000000000000E+000                                        2                  1.0981673732189223E-001                  4.6777141019345381E+003                  2.8270163620889883E-005                  0.0000000000000000E+000                  0.0000000000000000E+000                  0.0000000000000000E+000                  0.0000000000000000E+000                  0.0000000000000000E+000                  0.0000000000000000E+000                  0.0000000000000000E+000                  6.6666666666666663E-001                  0.0000000000000000E+000                  0.0000000000000000E+000                  0.0000000000000000E+000                  0.0000000000000000E+000                  0.0000000000000000E+000                  0.0000000000000000E+000                  0.0000000000000000E+000                  4.8534274396130761E-001                  1.0000000000000000E+000                  1.0000000000000000E+000                  1.0000000000000000E+000                  0.0000000000000000E+000                  8.5422000000000042E-001                  3.2648525170049286E-001                  0.0000000000000000E+000                  0.0000000000000000E+000                  0.0000000000000000E+000                  6.3213071799575540E-002                  0.0000000000000000E+000                                        0 
                                      56                  1.2000000000000000E+000                  1.3586381354447985E+000                  3.7819579516534513E-001                  3.6700029439014794E+000                  3.9109704420761332E-001                 -4.1515184740045434E+000                 -9.8999999999999986E+001                 -4.5481943143671772E+000                 -9.8999999999999986E+001                 -4.5481943143671772E+000                  3.7608572830200675E+000                  7.1184995260766548E-001                  1.3496324244097353E-017                  2.8956919493346567E-005                  2.7207108785803952E-001                  9.9719293438915455E-009                  1.7760891018526954E-026                  5.5777659526908547E-048                  2.7329498276980977E-003                  3.3174558278568975E-005                  1.7142323363272527E-029                  8.0761959671237166E-004                  3.1805962055375472E-006                  1.6508545988760908E-060                  1.3308494387716665E-034                  7.5079583427087775E-003                  2.9753698468088102E-006                  1.6941052428044964E-005                  2.1117066783668488E-037                  1.0040532376209030E-099                  3.9939952210749822E-007                  1.0040532376209030E-099                  1.0040532376209024E-099                  1.6732323210415074E-003                  5.3662997532419698E-038                  3.2715615784305041E-003                  7.1185000387142972E-001                  5.1129910320434416E-018                  2.8956915996749458E-005                  2.7207103943059857E-001                  9.9719532617264638E-009                  1.4739377459418800E-030                  1.0040737676514169E-099                  2.7329493043951741E-003                  3.3174551926332590E-005                  1.0040530901786112E-099                  8.0761944207005307E-004                  3.1805955965196710E-006                  1.0040530901349818E-099                  1.0040530901602046E-099                  7.5079569050912516E-003                  2.9753694211415640E-006                  1.6941050004396321E-005                  1.0040530940277176E-099                  1.0040530947468489E-099                  3.9939946496794839E-007                  1.0040530933851539E-099                  1.0040530938831982E-099                  1.6732320816627989E-003                  1.9544953145752434E-041                  3.2715611103889927E-003                 -4.5481943143679366E+000                 -1.6305695954350817E+001                 -9.8999999999999986E+001                  0.0000000000000000E+000                 -4.5254895018340973E+000                 -2.8126346120502070E+000                 -9.8999999999999986E+001                  4.1819078072228894E-001                  2.3881913186474724E+000                  0.0000000000000000E+000                  0.0000000000000000E+000                  3.7494896993133332E-002                  4.1819078072228894E-001                  6.5394867973053550E-002                  3.7494896993133332E-002                  8.2710784020167282E+010                  1.1999999985730501E+000                  2.3881913186474724E+000                  6.3979850589404181E+007                                      668                  1.0609785404515624E+003                  7.1898521616113601E+002                  4.0507276704947401E+001                  0.0000000000000000E+000                  2.1906196326456756E-001                  0.0000000000000000E+000                  3.3733400779600124E+004                  1.2000000000000000E+000                  1.7003487112661974E+048                  0.0000000000000000E+000                  0.0000000000000000E+000                  0.0000000000000000E+000                  0.0000000000000000E+000                  0.0000000000000000E+000                  0.0000000000000000E+000                  0.0000000000000000E+000                  0.0000000000000000E+000                  0.0000000000000000E+000                  0.0000000000000000E+000                  0.0000000000000000E+000                  5.7683361495985650E+006                 -9.8999999999999986E+001                 -1.1174973822839368E-001                  6.5866712115063084E+000                  1.4604054375197780E+001                 -1.1174973822839368E-001                  6.5866712115063084E+000                  0.0000000000000000E+000                  0.0000000000000000E+000                  0.0000000000000000E+000                  0.0000000000000000E+000                 -9.5933143828492240E-001                  4.5443507753952481E+000                  4.5443507753952481E+000                 -1.7609125905568127E-001                  0.0000000000000000E+000                  2.7263354338144574E-001                  1.9336481862227857E+000                  2.0326746331441191E-003                  9.9860568711372844E-001                  3.5904139344412533E+002                  4.1819078072228894E-001                  2.3881913186474724E+000                  0.0000000000000000E+000                  0.0000000000000000E+000                  0.0000000000000000E+000                                        2                  1.0981674367618223E-001                  4.6777140915892815E+003                  2.8301254425667314E-005                  0.0000000000000000E+000                  0.0000000000000000E+000                  0.0000000000000000E+000                  0.0000000000000000E+000                  0.0000000000000000E+000                  0.0000000000000000E+000                  0.0000000000000000E+000                  6.6666666666666663E-001                  0.0000000000000000E+000                  0.0000000000000000E+000                  0.0000000000000000E+000                  0.0000000000000000E+000                  0.0000000000000000E+000                  0.0000000000000000E+000                  0.0000000000000000E+000                  4.8534274396130722E-001                  1.0000000000000000E+000                  1.0000000000000000E+000                  1.0000000000000000E+000                  0.0000000000000000E+000                  8.5421999999999998E-001                  3.2648525170049270E-001                  0.0000000000000000E+000                  0.0000000000000000E+000                  0.0000000000000000E+000                  6.3213072234900455E-002                  0.0000000000000000E+000                                        0 
                                      57                  1.2000000000000000E+000                  1.6303757625337580E+000                  3.7819575957224977E-001                  3.6700029427186833E+000                  3.9109696829023893E-001                 -4.1515184251479393E+000                 -9.8999999999999986E+001                 -4.5477417939759759E+000                 -9.8999999999999986E+001                 -4.5477417939759759E+000                  3.7608573542062582E+000                  7.1184995260766448E-001                  1.3496323475642702E-017                  2.8956919493723927E-005                  2.7207108785804540E-001                  9.9719241612993762E-009                  1.7818198426175846E-026                  5.5957735095899523E-048                  2.7329498276980973E-003                  3.3174558278568968E-005                  1.7142364348235764E-029                  8.0761959671237155E-004                  3.1805962055375459E-006                  1.6508628896414613E-060                  1.3308529438074429E-034                  7.5079583427087758E-003                  2.9753698468088093E-006                  1.6941052428044961E-005                  2.1117127114004062E-037                  1.0040532376209024E-099                  3.9939952210749812E-007                  1.0040532376209024E-099                  1.0040532376209024E-099                  1.6732323210415069E-003                  6.4396105764258964E-038                  3.2715615784305041E-003                  7.1185000387142106E-001                  6.5270536153418783E-018                  2.8956915996763529E-005                  2.7207103943060662E-001                  9.9719532175390115E-009                  1.5658784832284787E-030                  1.0040791328425525E-099                  2.7329493043952617E-003                  3.3174551926333634E-005                  1.0040530901786636E-099                  8.0761944207007866E-004                  3.1805955965197718E-006                  1.0040530901362087E-099                  1.0040530901608259E-099                  7.5079569050914858E-003                  2.9753694211416348E-006                  1.6941050004396710E-005                  1.0040530940287368E-099                  1.0040530947452055E-099                  3.9939946496795755E-007                  1.0040530933867991E-099                  1.0040530938864074E-099                  1.6732320816628386E-003                  2.9972338360207599E-041                  3.2715611103890721E-003                 -4.5477417939767344E+000                 -1.6305694852867582E+001                 -9.8999999999999986E+001                  0.0000000000000000E+000                 -4.5254893638348319E+000                 -2.8126341705532791E+000                 -9.8999999999999986E+001                  4.1819074656597993E-001                  2.3881911228563917E+000                  0.0000000000000000E+000                  0.0000000000000000E+000                  3.7494896993133332E-002                  4.1819074656597993E-001                  6.5394867973053550E-002                  3.7494896993133332E-002                  8.2710777239609055E+010                  1.1999999985730501E+000                  2.3881911228563917E+000                  6.3979843501039073E+007                                      668                  1.0609787138222180E+003                  7.1898533499071289E+002                  4.0507281741270639E+001                  0.0000000000000000E+000                  2.6314399339630773E-001                  0.0000000000000000E+000                  3.3733396632611868E+004                  1.2000000000000000E+000                  1.7003488483264907E+048                  0.0000000000000000E+000                  0.0000000000000000E+000                  0.0000000000000000E+000                  0.0000000000000000E+000                  0.0000000000000000E+000                  0.0000000000000000E+000                  0.0000000000000000E+000                  0.0000000000000000E+000                  0.0000000000000000E+000                  0.0000000000000000E+000                  0.0000000000000000E+000                  5.7683376306902757E+006                 -9.8999999999999986E+001                 -1.1174962954515276E-001                  6.5866712441444859E+000                  1.4604054516529612E+001                 -1.1174962954515276E-001                  6.5866712441444859E+000                  0.0000000000000000E+000                  0.0000000000000000E+000                  0.0000000000000000E+000                  0.0000000000000000E+000                 -9.5933140813891737E-001                  4.5443508164919812E+000                  4.5443508164919812E+000                 -1.7609125905568127E-001                  0.0000000000000000E+000                  2.7263353559996484E-001                  1.9336480911634637E+000                  2.0326745991666290E-003                  9.9860568714833509E-001                  3.5904135057809850E+002                  4.1819074656597993E-001                  2.3881911228563917E+000                  0.0000000000000000E+000                  0.0000000000000000E+000                  0.0000000000000000E+000                                        2                  1.0981675129897359E-001                  4.6777140789267723E+003                  2.8330758759144007E-005                  0.0000000000000000E+000                  0.0000000000000000E+000                  0.0000000000000000E+000                  0.0000000000000000E+000                  0.0000000000000000E+000                  0.0000000000000000E+000                  0.0000000000000000E+000                  6.6666666666666663E-001                  0.0000000000000000E+000                  0.0000000000000000E+000                  0.0000000000000000E+000                  0.0000000000000000E+000                  0.0000000000000000E+000                  0.0000000000000000E+000                  0.0000000000000000E+000                  4.8534274396130767E-001                  1.0000000000000000E+000                  1.0000000000000000E+000                  1.0000000000000000E+000                  0.0000000000000000E+000                  8.5421999999999987E-001                  3.2648525170049292E-001                  0.0000000000000000E+000                  0.0000000000000000E+000                  0.0000000000000000E+000                  6.3213072757374630E-002                  0.0000000000000000E+000                                        0 
                                      58                  1.2000000000000000E+000                  1.9564609150405095E+000                  3.7819571685685699E-001                  3.6700029412909765E+000                  3.9109687714862701E-001                 -4.1515183665808868E+000                 -9.8999999999999986E+001                 -4.5473144500292415E+000                 -9.8999999999999986E+001                 -4.5473144500292424E+000                  3.7608574396370438E+000                  7.1184995260766304E-001                  1.3496322553450443E-017                  2.8956919494176761E-005                  2.7207108785805240E-001                  9.9719179421810531E-009                  1.7845204631157534E-026                  5.6042671381424509E-048                  2.7329498276980973E-003                  3.3174558278568968E-005                  1.7142413532882742E-029                  8.0761959671237155E-004                  3.1805962055375459E-006                  1.6508728391345529E-060                  1.3308571500828416E-034                  7.5079583427087758E-003                  2.9753698468088093E-006                  1.6941052428044961E-005                  2.1117199514441331E-037                  1.0040532376209024E-099                  3.9939952210749812E-007                  1.0040532376209024E-099                  1.0040532376209024E-099                  1.6732323210415069E-003                  7.7275885470320489E-038                  3.2715615784305041E-003                  7.1185000387141539E-001                  7.9853742206918958E-018                  2.8956915996782390E-005                  2.7207103943061256E-001                  9.9719531586692572E-009                  1.6124864790507969E-030                  1.0040846686174348E-099                  2.7329493043953268E-003                  3.3174551926334400E-005                  1.0040530901787127E-099                  8.0761944207009839E-004                  3.1805955965198451E-006                  1.0040530901373861E-099                  1.0040530901614192E-099                  7.5079569050916619E-003                  2.9753694211416894E-006                  1.6941050004397032E-005                  1.0040530940297154E-099                  1.0040530947435282E-099                  3.9939946496796501E-007                  1.0040530933884776E-099                  1.0040530938895238E-099                  1.6732320816628670E-003                  4.3917844107294263E-041                  3.2715611103891280E-003                 -4.5473144500299991E+000                 -1.6305693531098310E+001                 -9.8999999999999986E+001                  0.0000000000000000E+000                 -4.5254891982356149E+000                 -2.8126336407180088E+000                 -9.8999999999999986E+001                  4.1819070557680321E-001                  2.3881908878869109E+000                  0.0000000000000000E+000                  0.0000000000000000E+000                  3.7494896993133332E-002                  4.1819070557680321E-001                  6.5394867973053550E-002                  3.7494896993133332E-002                  8.2710769100667328E+010                  1.1999999985730501E+000                  2.3881908878869109E+000                  6.3979834992622033E+007                                      668                  1.0609789218906649E+003                  7.1898547760532301E+002                  4.0507287785448106E+001                  0.0000000000000000E+000                  3.1568106451973565E-001                  0.0000000000000000E+000                  3.3733391655798070E+004                  1.2000000000000000E+000                  1.7003490127988614E+048                  0.0000000000000000E+000                  0.0000000000000000E+000                  0.0000000000000000E+000                  0.0000000000000000E+000                  0.0000000000000000E+000                  0.0000000000000000E+000                  0.0000000000000000E+000                  0.0000000000000000E+000                  0.0000000000000000E+000                  0.0000000000000000E+000                  0.0000000000000000E+000                  5.7683394085910972E+006                 -9.8999999999999986E+001                 -1.1174949912196355E-001                  6.5866712833124730E+000                  1.4604054686133288E+001                 -1.1174949912196355E-001                  6.5866712833124730E+000                  0.0000000000000000E+000                  0.0000000000000000E+000                  0.0000000000000000E+000                  0.0000000000000000E+000                 -9.5933137196875540E-001                  4.5443508658205083E+000                  4.5443508658205083E+000                 -1.7609125905568127E-001                  0.0000000000000000E+000                  2.7263352621515574E-001                  1.9336479769906303E+000                  2.0326745652371448E-003                  9.9860568718985276E-001                  3.5904129918709555E+002                  4.1819070557680321E-001                  2.3881908878869109E+000                  0.0000000000000000E+000                  0.0000000000000000E+000                  0.0000000000000000E+000                                        2                  1.0981676044504847E-001                  4.6777140636419508E+003                  2.8358649826907865E-005                  0.0000000000000000E+000                  0.0000000000000000E+000                  0.0000000000000000E+000                  0.0000000000000000E+000                  0.0000000000000000E+000                  0.0000000000000000E+000                  0.0000000000000000E+000                  6.6666666666666663E-001                  0.0000000000000000E+000                  0.0000000000000000E+000                  0.0000000000000000E+000                  0.0000000000000000E+000                  0.0000000000000000E+000                  0.0000000000000000E+000                  0.0000000000000000E+000                  4.8534274396130783E-001                  1.0000000000000000E+000                  1.0000000000000000E+000                  1.0000000000000000E+000                  0.0000000000000000E+000                  8.5421999999999998E-001                  3.2648525170049314E-001                  0.0000000000000000E+000                  0.0000000000000000E+000                  0.0000000000000000E+000                  6.3213073384187593E-002                  0.0000000000000000E+000                                        0
[truncated: 2,899,963 more chars]
