# Supplementary material for: Subgiants in NGC 188 reveal that rotationally induced mixing creates the main sequence Li-Dip
Source: Nat Commun. 2025 Nov 4;16:9729. doi: 10.1038/s41467-025-64724-0 (PMC12586687; doi:10.1038/s41467-025-64724-0)
Supplement: Supplementary file 5 — Source data [file 41467_2025_64724_MOESM5_ESM.zip › Figure_2_source_data/Figure_2_source_data/Figure_2_source_data6.txt]

                                       1                                        2                                        3                                        4                                        5                                        6                                        7                                        8                                        9                                       10                                       11 
                          version_number                                 compiler                                    build                         MESA_SDK_version                             math_backend                                     date                                burn_min1                                burn_min2                                     msun                                     rsun                                     lsun 
                              "r24.08.1"                               "gfortran"                                 "13.3.0"                                       ""                                 "CRMATH"                               "20250616"                  5.0000000000000000E+001                  1.0000000000000000E+003                  1.9884098706980504E+033                  6.9570000000000000E+010                  3.8280000000000003E+033 

                                       1                                        2                                        3                                        4                                        5                                        6                                        7                                        8                                        9                                       10                                       11                                       12                                       13                                       14                                       15                                       16                                       17                                       18                                       19                                       20                                       21                                       22                                       23                                       24                                       25                                       26                                       27                                       28                                       29                                       30                                       31                                       32                                       33                                       34                                       35                                       36                                       37                                       38                                       39                                       40                                       41                                       42                                       43                                       44                                       45                                       46                                       47                                       48                                       49                                       50                                       51                                       52                                       53                                       54                                       55                                       56                                       57                                       58                                       59                                       60                                       61                                       62                                       63                                       64                                       65                                       66                                       67                                       68                                       69                                       70                                       71                                       72                                       73                                       74                                       75                                       76                                       77                                       78                                       79                                       80                                       81                                       82                                       83                                       84                                       85                                       86                                       87                                       88                                       89                                       90                                       91                                       92                                       93                                       94                                       95                                       96                                       97                                       98                                       99                                      100                                      101                                      102                                      103                                      104                                      105                                      106                                      107                                      108                                      109                                      110                                      111                                      112                                      113                                      114                                      115                                      116                                      117                                      118                                      119                                      120                                      121                                      122                                      123                                      124                                      125                                      126                                      127                                      128                                      129                                      130                                      131                                      132                                      133                                      134                                      135                                      136                                      137                                      138                                      139                                      140                                      141                                      142                                      143                                      144                                      145                                      146                                      147                                      148                                      149                                      150                                      151                                      152                                      153                                      154                                      155                                      156                                      157                                      158                                      159                                      160 
                            model_number                                star_mass                                 star_age                                    log_R                                 log_Teff                                    log_L                           log_L_div_Ledd                                   log_LZ                                   log_LH                                  log_LHe                                 log_Lnuc                                    log_g                                center_h1                                center_h2                               center_he3                               center_he4                               center_li7                               center_be7                                center_b8                               center_c12                               center_c13                               center_n13                               center_n14                               center_n15                               center_o14                               center_o15                               center_o16                               center_o17                               center_o18                               center_f17                               center_f18                               center_f19                              center_ne18                              center_ne19                              center_ne20                              center_mg22                              center_mg24                               surface_h1                               surface_h2                              surface_he3                              surface_he4                              surface_li7                              surface_be7                               surface_b8                              surface_c12                              surface_c13                              surface_n13                              surface_n14                              surface_n15                              surface_o14                              surface_o15                              surface_o16                              surface_o17                              surface_o18                              surface_f17                              surface_f18                              surface_f19                             surface_ne18                             surface_ne19                             surface_ne20                             surface_mg22                             surface_mg24                                       pp                                      cno                                tri_alpha                             co_core_mass                        center_degeneracy                        c_log_eps_burn_pp                 c_log_eps_burn_tri_alpha                           conv_mx1_bot_r                           conv_mx1_top_r                           conv_mx2_bot_r                           conv_mx2_top_r                              cz_bot_mass                            cz_bot_radius                             cz_log_xmsun                                  cz_mass                          cz_scale_height                              cz_top_mass                            cz_top_radius                      cz_top_scale_height                                  cz_zone                          acoustic_cutoff                                   nu_max                                 delta_nu                                 delta_Pg                      dt_div_max_tau_conv                      dt_div_min_tau_conv                        dynamic_timescale                            envelope_mass                                e_thermal                             fe_core_mass                       gradT_excess_alpha                   grav_dark_L_equatorial                        grav_dark_L_polar                grav_dark_Teff_equatorial                     grav_dark_Teff_polar                              h1_czb_mass                            he_core_lgRho                              he_core_lgT                             he_core_mass                              i_rot_total                             kh_timescale                            log_abs_Lgrav                           log_center_Rho                             log_center_T                               log_cntr_P                             log_cntr_Rho                               log_cntr_T                              v_surf_km_s            surf_avg_omega_div_omega_crit                           surf_avg_v_rot                          surf_avg_v_crit                    log_surf_cell_opacity                          log_surf_cell_P                   log_surf_cell_pressure                   log_surf_optical_depth                           mass_conv_core                  max_conv_vel_div_csound                      max_gradT_div_grada                       max_L_rad_div_Ledd                           min_Pgas_div_P                               min_t_eddy                                mx1_bot_r                                mx1_top_r                                mx2_bot_r                                mx2_top_r                   neutron_rich_core_mass                                num_iters                 photosphere_cell_opacity                       photosphere_cell_T                             power_h_burn                            power_he_burn                                star_mdot                              surface_b11                              surface_be9                             surface_ca40                             surface_fe56                             surface_na23                    surface_optical_depth                              surface_s32                             surface_si28                             surface_ti48                   surf_avg_Lrad_div_Ledd                      surf_avg_omega_crit                           surf_avg_omega                    surf_avg_v_div_v_crit                 surf_num_c12_div_num_o16                  surf_r_equatorial_div_r            surf_r_equatorial_div_r_polar                       surf_r_polar_div_r                   total_angular_momentum                            total_mass_h1                           total_mass_he4                          v_wind_Km_per_s                        v_div_csound_surf                             center_omega                             center_gamma                              center_si28                              num_retries 
                                       1                  1.1999999999999988E+000                  1.0000000000000001E-005                  3.7816410840303694E-001                  3.6699605094999033E+000                  3.9086393307669437E-001                 -4.1423701710845995E+000                 -9.8999999999999986E+001                 -4.6065088515428503E+000                 -9.8999999999999986E+001                 -4.6065088515428503E+000                  3.7609206565446835E+000                  7.1184999999999998E-001                  9.2581669944131652E-021                  2.8956916256552925E-005                  2.7207104308374347E-001                  9.9719534929563039E-009                  8.5043750245292023E-031                  2.6661590535397312E-052                  2.7329493446163031E-003                  3.3174552414566298E-005                  4.6017835592707712E-030                  8.0761945395588458E-004                  3.1805956433288746E-006                  3.3589133337715231E-061                  8.5654297590432385E-035                  7.5079570155867437E-003                  2.9753694540330761E-006                  1.6941050191672761E-005                  1.6353738217355464E-037                  1.0040531048010256E-099                  3.9939946938314855E-007                  1.0040531048010256E-099                  1.0040531048010256E-099                  1.6732321001597043E-003                  3.9622435361813825E-043                  3.2715611465547832E-003                  7.1185000000000054E-001                  7.6588615269586778E-042                  2.8956916256552942E-005                  2.7207104308374364E-001                  9.9719534931473148E-009                  6.6378898234389690E-096                  1.0034981129855384E-099                  2.7329493446163044E-003                  3.3174552414566325E-005                  1.0035008802923747E-099                  8.0761945395588469E-004                  3.1805956433288767E-006                  1.0034997411478437E-099                  1.0035004314786361E-099                  7.5079570155867541E-003                  2.9753694540330782E-006                  1.6941050191672761E-005                  1.0034996007722308E-099                  1.0035036555932042E-099                  3.9939946938314865E-007                  1.0034981129189613E-099                  1.0034981885003258E-099                  1.6732321001597058E-003                  1.0035008839049587E-099                  3.2715611465547849E-003                 -4.6065088515434658E+000                 -1.6455078060981737E+001                 -9.8999999999999986E+001                  0.0000000000000000E+000                 -4.5253873401687326E+000                 -2.8344770627154396E+000                 -9.8999999999999986E+001                  4.1816079481223756E-001                  2.3880171357531466E+000                  0.0000000000000000E+000                  0.0000000000000000E+000                  3.7494896993129995E-002                  4.1816079481223756E-001                  6.5394867973052800E-002                  3.7494896993129995E-002                  8.2704873199447540E+010                  1.1999999985730490E+000                  2.3880171357531466E+000                  6.3978948046844810E+007                                      664                  1.0611616336914233E+003                  7.1912527183081977E+002                  4.0511769167526502E+001                  0.0000000000000000E+000                  2.5788930490312366E-003                  0.0000000000000000E+000                  3.3729709124027082E+004                  1.1999999999999988E+000                  1.7004706022166180E+048                  0.0000000000000000E+000                  0.0000000000000000E+000                  0.0000000000000000E+000                  0.0000000000000000E+000                  0.0000000000000000E+000                  0.0000000000000000E+000                  0.0000000000000000E+000                  0.0000000000000000E+000                  0.0000000000000000E+000                  0.0000000000000000E+000                  0.0000000000000000E+000                  5.7718542901098225E+006                 -9.8999999999999986E+001                 -1.1165715839827228E-001                  6.5867034595202139E+000                  1.4604179281815293E+001                 -1.1165715839827228E-001                  6.5867034595202139E+000                  0.0000000000000000E+000                  0.0000000000000000E+000                  0.0000000000000000E+000                  0.0000000000000000E+000                 -9.5934580115106560E-001                  4.5444285352578353E+000                  4.5444285352578353E+000                 -1.7609125905568127E-001                  0.0000000000000000E+000                  2.7257933696793640E-001                  1.9333241953576543E+000                  2.0327376649574140E-003                  9.9860567399726952E-001                  3.5907677033170114E+002                  4.1816079481223756E-001                  2.3880171357531466E+000                  2.3886241902686352E+000                  2.3886836808331431E+000                  0.0000000000000000E+000                                        5                  1.0981311190747695E-001                  4.6772570973323791E+003                  2.4745210265412281E-005                  0.0000000000000000E+000                 -1.0000000000000000E-010                  0.0000000000000000E+000                  0.0000000000000000E+000                  0.0000000000000000E+000                  0.0000000000000000E+000                  0.0000000000000000E+000                  6.6666666666666663E-001                  0.0000000000000000E+000                  0.0000000000000000E+000                  0.0000000000000000E+000                  0.0000000000000000E+000                  0.0000000000000000E+000                  0.0000000000000000E+000                  0.0000000000000000E+000                  4.8534274396130500E-001                  1.0000000000000000E+000                  1.0000000000000000E+000                  1.0000000000000000E+000                  0.0000000000000000E+000                  8.5422000000000020E-001                  3.2648525170049231E-001                  4.9699432006616254E-003                  0.0000000000000000E+000                  0.0000000000000000E+000                  6.3212868288984883E-002                  0.0000000000000000E+000                                        0 
                                       2                  1.1999999999999980E+000                  2.1999999999999999E-005                  3.7816408517606048E-001                  3.6699632305917267E+000                  3.9087477099003537E-001                 -4.1423061598485740E+000                 -2.0169009709486737E+001                 -4.6064874696023148E+000                 -9.8999999999999986E+001                 -4.6064874696023148E+000                  3.7609207029986362E+000                  7.1185000000000009E-001                  2.0358822436911291E-020                  2.8956916256552925E-005                  2.7207104308374347E-001                  9.9719534927270938E-009                  1.8709041530332905E-030                  5.8765954784642605E-052                  2.7329493446163031E-003                  3.3174552414566305E-005                  8.4394111841589163E-030                  8.0761945395588447E-004                  3.1805956433288750E-006                  7.1331256082950953E-061                  1.1826838167505408E-034                  7.5079570155867446E-003                  2.9753694540330761E-006                  1.6941050191672761E-005                  2.0224758300395759E-037                  1.0040531048010254E-099                  3.9939946938314849E-007                  1.0040531048010254E-099                  1.0040531048010254E-099                  1.6732321001597045E-003                  8.7169345531111563E-043                  3.2715611465547832E-003                  7.1185000000000065E-001                  1.9921183150329889E-041                  2.8956916256552942E-005                  2.7207104308374364E-001                  9.9719534931473165E-009                  1.7282605771079591E-095                  9.8273233042337072E-100                  2.7329493446163057E-003                  3.3174552414566332E-005                  9.8273985996381821E-100                  8.0761945395588469E-004                  3.1805956433288775E-006                  9.8273760649165668E-100                  9.8273898125262703E-100                  7.5079570155867550E-003                  2.9753694540330790E-006                  1.6941050191672764E-005                  9.8273730824917620E-100                  9.8274740807269647E-100                  3.9939946938314886E-007                  9.8273233035685106E-100                  9.8273300979117292E-100                  1.6732321001597062E-003                  9.8273986826006887E-100                  3.2715611465547858E-003                 -4.6064874696030076E+000                 -1.6403450312203219E+001                 -9.8999999999999986E+001                  0.0000000000000000E+000                 -4.5253873230389141E+000                 -2.8344581251627914E+000                 -9.8999999999999986E+001                  4.1816079481077723E-001                  2.3880170696430119E+000                  0.0000000000000000E+000                  0.0000000000000000E+000                  3.7494896993131431E-002                  4.1816079481077723E-001                  6.5394867973052051E-002                  3.7494896993131431E-002                  8.2704873199152451E+010                  1.1999999985730478E+000                  2.3880170696430119E+000                  6.3980260333701178E+007                                      667                  1.0611728554123890E+003                  7.1912309589871154E+002                  4.0511808579772122E+001                  0.0000000000000000E+000                  3.0946709571224736E-003                  0.0000000000000000E+000                  3.3729706418124202E+004                  1.1999999999999980E+000                  1.7004706022227664E+048                  0.0000000000000000E+000                  0.0000000000000000E+000                  0.0000000000000000E+000                  0.0000000000000000E+000                  0.0000000000000000E+000                  0.0000000000000000E+000                  0.0000000000000000E+000                  0.0000000000000000E+000                  0.0000000000000000E+000                  0.0000000000000000E+000                  0.0000000000000000E+000                  5.7717105627098493E+006                 -9.8999999999999986E+001                 -1.1165715540253475E-001                  6.5867034565773350E+000                  1.4604179281821724E+001                 -1.1165715540253475E-001                  6.5867034565773350E+000                  0.0000000000000000E+000                  0.0000000000000000E+000                  0.0000000000000000E+000                  0.0000000000000000E+000                 -9.5941241485664674E-001                  4.5443722668206634E+000                  4.5443722668206634E+000                 -1.7609125905568127E-001                  0.0000000000000000E+000                  2.7257852708542907E-001                  1.9333292874609727E+000                  2.0327376648067792E-003                  9.9860567403508316E-001                  3.5908553357495185E+002                  4.1816079481077723E-001                  2.3880170696430119E+000                  0.0000000000000000E+000                  0.0000000000000000E+000                  0.0000000000000000E+000                                        5                  1.0979626965496493E-001                  4.6771209052600316E+003                  2.4746428594590973E-005                  0.0000000000000000E+000                 -1.0000000000000000E-010                  0.0000000000000000E+000                  0.0000000000000000E+000                  0.0000000000000000E+000                  0.0000000000000000E+000                  0.0000000000000000E+000                  6.6666666666666663E-001                  0.0000000000000000E+000                  0.0000000000000000E+000                  0.0000000000000000E+000                  0.0000000000000000E+000                  0.0000000000000000E+000                  0.0000000000000000E+000                  0.0000000000000000E+000                  4.8534274396130517E-001                  1.0000000000000000E+000                  1.0000000000000000E+000                  1.0000000000000000E+000                  0.0000000000000000E+000                  8.5421999999999942E-001                  3.2648525170049203E-001                  4.9691812164802326E-003                  0.0000000000000000E+000                  0.0000000000000000E+000                  6.3212868862675811E-002                  0.0000000000000000E+000                                        0 
                                       3                  1.1999999999999966E+000                  3.6400000000000004E-005                  3.7816408491944137E-001                  3.6699626072439528E+000                  3.9087227708569949E-001                 -4.1423085831668898E+000                 -2.0470039705150718E+001                 -4.6064618281088530E+000                 -9.8999999999999986E+001                 -4.6064618281088530E+000                  3.7609207035118741E+000                  7.1184999999999998E-001                  3.3666453281940167E-020                  2.8956916256552925E-005                  2.7207104308374352E-001                  9.9719534924520430E-009                  3.0953801278734489E-030                  9.7288932868526094E-052                  2.7329493446163031E-003                  3.3174552414566305E-005                  1.1455750435988788E-029                  8.0761945395588458E-004                  3.1805956433288746E-006                  1.0341426277291050E-060                  1.2919475743403413E-034                  7.5079570155867446E-003                  2.9753694540330761E-006                  1.6941050191672761E-005                  2.1014287665957675E-037                  1.0040531048010254E-099                  3.9939946938314855E-007                  1.0040531048010254E-099                  1.0040531048010254E-099                  1.6732321001597043E-003                  1.4422562117676573E-042                  3.2715611465547832E-003                  7.1185000000000054E-001                  3.9516474247224099E-041                  2.8956916256552942E-005                  2.7207104308374364E-001                  9.9719534931473181E-009                  3.4326238010888088E-095                  9.9763315102834218E-100                  2.7329493446163053E-003                  3.3174552414566332E-005                  9.9764558728069293E-100                  8.0761945395588491E-004                  3.1805956433288775E-006                  9.9764253166163699E-100                  9.9764436198054899E-100                  7.5079570155867541E-003                  2.9753694540330786E-006                  1.6941050191672761E-005                  9.9764212850824645E-100                  9.9765805555935933E-100                  3.9939946938314897E-007                  9.9763315096393693E-100                  9.9763517059168349E-100                  1.6732321001597060E-003                  9.9764560168457575E-100                  3.2715611465547853E-003                 -4.6064618281096070E+000                 -1.6366783669438995E+001                 -9.8999999999999986E+001                  0.0000000000000000E+000                 -4.5253873037675136E+000                 -2.8344354201428357E+000                 -9.8999999999999986E+001                  4.1816079480906876E-001                  2.3880170695962484E+000                  0.0000000000000000E+000                  0.0000000000000000E+000                  3.7494896993132881E-002                  4.1816079480906876E-001                  6.5394867973051135E-002                  3.7494896993132881E-002                  8.2704873198797394E+010                  1.1999999985730467E+000                  2.3880170695962484E+000                  6.3980259199870259E+007                                      665                  1.0611732889577011E+003                  7.1912361283148800E+002                  4.0511808897186206E+001                  0.0000000000000000E+000                  3.7454295943185004E-003                  0.0000000000000000E+000                  3.3729706388228537E+004                  1.1999999999999966E+000                  1.7004706022294725E+048                  0.0000000000000000E+000                  0.0000000000000000E+000                  0.0000000000000000E+000                  0.0000000000000000E+000                  0.0000000000000000E+000                  0.0000000000000000E+000                  0.0000000000000000E+000                  0.0000000000000000E+000                  0.0000000000000000E+000                  0.0000000000000000E+000                  0.0000000000000000E+000                  5.7717437098417142E+006                 -9.8999999999999986E+001                 -1.1165715203215998E-001                  6.5867034532666082E+000                  1.4604179281829126E+001                 -1.1165715203215998E-001                  6.5867034532666082E+000                  0.0000000000000000E+000                  0.0000000000000000E+000                  0.0000000000000000E+000                  0.0000000000000000E+000                 -9.5941303617479878E-001                  4.5443728884226431E+000                  4.5443728884226431E+000                 -1.7609125905568127E-001                  0.0000000000000000E+000                  2.7258118811628379E-001                  1.9333314467566995E+000                  2.0327376646314239E-003                  9.9860567407762402E-001                  3.5907497116318831E+002                  4.1816079480906876E-001                  2.3880170695962484E+000                  2.3887106462106553E+000                  2.3887136150016790E+000                  0.0000000000000000E+000                                        5                  1.0979611257637102E-001                  4.6771141919037145E+003                  2.4747889709447011E-005                  0.0000000000000000E+000                 -1.0000000000000000E-010                  0.0000000000000000E+000                  0.0000000000000000E+000                  0.0000000000000000E+000                  0.0000000000000000E+000                  0.0000000000000000E+000                  6.6666666666666663E-001                  0.0000000000000000E+000                  0.0000000000000000E+000                  0.0000000000000000E+000                  0.0000000000000000E+000                  0.0000000000000000E+000                  0.0000000000000000E+000                  0.0000000000000000E+000                  4.8534274396130517E-001                  1.0000000000000000E+000                  1.0000000000000000E+000                  1.0000000000000000E+000                  0.0000000000000000E+000                  8.5421999999999854E-001                  3.2648525170049175E-001                  4.9691741103224871E-003                  0.0000000000000000E+000                  0.0000000000000000E+000                  6.3212869508084829E-002                  0.0000000000000000E+000                                        0 
                                       4                  1.1999999999999948E+000                  5.3680000000000008E-005                  3.7816408492470577E-001                  3.6699626001716132E+000                  3.9087224880686999E-001                 -4.1423085213875117E+000                 -9.8999999999999986E+001                 -4.6064310825329224E+000                 -9.8999999999999986E+001                 -4.6064310825329233E+000                  3.7609207035013443E+000                  7.1184999999999987E-001                  4.9616688836914725E-020                  2.8956916256552918E-005                  2.7207104308374352E-001                  9.9719534921219831E-009                  4.5646304592924541E-030                  1.4351269978776578E-051                  2.7329493446163031E-003                  3.3174552414566305E-005                  1.3673534133253805E-029                  8.0761945395588458E-004                  3.1805956433288746E-006                  1.2751613778700453E-060                  1.3239407628959560E-034                  7.5079570155867463E-003                  2.9753694540330752E-006                  1.6941050191672761E-005                  2.1152390108003197E-037                  1.0040531048010254E-099                  3.9939946938314865E-007                  1.0040531048010254E-099                  1.0040531048010254E-099                  1.6732321001597043E-003                  2.1269313650167960E-042                  3.2715611465547832E-003                  7.1185000000000009E-001                  7.0840892742462160E-041                  2.8956916256552928E-005                  2.7207104308374358E-001                  9.9719534931473132E-009                  6.1631875199975372E-095                  9.7677200338736020E-100                  2.7329493446163044E-003                  3.3174552414566318E-005                  9.7678858160693309E-100                  8.0761945395588523E-004                  3.1805956433288763E-006                  9.7678502015420064E-100                  9.7678709413906387E-100                  7.5079570155867506E-003                  2.9753694540330773E-006                  1.6941050191672757E-005                  9.7678456370554190E-100                  9.7680520896518704E-100                  3.9939946938314886E-007                  9.7677200334929676E-100                  9.7677583014650299E-100                  1.6732321001597054E-003                  9.7678860405635751E-100                  3.2715611465547840E-003                 -4.6064310825337218E+000                 -1.6341671436033170E+001                 -9.8999999999999986E+001                  0.0000000000000000E+000                 -4.5253872887750557E+000                 -2.8344081855738144E+000                 -9.8999999999999986E+001                  4.1816079480699486E-001                  2.3880170696280207E+000                  0.0000000000000000E+000                  0.0000000000000000E+000                  3.7494896993133520E-002                  4.1816079480699486E-001                  6.5394867973050150E-002                  3.7494896993133520E-002                  8.2704873198375671E+010                  1.1999999985730447E+000                  2.3880170696280207E+000                  6.3980263416128449E+007                                      665                  1.0611732938369073E+003                  7.1912361866939614E+002                  4.0511808875227800E+001                  0.0000000000000000E+000                  4.4186212936956669E-003                  0.0000000000000000E+000                  3.3729706388841863E+004                  1.1999999999999948E+000                  1.7004706022376705E+048                  0.0000000000000000E+000                  0.0000000000000000E+000                  0.0000000000000000E+000                  0.0000000000000000E+000                  0.0000000000000000E+000                  0.0000000000000000E+000                  0.0000000000000000E+000                  0.0000000000000000E+000                  0.0000000000000000E+000                  0.0000000000000000E+000                  0.0000000000000000E+000                  5.7717440855954401E+006                 -9.8999999999999986E+001                 -1.1165714940838370E-001                  6.5867034506921449E+000                  1.4604179281837810E+001                 -1.1165714940838370E-001                  6.5867034506921449E+000                  0.0000000000000000E+000                  0.0000000000000000E+000                  0.0000000000000000E+000                  0.0000000000000000E+000                 -9.5941304323136867E-001                  4.5443728954660880E+000                  4.5443728954660880E+000                 -1.7609125905568127E-001                  0.0000000000000000E+000                  2.7258119842579820E-001                  1.9333319355517791E+000                  2.0327376644396996E-003                  9.9860567411071377E-001                  3.5907456608607083E+002                  4.1816079480699486E-001                  2.3880170696280207E+000                  2.3883014790911115E+000                  2.3884698756711904E+000                  0.0000000000000000E+000                                        5                  1.0979611079236506E-001                  4.6771141157358225E+003                  2.4749641781112184E-005                  0.0000000000000000E+000                 -1.0000000000000000E-010                  0.0000000000000000E+000                  0.0000000000000000E+000                  0.0000000000000000E+000                  0.0000000000000000E+000                  0.0000000000000000E+000                  6.6666666666666663E-001                  0.0000000000000000E+000                  0.0000000000000000E+000                  0.0000000000000000E+000                  0.0000000000000000E+000                  0.0000000000000000E+000                  0.0000000000000000E+000                  0.0000000000000000E+000                  4.8534274396130522E-001                  1.0000000000000000E+000                  1.0000000000000000E+000                  1.0000000000000000E+000                  0.0000000000000000E+000                  8.5421999999999743E-001                  3.2648525170049131E-001                  4.9691740295213583E-003                  0.0000000000000000E+000                  0.0000000000000000E+000                  6.3212870010105213E-002                  0.0000000000000000E+000                                        0 
                                       5                  1.1999999999999926E+000                  7.4416000000000014E-005                  3.7816408490525577E-001                  3.6699626054743324E+000                  3.9087226997884694E-001                 -4.1423084789360631E+000                 -9.8999999999999986E+001                 -4.6063942226739654E+000                 -9.8999999999999986E+001                 -4.6063942226739654E+000                  3.7609207035402439E+000                  7.1184999999999998E-001                  6.8729763635910318E-020                  2.8956916256552925E-005                  2.7207104308374347E-001                  9.9719534917259108E-009                  6.3275569958452528E-030                  1.9897574728363778E-051                  2.7329493446163031E-003                  3.3174552414566305E-005                  1.5186949515535297E-029                  8.0761945395588458E-004                  3.1805956433288746E-006                  1.4405552640699635E-060                  1.3320781305186326E-034                  7.5079570155867446E-003                  2.9753694540330752E-006                  1.6941050191672761E-005                  2.1173019707273927E-037                  1.0040531048010254E-099                  3.9939946938314849E-007                  1.0040531048010254E-099                  1.0040531048010254E-099                  1.6732321001597043E-003                  2.9485414165703510E-042                  3.2715611465547832E-003                  7.1184999999999998E-001                  1.2100851272206171E-040                  2.8956916256552911E-005                  2.7207104308374352E-001                  9.9719534931473082E-009                  1.0547313711000653E-094                  9.9763315225288592E-100                  2.7329493446163040E-003                  3.3174552414566291E-005                  9.9765297118939113E-100                  8.0761945395588512E-004                  3.1805956433288754E-006                  9.9764911954649610E-100                  9.9765129287099570E-100                  7.5079570155867463E-003                  2.9753694540330765E-006                  1.6941050191672761E-005                  9.9764864377658199E-100                  9.9767286082979324E-100                  3.9939946938314865E-007                  9.9763315238092955E-100                  9.9763892907491477E-100                  1.6732321001597045E-003                  9.9765300409291410E-100                  3.2715611465547823E-003                 -4.6063942226747949E+000                 -1.6325332190248393E+001                 -9.8999999999999986E+001                  0.0000000000000000E+000                 -4.5253872780618467E+000                 -2.8343755327613409E+000                 -9.8999999999999986E+001                  4.1816079480448715E-001                  2.3880170695058522E+000                  0.0000000000000000E+000                  0.0000000000000000E+000                  3.7494896993134311E-002                  4.1816079480448715E-001                  6.5394867973049067E-002                  3.7494896993134311E-002                  8.2704873197868896E+010                  1.1999999985730425E+000                  2.3880170695058522E+000                  6.3980264517268285E+007                                      665                  1.0611732902537319E+003                  7.1912361434357081E+002                  4.0511808880546745E+001                  0.0000000000000000E+000                  5.3023463210433450E-003                  0.0000000000000000E+000                  3.3729706386575992E+004                  1.1999999999999926E+000                  1.7004706022476767E+048                  0.0000000000000000E+000                  0.0000000000000000E+000                  0.0000000000000000E+000                  0.0000000000000000E+000                  0.0000000000000000E+000                  0.0000000000000000E+000                  0.0000000000000000E+000                  0.0000000000000000E+000                  0.0000000000000000E+000                  0.0000000000000000E+000                  0.0000000000000000E+000                  5.7717438044797843E+006                 -9.8999999999999986E+001                 -1.1165714753087824E-001                  6.5867034488542533E+000                  1.4604179281848401E+001                 -1.1165714753087824E-001                  6.5867034488542533E+000                  0.0000000000000000E+000                  0.0000000000000000E+000                  0.0000000000000000E+000                  0.0000000000000000E+000                 -9.5941303792685517E-001                  4.5443728902024088E+000                  4.5443728902024088E+000                 -1.7609125905568127E-001                  0.0000000000000000E+000                  2.7258123654729671E-001                  1.9333319637487010E+000                  2.0327376641670098E-003                  9.9860567413435020E-001                  3.5907446114359033E+002                  4.1816079480448715E-001                  2.3882020212625745E+000                  2.3883729888932672E+000                  2.3884904316523743E+000                  0.0000000000000000E+000                                        5                  1.0979611213342506E-001                  4.6771141728451730E+003                  2.4751742445656333E-005                  0.0000000000000000E+000                 -1.0000000000000000E-010                  0.0000000000000000E+000                  0.0000000000000000E+000                  0.0000000000000000E+000                  0.0000000000000000E+000                  0.0000000000000000E+000                  6.6666666666666663E-001                  0.0000000000000000E+000                  0.0000000000000000E+000                  0.0000000000000000E+000                  0.0000000000000000E+000                  0.0000000000000000E+000                  0.0000000000000000E+000                  0.0000000000000000E+000                  4.8534274396130545E-001                  1.0000000000000000E+000                  1.0000000000000000E+000                  1.0000000000000000E+000                  0.0000000000000000E+000                  8.5421999999999643E-001                  3.2648525170049064E-001                  4.9691740904378619E-003                  0.0000000000000000E+000                  0.0000000000000000E+000                  6.3212870368707999E-002                  0.0000000000000000E+000                                        0 
                                       6                  1.1999999999999902E+000                  9.9299200000000013E-005                  3.7816408486847852E-001                  3.6699626028723307E+000                  3.9087225949728821E-001                 -4.1423085013857657E+000                 -2.0169009709486737E+001                 -4.6063500409336458E+000                 -9.8999999999999986E+001                 -4.6063500409336458E+000                  3.7609207036137970E+000                  7.1184999999999987E-001                  9.1626341198520164E-020                  2.8956916256552925E-005                  2.7207104308374347E-001                  9.9719534912506244E-009                  8.4428186458196457E-030                  2.6552353408359656E-051                  2.7329493446163031E-003                  3.3174552414566298E-005                  1.6137687081185283E-029                  8.0761945395588458E-004                  3.1805956433288750E-006                  1.5445972274580366E-060                  1.3338659991648122E-034                  7.5079570155867446E-003                  2.9753694540330761E-006                  1.6941050191672761E-005                  2.1175640880307239E-037                  1.0040531048010254E-099                  3.9939946938314855E-007                  1.0040531048010254E-099                  1.0040531048010254E-099                  1.6732321001597045E-003                  3.9344733832911610E-042                  3.2715611465547832E-003                  7.1184999999999998E-001                  2.0157413798216985E-040                  2.8956916256552945E-005                  2.7207104308374347E-001                  9.9719534931473115E-009                  1.7608104288619370E-094                  9.7140770960611764E-100                  2.7329493446163048E-003                  3.3174552414566311E-005                  9.5950934870869197E-100                  8.0761945395588512E-004                  3.1805956433288767E-006                  9.6546568381407479E-100                  9.6546786730568187E-100                  7.5079570155867463E-003                  2.9753694540330786E-006                  1.6941050191672761E-005                  9.6546520840882455E-100                  9.5953174105669563E-100                  3.9939946938314871E-007                  9.7140771039944212E-100                  9.6545505281257217E-100                  1.6732321001597045E-003                  9.6546972289014678E-100                  3.2715611465547832E-003                 -4.6063500409344948E+000                 -1.6315373521970262E+001                 -9.8999999999999986E+001                  0.0000000000000000E+000                 -4.5253872716275518E+000                 -2.8343364017582533E+000                 -9.8999999999999986E+001                  4.1816079480147139E-001                  2.3880170693111031E+000                  0.0000000000000000E+000                  0.0000000000000000E+000                  3.7494896993135407E-002                  4.1816079480147139E-001                  6.5394867973048068E-002                  3.7494896993135407E-002                  8.2704873197262970E+010                  1.1999999985730401E+000                  2.3880170693111031E+000                  6.3980263925045542E+007                                      665                  1.0611732922365629E+003                  7.1912361661961756E+002                  4.0511808905283566E+001                  0.0000000000000000E+000                  6.3628167223070339E-003                  0.0000000000000000E+000                  3.3729706382291552E+004                  1.1999999999999902E+000                  1.7004706022596281E+048                  0.0000000000000000E+000                  0.0000000000000000E+000                  0.0000000000000000E+000                  0.0000000000000000E+000                  0.0000000000000000E+000                  0.0000000000000000E+000                  0.0000000000000000E+000                  0.0000000000000000E+000                  0.0000000000000000E+000                  0.0000000000000000E+000                  0.0000000000000000E+000                  5.7717439442677218E+006                 -9.8999999999999986E+001                 -1.1165714639937908E-001                  6.5867034477530106E+000                  1.4604179281861240E+001                 -1.1165714639937908E-001                  6.5867034477530106E+000                  0.0000000000000000E+000                  0.0000000000000000E+000                  0.0000000000000000E+000                  0.0000000000000000E+000                 -9.5941304048900178E-001                  4.5443728928371927E+000                  4.5443728928371927E+000                 -1.7609125905568127E-001                  0.0000000000000000E+000                  2.7258123651887373E-001                  1.9333319158410289E+000                  2.0327376638745276E-003                  9.9860567414853396E-001                  3.5907444676677204E+002                  4.1816079480147139E-001                  2.3887043185276267E+000                  0.0000000000000000E+000                  0.0000000000000000E+000                  0.0000000000000000E+000                                        5                  1.0979611148567626E-001                  4.6771141448221242E+003                  2.4754260623368800E-005                  0.0000000000000000E+000                 -1.0000000000000000E-010                  0.0000000000000000E+000                  0.0000000000000000E+000                  0.0000000000000000E+000                  0.0000000000000000E+000                  0.0000000000000000E+000                  6.6666666666666663E-001                  0.0000000000000000E+000                  0.0000000000000000E+000                  0.0000000000000000E+000                  0.0000000000000000E+000                  0.0000000000000000E+000                  0.0000000000000000E+000                  0.0000000000000000E+000                  4.8534274396130561E-001                  1.0000000000000000E+000                  1.0000000000000000E+000                  1.0000000000000000E+000                  0.0000000000000000E+000                  8.5421999999999454E-001                  3.2648525170048992E-001                  4.9691740615427230E-003                  0.0000000000000000E+000                  0.0000000000000000E+000                  6.3212870583895089E-002                  0.0000000000000000E+000                                        0 
                                       7                  1.1999999999999873E+000                  1.2915904000000000E-004                  3.7816408482797370E-001                  3.6699625974185963E+000                  3.9087223760133721E-001                 -4.1423085440153562E+000                 -9.8999999999999986E+001                 -4.6062970948564113E+000                 -9.8999999999999986E+001                 -4.6062970948564113E+000                  3.7609207036948056E+000                  7.1184999999999987E-001                  1.1904602800298599E-019                  2.8956916256552918E-005                  2.7207104308374347E-001                  9.9719534906802801E-009                  1.0980772430432016E-029                  3.4536954084145624E-051                  2.7329493446163031E-003                  3.3174552414566305E-005                  1.6682980561084032E-029                  8.0761945395588458E-004                  3.1805956433288746E-006                  1.6042882329674327E-060                  1.3342035777649460E-034                  7.5079570155867463E-003                  2.9753694540330761E-006                  1.6941050191672761E-005                  2.1175921952128193E-037                  1.0040531048010254E-099                  3.9939946938314855E-007                  1.0040531048010254E-099                  1.0040531048010254E-099                  1.6732321001597043E-003                  5.1175916292294953E-042                  3.2715611465547832E-003                  7.1185000000000032E-001                  3.3136321167607830E-040                  2.8956916256552952E-005                  2.7207104308374358E-001                  9.9719534931473115E-009                  2.9020141713168589E-094                  9.9763315401659936E-100                  2.7329493446163044E-003                  3.3174552414566318E-005                  1.0036175420045588E-099                  8.0761945395588523E-004                  3.1805956433288771E-006                  1.0036130754024117E-099                  1.0036153161410346E-099                  7.5079570155867506E-003                  2.9753694540330795E-006                  1.6941050191672757E-005                  1.0036125958341888E-099                  9.9768163970574539E-100                  3.9939946938314876E-007                  9.9763315575205090E-100                  1.0036022547584139E-099                  1.6732321001597056E-003                  1.0036177232260823E-099                  3.2715611465547836E-003                 -4.6062970948572710E+000                 -1.6309763130775710E+001                 -9.8999999999999986E+001                  0.0000000000000000E+000                 -4.5253872651904388E+000                 -2.8342895417527396E+000                 -9.8999999999999986E+001                  4.1816079479782126E-001                  2.3880170691035523E+000                  0.0000000000000000E+000                  0.0000000000000000E+000                  3.7494896993135157E-002                  4.1816079479782126E-001                  6.5394867973046833E-002                  3.7494896993135157E-002                  8.2704873196537689E+010                  1.1999999985730372E+000                  2.3880170691035523E+000                  6.3980262877307177E+007                                      665                  1.0611732962151752E+003                  7.1912362126902030E+002                  4.0511808934742177E+001                  0.0000000000000000E+000                  7.6353799400366807E-003                  0.0000000000000000E+000                  3.3729706377572853E+004                  1.1999999999999873E+000                  1.7004706022742460E+048                  0.0000000000000000E+000                  0.0000000000000000E+000                  0.0000000000000000E+000                  0.0000000000000000E+000                  0.0000000000000000E+000                  0.0000000000000000E+000                  0.0000000000000000E+000                  0.0000000000000000E+000                  0.0000000000000000E+000                  0.0000000000000000E+000                  0.0000000000000000E+000                  5.7717442358016977E+006                 -9.8999999999999986E+001                 -1.1165714526610092E-001                  6.5867034466521401E+000                  1.4604179281876238E+001                 -1.1165714526610092E-001                  6.5867034466521401E+000                  0.0000000000000000E+000                  0.0000000000000000E+000                  0.0000000000000000E+000                  0.0000000000000000E+000                 -9.5941304589138410E-001                  4.5443728983186169E+000                  4.5443728983186169E+000                 -1.7609125905568127E-001                  0.0000000000000000E+000                  2.7258122905360949E-001                  1.9333318556502486E+000                  2.0327376635357430E-003                  9.9860567416271973E-001                  3.5907445094177007E+002                  4.1816079479782126E-001                  2.3880521531353938E+000                  2.3882673701865160E+000                  2.3885114315533502E+000                  0.0000000000000000E+000                                        3                  1.0979611011987357E-001                  4.6771140860863643E+003                  2.4757278669751409E-005                  0.0000000000000000E+000                 -1.0000000000000000E-010                  0.0000000000000000E+000                  0.0000000000000000E+000                  0.0000000000000000E+000                  0.0000000000000000E+000                  0.0000000000000000E+000                  6.6666666666666663E-001                  0.0000000000000000E+000                  0.0000000000000000E+000                  0.0000000000000000E+000                  0.0000000000000000E+000                  0.0000000000000000E+000                  0.0000000000000000E+000                  0.0000000000000000E+000                  4.8534274396130522E-001                  1.0000000000000000E+000                  1.0000000000000000E+000                  1.0000000000000000E+000                  0.0000000000000000E+000                  8.5421999999999310E-001                  3.2648525170048931E-001                  4.9691740001924093E-003                  0.0000000000000000E+000                  0.0000000000000000E+000                  6.3212870799113877E-002                  0.0000000000000000E+000                                        0 
                                       8                  1.1999999999999835E+000                  1.6499084799999998E-004                  3.7816409009928392E-001                  3.6699626070704849E+000                  3.9087228675151375E-001                 -4.1423084710201357E+000                 -2.0169009709486737E+001                 -4.6062336630576315E+000                 -9.8999999999999986E+001                 -4.6062336630576306E+000                  3.7609206931521841E+000                  7.1184999999999998E-001                  1.5186891322601244E-019                  2.8956916256552925E-005                  2.7207104308374347E-001                  9.9719534899958675E-009                  1.4025798156039251E-029                  4.4116839061472561E-051                  2.7329493446163031E-003                  3.3174552414566305E-005                  1.6966164271840297E-029                  8.0761945395588458E-004                  3.1805956433288746E-006                  1.6352889219063874E-060                  1.3342579319621826E-034                  7.5079570155867446E-003                  2.9753694540330765E-006                  1.6941050191672761E-005                  2.1175943741663542E-037                  1.0040531048010254E-099                  3.9939946938314855E-007                  1.0040531048010254E-099                  1.0040531048010254E-099                  1.6732321001597045E-003                  6.5373332042533701E-042                  3.2715611465547832E-003                  7.1185000000000032E-001                  5.4112227238223627E-040                  2.8956916256552955E-005                  2.7207104308374358E-001                  9.9719534931473115E-009                  4.7532849601428156E-094                  9.9763315517243249E-100                  2.7329493446163044E-003                  3.3174552414566318E-005                  1.0036190138674531E-099                  8.0761945395588480E-004                  3.1805956433288771E-006                  1.0036146803249386E-099                  1.0036168397021171E-099                  7.5079570155867480E-003                  2.9753694540330782E-006                  1.6941050191672761E-005                  1.0036142177685192E-099                  1.0036448711695424E-099                  3.9939946938314881E-007                  9.9763316019533064E-100                  1.0036039104995531E-099                  1.6732321001597060E-003                  1.0036191768259161E-099                  3.2715611465547845E-003                 -4.6062336630584966E+000                 -1.6306877851664247E+001                 -9.8999999999999986E+001                  0.0000000000000000E+000                 -4.5253872501882011E+000                 -2.8342334745366271E+000                 -9.8999999999999986E+001                  4.1816079479344614E-001                  2.3880170980705264E+000                  0.0000000000000000E+000                  0.0000000000000000E+000                  3.7494896993134012E-002                  4.1816079479344614E-001                  6.5394867973045084E-002                  3.7494896993134012E-002                  8.2704873195673019E+010                  1.1999999985730334E+000                  2.3880170980705264E+000                  6.3980266018410534E+007                                      666                  1.0611732639622387E+003                  7.1912359582108274E+002                  4.0511804102926043E+001                  0.0000000000000000E+000                  9.0852452189365308E-003                  0.0000000000000000E+000                  3.3729706991671475E+004                  1.1999999999999835E+000                  1.7004706022916279E+048                  0.0000000000000000E+000                  0.0000000000000000E+000                  0.0000000000000000E+000                  0.0000000000000000E+000                  0.0000000000000000E+000                  0.0000000000000000E+000                  0.0000000000000000E+000                  0.0000000000000000E+000                  0.0000000000000000E+000                  0.0000000000000000E+000                  0.0000000000000000E+000                  5.7717435125438366E+006                 -9.8999999999999986E+001                 -1.1165714263527501E-001                  6.5867034440795544E+000                  1.4604179281893842E+001                 -1.1165714263527501E-001                  6.5867034440795544E+000                  0.0000000000000000E+000                  0.0000000000000000E+000                  0.0000000000000000E+000                  0.0000000000000000E+000                 -9.5941304090330914E-001                  4.5443728827872967E+000                  4.5443728827872967E+000                 -1.7609125905568127E-001                  0.0000000000000000E+000                  2.7258121887942349E-001                  1.9333320050880107E+000                  2.0327376631430359E-003                  9.9860567419581403E-001                  3.5907449416296168E+002                  4.1816079479344614E-001                  2.3880170980705264E+000                  0.0000000000000000E+000                  0.0000000000000000E+000                  0.0000000000000000E+000                                        5                  1.0979611138093318E-001                  4.6771141900298617E+003                  2.4760894910514061E-005                  0.0000000000000000E+000                 -1.0000000000000000E-010                  0.0000000000000000E+000                  0.0000000000000000E+000                  0.0000000000000000E+000                  0.0000000000000000E+000                  0.0000000000000000E+000                  6.6666666666666663E-001                  0.0000000000000000E+000                  0.0000000000000000E+000                  0.0000000000000000E+000                  0.0000000000000000E+000                  0.0000000000000000E+000                  0.0000000000000000E+000                  0.0000000000000000E+000                  4.8534274396130539E-001                  1.0000000000000000E+000                  1.0000000000000000E+000                  1.0000000000000000E+000                  0.0000000000000000E+000                  8.5421999999999065E-001                  3.2648525170048864E-001                  4.9691739969516466E-003                  0.0000000000000000E+000                  0.0000000000000000E+000                  6.3212871301203080E-002                  0.0000000000000000E+000                                        0 
                                       9                  1.1999999999999793E+000                  2.0798901759999997E-004                  3.7816409100712495E-001                  3.6699626655814677E+000                  3.9087252261112720E-001                 -4.1423079969222130E+000                 -9.8999999999999986E+001                 -4.6061576935762778E+000                 -9.8999999999999986E+001                 -4.6061576935762787E+000                  3.7609206913365005E+000                  7.1184999999999987E-001                  1.9114045385479550E-019                  2.8956916256552925E-005                  2.7207104308374352E-001                  9.9719534891745731E-009                  1.7679082194694117E-029                  5.5610349770429916E-051                  2.7329493446163031E-003                  3.3174552414566305E-005                  1.7098243364535048E-029                  8.0761945395588458E-004                  3.1805956433288750E-006                  1.6497479106169260E-060                  1.3342652088014275E-034                  7.5079570155867446E-003                  2.9753694540330761E-006                  1.6941050191672761E-005                  2.1175941516418161E-037                  1.0040531048010254E-099                  3.9939946938314855E-007                  1.0040531048010254E-099                  1.0040531048010254E-099                  1.6732321001597043E-003                  8.2410227103987205E-042                  3.2715611465547832E-003                  7.1185000000000009E-001                  8.8116315140299162E-040                  2.8956916256552955E-005                  2.7207104308374352E-001                  9.9719534931473132E-009                  7.7672203890625792E-094                  1.0035934846200837E-099                  2.7329493446163053E-003                  3.3174552414566318E-005                  1.0036201331751159E-099                  8.0761945395588480E-004                  3.1805956433288780E-006                  1.0036159640432615E-099                  1.0036180231305950E-099                  7.5079570155867480E-003                  2.9753694540330778E-006                  1.6941050191672757E-005                  1.0036155221726840E-099                  1.0036470905599211E-099                  3.9939946938314886E-007                  1.0035934964716995E-099                  1.0036053941534029E-099                  1.6732321001597058E-003                  1.0036202903887865E-099                  3.2715611465547845E-003                 -4.6061576935771456E+000                 -1.6305538645046092E+001                 -9.8999999999999986E+001                  0.0000000000000000E+000                 -4.5253872351830573E+000                 -2.8341663932630499E+000                 -9.8999999999999986E+001                  4.1816079478815144E-001                  2.3880171028976935E+000                  0.0000000000000000E+000                  0.0000000000000000E+000                  3.7494896993135761E-002                  4.1816079478815144E-001                  6.5394867973043252E-002                  3.7494896993135761E-002                  8.2704873194626541E+010                  1.1999999985730292E+000                  2.3880171028976935E+000                  6.3980278221130736E+007                                      666                  1.0611732189823922E+003                  7.1912354437208876E+002                  4.0511803503779980E+001                  0.0000000000000000E+000                  1.0902292392942612E-002                  0.0000000000000000E+000                  3.3729707097433449E+004                  1.1999999999999793E+000                  1.7004706023128930E+048                  0.0000000000000000E+000                  0.0000000000000000E+000                  0.0000000000000000E+000                  0.0000000000000000E+000                  0.0000000000000000E+000                  0.0000000000000000E+000                  0.0000000000000000E+000                  0.0000000000000000E+000                  0.0000000000000000E+000                  0.0000000000000000E+000                  0.0000000000000000E+000                  5.7717403659216231E+006                 -9.8999999999999986E+001                 -1.1165714000100495E-001                  6.5867034415084262E+000                  1.4604179281916354E+001                 -1.1165714000100495E-001                  6.5867034415084262E+000                  0.0000000000000000E+000                  0.0000000000000000E+000                  0.0000000000000000E+000                  0.0000000000000000E+000                 -9.5941298335956404E-001                  4.5443728234486240E+000                  4.5443728234486240E+000                 -1.7609125905568127E-001                  0.0000000000000000E+000                  2.7258123315920224E-001                  1.9333327132583236E+000                  2.0327376627053669E-003                  9.9860567422890523E-001                  3.5907457535440045E+002                  4.1816079478815144E-001                  2.3884904651569641E+000                  2.3886939087613106E+000                  2.3887136484852562E+000                  0.0000000000000000E+000                                        5                  1.0979612592884969E-001                  4.6771148201822580E+003                  2.4765226618506181E-005                  0.0000000000000000E+000                 -1.0000000000000000E-010                  0.0000000000000000E+000                  0.0000000000000000E+000                  0.0000000000000000E+000                  0.0000000000000000E+000                  0.0000000000000000E+000                  6.6666666666666663E-001                  0.0000000000000000E+000                  0.0000000000000000E+000                  0.0000000000000000E+000                  0.0000000000000000E+000                  0.0000000000000000E+000                  0.0000000000000000E+000                  0.0000000000000000E+000                  4.8534274396130556E-001                  1.0000000000000000E+000                  1.0000000000000000E+000                  1.0000000000000000E+000                  0.0000000000000000E+000                  8.5421999999998732E-001                  3.2648525170048742E-001                  4.9691746449766431E-003                  0.0000000000000000E+000                  0.0000000000000000E+000                  6.3212871803247167E-002                  0.0000000000000000E+000                                        0 
                                      10                  1.1999999999999740E+000                  2.5958682111999997E-004                  3.7816409212098800E-001                  3.6699627874371328E+000                  3.9087301226151189E-001                 -4.1423070141036034E+000                 -1.9771069700814699E+001                 -4.6060667436909490E+000                 -9.8999999999999986E+001                 -4.6060667436909490E+000                  3.7609206891087723E+000                  7.1184999999999998E-001                  2.3809996582154747E-019                  2.8956916256552918E-005                  2.7207104308374352E-001                  9.9719534881890189E-009                  2.2061948376010174E-029                  6.9399184390052157E-051                  2.7329493446163031E-003                  3.3174552414566305E-005                  1.7153134746345065E-029                  8.0761945395588458E-004                  3.1805956433288746E-006                  1.6557569887550369E-060                  1.3342659682623462E-034                  7.5079570155867437E-003                  2.9753694540330761E-006                  1.6941050191672761E-005                  2.1175939687600286E-037                  1.0040531048010254E-099                  3.9939946938314855E-007                  1.0040531048010254E-099                  1.0040531048010254E-099                  1.6732321001597045E-003                  1.0285449921090887E-041                  3.2715611465547832E-003                  7.1185000000000009E-001                  1.4338932082617505E-039                  2.8956916256552959E-005                  2.7207104308374358E-001                  9.9719534931473115E-009                  1.2690182454476137E-093                  1.0035934863007762E-099                  2.7329493446163057E-003                  3.3174552414566311E-005                  1.0036209838668921E-099                  8.0761945395588491E-004                  3.1805956433288788E-006                  1.0036170035647582E-099                  1.0036189535320092E-099                  7.5079570155867472E-003                  2.9753694540330786E-006                  1.6941050191672757E-005                  1.0036165838963118E-099                  1.0036487829785422E-099                  3.9939946938314892E-007                  1.0035935104339695E-099                  1.0036067175086969E-099                  1.6732321001597060E-003                  1.0036211434033665E-099                  3.2715611465547845E-003                 -4.6060667436918177E+000                 -1.6304983282320123E+001                 -9.8999999999999986E+001                  0.0000000000000000E+000                 -4.5253872287343899E+000                 -2.8340861617274911E+000                 -9.8999999999999986E+001                  4.1816079478179602E-001                  2.3880171086785404E+000                  0.0000000000000000E+000                  0.0000000000000000E+000                  3.7494896993136323E-002                  4.1816079478179602E-001                  6.5394867973041101E-002                  3.7494896993136323E-002                  8.2704873193373764E+010                  1.1999999985730239E+000                  2.3880171086785404E+000                  6.3980303259742454E+007                                      666                  1.0611731290731975E+003                  7.1912343979639400E+002                  4.0511802682265795E+001                  0.0000000000000000E+000                  1.3193931668031749E-002                  0.0000000000000000E+000                  3.3729707227196654E+004                  1.1999999999999740E+000                  1.7004706023382544E+048                  0.0000000000000000E+000                  0.0000000000000000E+000                  0.0000000000000000E+000                  0.0000000000000000E+000                  0.0000000000000000E+000                  0.0000000000000000E+000                  0.0000000000000000E+000                  0.0000000000000000E+000                  0.0000000000000000E+000                  0.0000000000000000E+000                  0.0000000000000000E+000                  5.7717338437060313E+006                 -9.8999999999999986E+001                 -1.1165713885880810E-001                  6.5867034404101688E+000                  1.4604179281942880E+001                 -1.1165713885880810E-001                  6.5867034404101688E+000                  0.0000000000000000E+000                  0.0000000000000000E+000                  0.0000000000000000E+000                  0.0000000000000000E+000                 -9.5941286283530336E-001                  4.5443727007407144E+000                  4.5443727007407144E+000                 -1.7609125905568127E-001                  0.0000000000000000E+000                  2.7258132483082370E-001                  1.9333341229769025E+000                  2.0327376621890421E-003                  9.9860567424309432E-001                  3.5907460356512263E+002                  4.1816079478179602E-001                  2.3880171086785404E+000                  2.3884497791424129E+000                  2.3885774006553850E+000                  0.0000000000000000E+000                                        5                  1.0979615639918558E-001                  4.6771161325468302E+003                  2.4770413491652137E-005                  0.0000000000000000E+000                 -1.0000000000000000E-010                  0.0000000000000000E+000                  0.0000000000000000E+000                  0.0000000000000000E+000                  0.0000000000000000E+000                  0.0000000000000000E+000                  6.6666666666666663E-001                  0.0000000000000000E+000                  0.0000000000000000E+000                  0.0000000000000000E+000                  0.0000000000000000E+000                  0.0000000000000000E+000                  0.0000000000000000E+000                  0.0000000000000000E+000                  4.8534274396130567E-001                  1.0000000000000000E+000                  1.0000000000000000E+000                  1.0000000000000000E+000                  0.0000000000000000E+000                  8.5421999999998366E-001                  3.2648525170048603E-001                  4.9691760112643259E-003                  0.0000000000000000E+000                  0.0000000000000000E+000                  6.3212872018518482E-002                  0.0000000000000000E+000                                        0 
                                      11                  1.1999999999999678E+000                  3.2150418534399993E-004                  3.7816409328123746E-001                  3.6699629508264362E+000                  3.9087366813922714E-001                 -4.1423057032064765E+000                 -9.8999999999999986E+001                 -4.6059579102130019E+000                 -9.8999999999999986E+001                 -4.6059579102130019E+000                  3.7609206867882712E+000                  7.1184999999999998E-001                  2.9421286943100424E-019                  2.8956916256552925E-005                  2.7207104308374347E-001                  9.9719534870063541E-009                  2.7319840912205190E-029                  8.5940919817737779E-051                  2.7329493446163031E-003                  3.3174552414566305E-005                  1.7173309512677496E-029                  8.0761945395588458E-004                  3.1805956433288750E-006                  1.6579655322558766E-060                  1.3342659813048064E-034                  7.5079570155867446E-003                  2.9753694540330761E-006                  1.6941050191672761E-005                  2.1175938460394886E-037                  1.0040531048010252E-099                  3.9939946938314865E-007                  1.0040531048010252E-099                  1.0040531048010252E-099                  1.6732321001597043E-003                  1.2738762417362208E-041                  3.2715611465547832E-003                  7.1184999999999976E-001                  2.3342847581369962E-039                  2.8956916256552908E-005                  2.7207104308374314E-001                  9.9719534931473082E-009                  2.0753983284769809E-093                  9.9763316028654325E-100                  2.7329493446163018E-003                  3.3174552414566277E-005                  1.0036216293460609E-099                  8.0761945395588415E-004                  3.1805956433288737E-006                  1.0036178552153927E-099                  1.0036196934852830E-099                  7.5079570155867411E-003                  2.9753694540330735E-006                  1.6941050191672764E-005                  1.0036174580319361E-099                  1.0036500655100700E-099                  3.9939946938314844E-007                  9.9763320420168746E-100                  1.0036078976882998E-099                  1.6732321001597041E-003                  1.0036217954598487E-099                  3.2715611465547819E-003                 -4.6059579102138715E+000                 -1.6304779337117399E+001                 -9.8999999999999986E+001                  0.0000000000000000E+000                 -4.5253872244213262E+000                 -2.8339903014540213E+000                 -9.8999999999999986E+001                  4.1816079477413326E-001                  2.3880171145975826E+000                  0.0000000000000000E+000                  0.0000000000000000E+000                  3.7494896993136392E-002                  4.1816079477413326E-001                  6.5394867973038617E-002                  3.7494896993136392E-002                  8.2704873191874664E+010                  1.1999999985730179E+000                  2.3880171145975826E+000                  6.3980336451082714E+007                                      666                  1.0611730101346536E+003                  7.1912330068051165E+002                  4.0511801770120918E+001                  0.0000000000000000E+000                  1.5699298936164542E-002                  0.0000000000000000E+000                  3.3729707362363821E+004                  1.1999999999999678E+000                  1.7004706023690311E+048                  0.0000000000000000E+000                  0.0000000000000000E+000                  0.0000000000000000E+000                  0.0000000000000000E+000                  0.0000000000000000E+000                  0.0000000000000000E+000                  0.0000000000000000E+000                  0.0000000000000000E+000                  0.0000000000000000E+000                  0.0000000000000000E+000                  0.0000000000000000E+000                  5.7717251117382720E+006                 -9.8999999999999986E+001                 -1.1165713808643866E-001                  6.5867034396812416E+000                  1.4604179281974714E+001                 -1.1165713808643866E-001                  6.5867034396812416E+000                  0.0000000000000000E+000                  0.0000000000000000E+000                  0.0000000000000000E+000                  0.0000000000000000E+000                 -9.5941270093900866E-001                  4.5443725365831336E+000                  4.5443725365831336E+000                 -1.7609125905568127E-001                  0.0000000000000000E+000                  2.7258151372850964E-001                  1.9333359507630770E+000                  2.0327376616242005E-003                  9.9860567425255764E-001                  3.5907449544308190E+002                  4.1816079477413326E-001                  2.3881101360478936E+000                  2.3882674160245805E+000                  2.3885329483719375E+000                  0.0000000000000000E+000                                        5                  1.0979619732900384E-001                  4.6771178922220952E+003                  2.4776621694101986E-005                  0.0000000000000000E+000                 -1.0000000000000000E-010                  0.0000000000000000E+000                  0.0000000000000000E+000                  0.0000000000000000E+000                  0.0000000000000000E+000                  0.0000000000000000E+000                  6.6666666666666663E-001                  0.0000000000000000E+000                  0.0000000000000000E+000                  0.0000000000000000E+000                  0.0000000000000000E+000                  0.0000000000000000E+000                  0.0000000000000000E+000                  0.0000000000000000E+000                  4.8534274396130539E-001                  1.0000000000000000E+000                  1.0000000000000000E+000                  1.0000000000000000E+000                  0.0000000000000000E+000                  8.5421999999997977E-001                  3.2648525170048442E-001                  4.9691778503985580E-003                  0.0000000000000000E+000                  0.0000000000000000E+000                  6.3212872162089817E-002                  0.0000000000000000E+000                                        0 
                                      12                  1.1999999999999604E+000                  3.9580502241279986E-004                  3.7816409432792308E-001                  3.6699631185029511E+000                  3.9087434093865708E-001                 -4.1423043575682801E+000                 -9.8999999999999986E+001                 -4.6058277494413771E+000                 -9.8999999999999986E+001                 -4.6058277494413771E+000                  3.7609206846948973E+000                  7.1185000000000009E-001                  3.6120665184971960E-019                  2.8956916256552928E-005                  2.7207104308374347E-001                  9.9719534855871537E-009                  3.3627089907149364E-029                  1.0578407161821611E-050                  2.7329493446163031E-003                  3.3174552414566305E-005                  1.7179830550419724E-029                  8.0761945395588447E-004                  3.1805956433288750E-006                  1.6586805667072716E-060                  1.3342670049502632E-034                  7.5079570155867446E-003                  2.9753694540330761E-006                  1.6941050191672761E-005                  2.1175956801311029E-037                  1.0040531048010254E-099                  3.9939946938314855E-007                  1.0040531048010254E-099                  1.0040531048010254E-099                  1.6732321001597043E-003                  1.5682740454747747E-041                  3.2715611465547832E-003                  7.1184999999999943E-001                  3.8032231926106796E-039                  2.8956916256552915E-005                  2.7207104308374302E-001                  9.9719534931473016E-009                  3.3991848613566202E-093                  1.0035934908433846E-099                  2.7329493446163009E-003                  3.3174552414566277E-005                  1.0036221181728873E-099                  8.0761945395588393E-004                  3.1805956433288737E-006                  1.0036185605363260E-099                  1.0036202884208709E-099                  7.5079570155867411E-003                  2.9753694540330735E-006                  1.6941050191672757E-005                  1.0036181854105579E-099                  1.0036510269523150E-099                  3.9939946938314834E-007                  1.0035935639988980E-099                  1.0036089523791939E-099                  1.6732321001597039E-003                  1.0036222919765769E-099                  3.2715611465547806E-003                 -4.6058277494422457E+000                 -1.6304713530303751E+001                 -9.8999999999999986E+001                  0.0000000000000000E+000                 -4.5253872928740257E+000                 -2.8338756773577694E+000                 -9.8999999999999986E+001                  4.1816079476491058E-001                  2.3880171198795908E+000                  0.0000000000000000E+000                  0.0000000000000000E+000                  3.7494896993137697E-002                  4.1816079476491058E-001                  6.5394867973037452E-002                  3.7494896993137697E-002                  8.2704873190069595E+010                  1.1999999985730103E+000                  2.3880171198795908E+000                  6.3980370529485255E+007                                      666                  1.0611728887730346E+003                  7.1912315839127075E+002                  4.0511800917274279E+001                  0.0000000000000000E+000                  1.8839159603792947E-002                  0.0000000000000000E+000                  3.3729707484300990E+004                  1.1999999999999604E+000                  1.7004706024060619E+048                  0.0000000000000000E+000                  0.0000000000000000E+000                  0.0000000000000000E+000                  0.0000000000000000E+000                  0.0000000000000000E+000                  0.0000000000000000E+000                  0.0000000000000000E+000                  0.0000000000000000E+000                  0.0000000000000000E+000                  0.0000000000000000E+000                  0.0000000000000000E+000                  5.7717161564056054E+006                 -9.8999999999999986E+001                 -1.1165715001886024E-001                  6.5867034514672307E+000                  1.4604179282014012E+001                 -1.1165715001886024E-001                  6.5867034514672307E+000                  0.0000000000000000E+000                  0.0000000000000000E+000                  0.0000000000000000E+000                  0.0000000000000000E+000                 -9.5941253466895116E-001                  4.5443723682806247E+000                  4.5443723682806247E+000                 -1.7609125905568127E-001                  0.0000000000000000E+000                  2.7258176174541193E-001                  1.9333378007374364E+000                  2.0327376609762726E-003                  9.9860567410132561E-001                  3.5907426685235458E+002                  4.1816079476491058E-001                  2.3880171198795908E+000                  2.3881706775582847E+000                  2.3884106983833182E+000                  0.0000000000000000E+000                                        5                  1.0979623936459096E-001                  4.6771196980708637E+003                  2.4784048515414774E-005                  0.0000000000000000E+000                 -1.0000000000000000E-010                  0.0000000000000000E+000                  0.0000000000000000E+000                  0.0000000000000000E+000                  0.0000000000000000E+000                  0.0000000000000000E+000                  6.6666666666666663E-001                  0.0000000000000000E+000                  0.0000000000000000E+000                  0.0000000000000000E+000                  0.0000000000000000E+000                  0.0000000000000000E+000                  0.0000000000000000E+000                  0.0000000000000000E+000                  4.8534274396130528E-001                  1.0000000000000000E+000                  1.0000000000000000E+000                  1.0000000000000000E+000                  0.0000000000000000E+000                  8.5421999999997134E-001                  3.2648525170048109E-001                  4.9691797408772768E-003                  0.0000000000000000E+000                  0.0000000000000000E+000                  6.3212869867670135E-002                  0.0000000000000000E+000                                        0 
                                      13                  1.1999999999999513E+000                  4.8496602689535983E-004                  3.7816409516052507E-001                  3.6699632600065009E+000                  3.9087490861806101E-001                 -4.1423032242885078E+000                 -9.8999999999999986E+001                 -4.6056721861752772E+000                 -9.8999999999999986E+001                 -4.6056721861752772E+000                  3.7609206830296902E+000                  7.1184999999999998E-001                  4.4111014042057447E-019                  2.8956916256552928E-005                  2.7207104308374352E-001                  9.9719534838841162E-009                  4.1192593501492422E-029                  1.2958587271428051E-050                  2.7329493446163031E-003                  3.3174552414566305E-005                  1.7181684429333815E-029                  8.0761945395588458E-004                  3.1805956433288746E-006                  1.6588856682745023E-060                  1.3342689518266989E-034                  7.5079570155867446E-003                  2.9753694540330761E-006                  1.6941050191672761E-005                  2.1175991052873139E-037                  1.0040531048010254E-099                  3.9939946938314849E-007                  1.0040531048010254E-099                  1.0040531048010254E-099                  1.6732321001597043E-003                  1.9215520713457505E-041                  3.2715611465547832E-003                  7.1184999999999898E-001                  6.2016004295477410E-039                  2.8956916256552915E-005                  2.7207104308374336E-001                  9.9719534931473049E-009                  5.5757600781009793E-093                  1.0035934939304445E-099                  2.7329493446163005E-003                  3.3174552414566305E-005                  1.0036224878856157E-099                  8.0761945395588393E-004                  3.1805956433288720E-006                  1.0036191505538193E-099                  1.0036207717432727E-099                  7.5079570155867420E-003                  2.9753694540330731E-006                  1.6941050191672754E-005                  1.0036187966558830E-099                  1.0036517358113378E-099                  3.9939946938314823E-007                  1.0035936074698005E-099                  1.0036098979623294E-099                  1.6732321001597041E-003                  1.0036226681087624E-099                  3.2715611465547797E-003                 -4.6056721861761458E+000                 -1.6304695000810938E+001                 -9.8999999999999986E+001                  0.0000000000000000E+000                 -4.5253874169679404E+000                 -2.8337388875202967E+000                 -9.8999999999999986E+001                  4.1816079475383394E-001                  2.3880171240585431E+000                  0.0000000000000000E+000                  0.0000000000000000E+000                  3.7494896993132729E-002                  4.1816079475383394E-001                  6.5394867973036869E-002                  3.7494896993132729E-002                  8.2704873187921082E+010                  1.1999999985730014E+000                  2.3880171240585431E+000                  6.3980399177022032E+007                                      666                  1.0611727866004810E+003                  7.1912303848018087E+002                  4.0511800227862778E+001                  0.0000000000000000E+000                  2.2606986498670649E-002                  0.0000000000000000E+000                  3.3729707581297815E+004                  1.1999999999999513E+000                  1.7004706024505060E+048                  0.0000000000000000E+000                  0.0000000000000000E+000                  0.0000000000000000E+000                  0.0000000000000000E+000                  0.0000000000000000E+000                  0.0000000000000000E+000                  0.0000000000000000E+000                  0.0000000000000000E+000                  0.0000000000000000E+000                  0.0000000000000000E+000                  0.0000000000000000E+000                  5.7717086009611869E+006                 -9.8999999999999986E+001                 -1.1165717166604787E-001                  6.5867034728229701E+000                  1.4604179282059201E+001                 -1.1165717166604787E-001                  6.5867034728229701E+000                  0.0000000000000000E+000                  0.0000000000000000E+000                  0.0000000000000000E+000                  0.0000000000000000E+000                 -9.5941239430850567E-001                  4.5443722263063950E+000                  4.5443722263063950E+000                 -1.7609125905568127E-001                  0.0000000000000000E+000                  2.7258201311448049E-001                  1.9333393417547242E+000                  2.0327376602690388E-003                  9.9860567382721555E-001                  3.5907397872860241E+002                  4.1816079475383394E-001                  2.3880522081847713E+000                  2.3884904874218975E+000                  2.3887085882167747E+000                  0.0000000000000000E+000                                        5                  1.0979627484984855E-001                  4.6771212220415628E+003                  2.4792927693692816E-005                  0.0000000000000000E+000                 -1.0000000000000000E-010                  0.0000000000000000E+000                  0.0000000000000000E+000                  0.0000000000000000E+000                  0.0000000000000000E+000                  0.0000000000000000E+000                  6.6666666666666663E-001                  0.0000000000000000E+000                  0.0000000000000000E+000                  0.0000000000000000E+000                  0.0000000000000000E+000                  0.0000000000000000E+000                  0.0000000000000000E+000                  0.0000000000000000E+000                  4.8534274396130511E-001                  1.0000000000000000E+000                  1.0000000000000000E+000                  1.0000000000000000E+000                  0.0000000000000000E+000                  8.5421999999996201E-001                  3.2648525170047782E-001                  4.9691813373494258E-003                  0.0000000000000000E+000                  0.0000000000000000E+000                  6.3212865709006985E-002                  0.0000000000000000E+000                                        0 
                                      14                  1.1999999999999407E+000                  5.9195923227443176E-004                  3.7816409576488824E-001                  3.6699633656761534E+000                  3.9087533250539414E-001                 -4.1423023741536955E+000                 -9.8999999999999986E+001                 -4.6054864116819241E+000                 -9.8999999999999986E+001                 -4.6054864116819241E+000                  3.7609206818209597E+000                  7.1184999999999998E-001                  5.3629519823200188E-019                  2.8956916256552938E-005                  2.7207104308374352E-001                  9.9719534818404672E-009                  5.0266585447878915E-029                  1.5813339880744366E-050                  2.7329493446163031E-003                  3.3174552414566305E-005                  1.7182137188012319E-029                  8.0761945395588458E-004                  3.1805956433288746E-006                  1.6589353107762289E-060                  1.3342690688135692E-034                  7.5079570155867446E-003                  2.9753694540330761E-006                  1.6941050191672761E-005                  2.1175992177034823E-037                  1.0040531048010254E-099                  3.9939946938314849E-007                  1.0040531048010254E-099                  1.0040531048010254E-099                  1.6732321001597043E-003                  2.3454857028964725E-041                  3.2715611465547832E-003                  7.1185000000000009E-001                  1.0117492262341393E-038                  2.8956916256552928E-005                  2.7207104308374347E-001                  9.9719534931473148E-009                  9.1574343639877699E-093                  1.0035934975083318E-099                  2.7329493446163040E-003                  3.3174552414566305E-005                  1.0036226591722743E-099                  8.0761945395588512E-004                  3.1805956433288746E-006                  1.0036193725131919E-099                  1.0036209564586784E-099                  7.5079570155867420E-003                  2.9753694540330782E-006                  1.6941050191672754E-005                  1.0036190262858315E-099                  1.0036522589458538E-099                  3.9939946938314860E-007                  1.0035936306479324E-099                  1.0036102554338523E-099                  1.6732321001597049E-003                  1.0036229513820018E-099                  3.2715611465547827E-003                 -4.6054864116827918E+000                 -1.6304690475396146E+001                 -9.8999999999999986E+001                  0.0000000000000000E+000                 -4.5253874169137926E+000                 -2.8335764008044970E+000                 -9.8999999999999986E+001                  4.1816079474056150E-001                  2.3880171270828727E+000                  0.0000000000000000E+000                  0.0000000000000000E+000                  3.7494896993128496E-002                  4.1816079474056150E-001                  6.5394867973032886E-002                  3.7494896993128496E-002                  8.2704873185341263E+010                  1.1999999985729908E+000                  2.3880171270828727E+000                  6.3980420767076887E+007                                      666                  1.0611727103858880E+003                  7.1912294899259655E+002                  4.0511799720308794E+001                  0.0000000000000000E+000                  2.6900689474983246E-002                  0.0000000000000000E+000                  3.3729707651705256E+004                  1.1999999999999407E+000                  1.7004706025037053E+048                  0.0000000000000000E+000                  0.0000000000000000E+000                  0.0000000000000000E+000                  0.0000000000000000E+000                  0.0000000000000000E+000                  0.0000000000000000E+000                  0.0000000000000000E+000                  0.0000000000000000E+000                  0.0000000000000000E+000                  0.0000000000000000E+000                  0.0000000000000000E+000                  5.7717029595327908E+006                 -9.8999999999999986E+001                 -1.1165717162455677E-001                  6.5867034728350058E+000                  1.4604179282112733E+001                 -1.1165717162455677E-001                  6.5867034728350058E+000                  0.0000000000000000E+000                  0.0000000000000000E+000                  0.0000000000000000E+000                  0.0000000000000000E+000                 -9.5941228947763479E-001                  4.5443721203052014E+000                  4.5443721203052014E+000                 -1.7609125905568127E-001                  0.0000000000000000E+000                  2.7258222305448254E-001                  1.9333404985130731E+000                  2.0327376595089134E-003                  9.9860567382723286E-001                  3.5907371675909269E+002                  4.1816079474056150E-001                  2.3880171270828727E+000                  2.3884699344846965E+000                  2.3886836156282993E+000                  0.0000000000000000E+000                                        2                  1.0979630135269623E-001                  4.6771223600872227E+003                  2.4803535424220469E-005                  0.0000000000000000E+000                 -1.0000000000000000E-010                  0.0000000000000000E+000                  0.0000000000000000E+000                  0.0000000000000000E+000                  0.0000000000000000E+000                  0.0000000000000000E+000                  6.6666666666666663E-001                  0.0000000000000000E+000                  0.0000000000000000E+000                  0.0000000000000000E+000                  0.0000000000000000E+000                  0.0000000000000000E+000                  0.0000000000000000E+000                  0.0000000000000000E+000                  4.8534274396130572E-001                  1.0000000000000000E+000                  1.0000000000000000E+000                  1.0000000000000000E+000                  0.0000000000000000E+000                  8.5421999999995746E-001                  3.2648525170047593E-001                  4.9691825299053999E-003                  0.0000000000000000E+000                  0.0000000000000000E+000                  6.3212865709268193E-002                  0.0000000000000000E+000                                        0 
                                      15                  1.1999999999999280E+000                  7.2035107872931814E-004                  3.7816409616134877E-001                  3.6699634365825942E+000                  3.9087561692408079E-001                 -4.1423018034786621E+000                 -9.8999999999999986E+001                 -4.6052647712795576E+000                 -9.8999999999999986E+001                 -4.6052647712795576E+000                  3.7609206810280340E+000                  7.1184999999999987E-001                  6.4951928948264472E-019                  2.8956916256552948E-005                  2.7207104308374352E-001                  9.9719534793880934E-009                  6.1148724878710769E-029                  1.9236932379839397E-050                  2.7329493446163031E-003                  3.3174552414566305E-005                  1.7182214314257872E-029                  8.0761945395588458E-004                  3.1805956433288746E-006                  1.6589417088211442E-060                  1.3342672341757702E-034                  7.5079570155867446E-003                  2.9753694540330765E-006                  1.6941050191672761E-005                  2.1175959542683229E-037                  1.0040531048010254E-099                  3.9939946938314849E-007                  1.0040531048010254E-099                  1.0040531048010254E-099                  1.6732321001597043E-003                  2.8542051424665518E-041                  3.2715611465547832E-003                  7.1185000000000020E-001                  1.6505583659826925E-038                  2.8956916256552931E-005                  2.7207104308374352E-001                  9.9719534931473198E-009                  1.5051634894140629E-092                  1.0035935020160947E-099                  2.7329493446163048E-003                  3.3174552414566311E-005                  1.0036228807604372E-099                  8.0761945395588523E-004                  3.1805956433288763E-006                  1.0036197598194406E-099                  1.0036212655167820E-099                  7.5079570155867489E-003                  2.9753694540330786E-006                  1.6941050191672784E-005                  1.0036194292134764E-099                  1.0036526391204625E-099                  3.9939946938314876E-007                  1.0035936805665488E-099                  1.0036109198382483E-099                  1.6732321001597069E-003                  1.0036231634942249E-099                  3.2715611465547853E-003                 -4.6052647712804253E+000                 -1.6304689521661672E+001                 -9.8999999999999986E+001                  0.0000000000000000E+000                 -4.5253872969897104E+000                 -2.8333835301644275E+000                 -9.8999999999999986E+001                  4.1816079472456902E-001                  2.3880171290622694E+000                  0.0000000000000000E+000                  0.0000000000000000E+000                  3.7494896993131244E-002                  4.1816079472456902E-001                  6.5394867973025420E-002                  3.7494896993131244E-002                  8.2704873182229767E+010                  1.1999999985729779E+000                  2.3880171290622694E+000                  6.3980435265522033E+007                                      666                  1.0611726592882687E+003                  7.1912288897471592E+002                  4.0511799380594077E+001                  0.0000000000000000E+000                  3.6441592055460950E-002                  0.0000000000000000E+000                  3.3729707697892401E+004                  1.1999999999999280E+000                  1.7004706025680846E+048                  0.0000000000000000E+000                  0.0000000000000000E+000                  0.0000000000000000E+000                  0.0000000000000000E+000                  0.0000000000000000E+000                  0.0000000000000000E+000                  0.0000000000000000E+000                  0.0000000000000000E+000                  0.0000000000000000E+000                  0.0000000000000000E+000                  0.0000000000000000E+000                  5.7716991743869735E+006                 -9.8999999999999986E+001                 -1.1165715063891027E-001                  6.5867034522407550E+000                  1.4604179282179098E+001                 -1.1165715063891027E-001                  6.5867034522407550E+000                  0.0000000000000000E+000                  0.0000000000000000E+000                  0.0000000000000000E+000                  0.0000000000000000E+000                 -9.5941221912618591E-001                  4.5443720491867197E+000                  4.5443720491867197E+000                 -1.7609125905568127E-001                  0.0000000000000000E+000                  2.7258237973962457E-001                  1.9333412735576736E+000                  2.0327376587036998E-003                  9.9860567409192191E-001                  3.5907350447643012E+002                  4.1816079472456902E-001                  2.3884107080537027E+000                  0.0000000000000000E+000                  0.0000000000000000E+000                  0.0000000000000000E+000                                        4                  1.0979631913862221E-001                  4.6771231237389911E+003                  2.4816197037120954E-005                  0.0000000000000000E+000                 -1.0000000000000000E-010                  0.0000000000000000E+000                  0.0000000000000000E+000                  0.0000000000000000E+000                  0.0000000000000000E+000                  0.0000000000000000E+000                  6.6666666666666663E-001                  0.0000000000000000E+000                  0.0000000000000000E+000                  0.0000000000000000E+000                  0.0000000000000000E+000                  0.0000000000000000E+000                  0.0000000000000000E+000                  0.0000000000000000E+000                  4.8534274396130545E-001                  1.0000000000000000E+000                  1.0000000000000000E+000                  1.0000000000000000E+000                  0.0000000000000000E+000                  8.5421999999995146E-001                  3.2648525170047332E-001                  4.9691833303280360E-003                  0.0000000000000000E+000                  0.0000000000000000E+000                  6.3212869724997914E-002                  0.0000000000000000E+000                                        0 
                                      16                  1.1999999999999125E+000                  8.7442129447518177E-004                  3.7816409639568499E-001                  3.6699634786671989E+000                  3.9087578573116910E-001                 -4.1423014680026427E+000                 -9.8999999999999986E+001                 -4.6050006434402739E+000                 -9.8999999999999986E+001                 -4.6050006434402739E+000                  3.7609206805593560E+000                  7.1184999999999998E-001                  7.8396619375971054E-019                  2.8956916256552965E-005                  2.7207104308374347E-001                  9.9719534764452429E-009                  7.4197741108940092E-029                  2.3342256886953204E-050                  2.7329493446163031E-003                  3.3174552414566305E-005                  1.7182228619136076E-029                  8.0761945395588447E-004                  3.1805956433288746E-006                  1.6589432635260684E-060                  1.3342671924638301E-034                  7.5079570155867446E-003                  2.9753694540330761E-006                  1.6941050191672761E-005                  2.1175959429619234E-037                  1.0040531048010254E-099                  3.9939946938314855E-007                  1.0040531048010254E-099                  1.0040531048010254E-099                  1.6732321001597045E-003                  3.4646684908511979E-041                  3.2715611465547832E-003                  7.1184999999999998E-001                  2.6908282404267618E-038                  2.8956916256552942E-005                  2.7207104308374330E-001                  9.9719534931473082E-009                  2.5641185159574904E-092                  1.0035935075427628E-099                  2.7329493446163031E-003                  3.3174552414566284E-005                  1.0036230518736253E-099                  8.0761945395588458E-004                  3.1805956433288759E-006                  1.0036201001125454E-099                  1.0036215302896526E-099                  7.5079570155867506E-003                  2.9753694540330765E-006                  1.6941050191672774E-005                  1.0036197845226057E-099                  1.0036528995452441E-099                  3.9939946938314871E-007                  1.0035937400961416E-099                  1.0036115328758631E-099                  1.6732321001597047E-003                  1.0036233215878140E-099                  3.2715611465547836E-003                 -4.6050006434411408E+000                 -1.6304689348661860E+001                 -9.8999999999999986E+001                  0.0000000000000000E+000                 -4.5253872990540147E+000                 -2.8331542205423084E+000                 -9.8999999999999986E+001                  4.1816079470536460E-001                  2.3880171302322983E+000                  0.0000000000000000E+000                  0.0000000000000000E+000                  3.7494896993140736E-002                  4.1816079470536460E-001                  6.5394867973019785E-002                  3.7494896993140736E-002                  8.2704873178477234E+010                  1.1999999985729624E+000                  2.3880171302322983E+000                  6.3980443706394136E+007                                      666                  1.0611726289653473E+003                  7.1912285335594004E+002                  4.0511799177107712E+001                  0.0000000000000000E+000                  3.9396859368419433E-002                  0.0000000000000000E+000                  3.3729707725192377E+004                  1.1999999999999125E+000                  1.7004706026452162E+048                  0.0000000000000000E+000                  0.0000000000000000E+000                  0.0000000000000000E+000                  0.0000000000000000E+000                  0.0000000000000000E+000                  0.0000000000000000E+000                  0.0000000000000000E+000                  0.0000000000000000E+000                  0.0000000000000000E+000                  0.0000000000000000E+000                  0.0000000000000000E+000                  5.7716969278557226E+006                 -9.8999999999999986E+001                 -1.1165715094966783E-001                  6.5867034526288926E+000                  1.4604179282262303E+001                 -1.1165715094966783E-001                  6.5867034526288926E+000                  0.0000000000000000E+000                  0.0000000000000000E+000                  0.0000000000000000E+000                  0.0000000000000000E+000                 -9.5941217737028739E-001                  4.5443720069774010E+000                  4.5443720069774010E+000                 -1.7609125905568127E-001                  0.0000000000000000E+000                  2.7258248519402273E-001                  1.9333417245217688E+000                  2.0327376578403709E-003                  9.9860567408720446E-001                  3.5907334976101419E+002                  4.1816079470536460E-001                  2.3882674321709585E+000                  2.3884498018643430E+000                  2.3886836190822094E+000                  0.0000000000000000E+000                                        4                  1.0979632969515556E-001                  4.6771235769836449E+003                  2.4831294263479242E-005                  0.0000000000000000E+000                 -1.0000000000000000E-010                  0.0000000000000000E+000                  0.0000000000000000E+000                  0.0000000000000000E+000                  0.0000000000000000E+000                  0.0000000000000000E+000                  6.6666666666666663E-001                  0.0000000000000000E+000                  0.0000000000000000E+000                  0.0000000000000000E+000                  0.0000000000000000E+000                  0.0000000000000000E+000                  0.0000000000000000E+000                  0.0000000000000000E+000                  4.8534274396130500E-001                  1.0000000000000000E+000                  1.0000000000000000E+000                  1.0000000000000000E+000                  0.0000000000000000E+000                  8.5421999999993570E-001                  3.2648525170046733E-001                  4.9691838054164248E-003                  0.0000000000000000E+000                  0.0000000000000000E+000                  6.3212869653426262E-002                  0.0000000000000000E+000                                        0 
                                      17                  1.1999999999998938E+000                  1.0593055533702181E-003                  3.7816409651529553E-001                  3.6699635017638137E+000                  3.9087587835685045E-001                 -4.1423012849498102E+000                 -9.8999999999999986E+001                 -4.6046863140847920E+000                 -9.8999999999999986E+001                 -4.6046863140847920E+000                  3.7609206803201283E+000                  7.1185000000000009E-001                  9.4328045916075655E-019                  2.8956916256552979E-005                  2.7207104308374347E-001                  9.9719534729138203E-009                  8.9842821047412587E-029                  2.8264326694281295E-050                  2.7329493446163031E-003                  3.3174552414566305E-005                  1.7182233266596924E-029                  8.0761945395588447E-004                  3.1805956433288746E-006                  1.6589440326340013E-060                  1.3342674264494346E-034                  7.5079570155867437E-003                  2.9753694540330765E-006                  1.6941050191672761E-005                  2.1175963581131053E-037                  1.0040531048010254E-099                  3.9939946938314855E-007                  1.0040531048010254E-099                  1.0040531048010254E-099                  1.6732321001597045E-003                  4.1972246758846045E-041                  3.2715611465547832E-003                  7.1184999999999921E-001                  4.3803147744008750E-038                  2.8956916256552915E-005                  2.7207104308374336E-001                  9.9719534931472999E-009                  1.9694539986409199E-090                  1.0035935145732042E-099                  2.7329493446163013E-003                  3.3174552414566298E-005                  1.0036232026938604E-099                  8.0761945395588436E-004                  3.1805956433288716E-006                  1.0036204657766836E-099                  1.0036218052489878E-099                  7.5079570155867368E-003                  2.9753694540330748E-006                  1.6941050191672744E-005                  1.0036201681509758E-099                  1.0036530512577282E-099                  3.9939946938314834E-007                  1.0035938269544344E-099                  1.0036122321624639E-099                  1.6732321001597030E-003                  1.0036234391850480E-099                  3.2715611465547806E-003                 -4.6046863140856580E+000                 -1.6304689321271631E+001                 -9.8999999999999986E+001                  0.0000000000000000E+000                 -4.5253873139425833E+000                 -2.8328826200832107E+000                 -9.8999999999999986E+001                  4.1816079468230649E-001                  2.3880171308251050E+000                  0.0000000000000000E+000                  0.0000000000000000E+000                  3.7494896993135240E-002                  4.1816079468230649E-001                  6.5394867973013068E-002                  3.7494896993135240E-002                  8.2704873174000381E+010                  1.1999999985729437E+000                  2.3880171308251050E+000                  6.3980448281526670E+007                                      666                  1.0611726123672902E+003                  7.1912283383764930E+002                  4.0511799065060522E+001                  0.0000000000000000E+000                  4.7276230744266061E-002                  0.0000000000000000E+000                  3.3729707739127065E+004                  1.1999999999998938E+000                  1.7004706027377575E+048                  0.0000000000000000E+000                  0.0000000000000000E+000                  0.0000000000000000E+000                  0.0000000000000000E+000                  0.0000000000000000E+000                  0.0000000000000000E+000                  0.0000000000000000E+000                  0.0000000000000000E+000                  0.0000000000000000E+000                  0.0000000000000000E+000                  0.0000000000000000E+000                  5.7716956952871336E+006                 -9.8999999999999986E+001                 -1.1165715349400122E-001                  6.5867034552263428E+000                  1.4604179282356050E+001                 -1.1165715349400122E-001                  6.5867034552263428E+000                  0.0000000000000000E+000                  0.0000000000000000E+000                  0.0000000000000000E+000                  0.0000000000000000E+000                 -9.5941215444613470E-001                  4.5443719838224750E+000                  4.5443719838224750E+000                 -1.7609125905568127E-001                  0.0000000000000000E+000                  2.7258254783267755E-001                  1.9333419696719263E+000                  2.0327376569543865E-003                  9.9860567405414835E-001                  3.5907325583334472E+002                  4.1816079468230649E-001                  2.3880171308251050E+000                  2.3884699384677881E+000                  2.3887043825491432E+000                  0.0000000000000000E+000                                        5                  1.0979633549073435E-001                  4.6771238257308341E+003                  2.4849272916939982E-005                  0.0000000000000000E+000                 -1.0000000000000000E-010                  0.0000000000000000E+000                  0.0000000000000000E+000                  0.0000000000000000E+000                  0.0000000000000000E+000                  0.0000000000000000E+000                  6.6666666666666663E-001                  0.0000000000000000E+000                  0.0000000000000000E+000                  0.0000000000000000E+000                  0.0000000000000000E+000                  0.0000000000000000E+000                  0.0000000000000000E+000                  0.0000000000000000E+000                  4.8534274396130561E-001                  1.0000000000000000E+000                  1.0000000000000000E+000                  1.0000000000000000E+000                  0.0000000000000000E+000                  8.5421999999992304E-001                  3.2648525170046255E-001                  4.9691840663452841E-003                  0.0000000000000000E+000                  0.0000000000000000E+000                  6.3212869151914333E-002                  0.0000000000000000E+000                                        0 
                                      18                  1.1999999999998716E+000                  1.2811666640442617E-003                  3.7816409656248123E-001                  3.6699635138986348E+000                  3.9087592699050683E-001                 -4.1423011888712722E+000                 -1.9992918450431056E+001                 -4.6043128523743269E+000                 -9.8999999999999986E+001                 -4.6043128523743269E+000                  3.7609206802257491E+000                  7.1184999999999998E-001                  1.1315895423845968E-018                  2.8956916256553006E-005                  2.7207104308374347E-001                  9.9719534686761177E-009                  1.0859714906066489E-028                  3.4164587446675398E-050                  2.7329493446163031E-003                  3.3174552414566305E-005                  1.7182233555737957E-029                  8.0761945395588458E-004                  3.1805956433288750E-006                  1.6589440348454433E-060                  1.3342674026255965E-034                  7.5079570155867437E-003                  2.9753694540330765E-006                  1.6941050191672761E-005                  2.1175963105385421E-037                  1.0040531048010256E-099                  3.9939946938314855E-007                  1.0040531048010256E-099                  1.0040531048010256E-099                  1.6732321001597045E-003                  5.0762920718565282E-041                  3.2715611465547832E-003                  7.1185000000000020E-001                  7.1143386321739877E-038                  2.8956916256552918E-005                  2.7207104308374352E-001                  9.9719534931473165E-009                  3.3649376158152592E-087                  1.0035935233483381E-099                  2.7329493446163022E-003                  3.3174552414566298E-005                  1.0036233179632651E-099                  8.0761945395588480E-004                  3.1805956433288750E-006                  1.0036207820859826E-099                  1.0036220369630461E-099                  7.5079570155867428E-003                  2.9753694540330773E-006                  1.6941050191672761E-005                  1.0036205012747494E-099                  1.0036531265310576E-099                  3.9939946938314865E-007                  1.0035939292337720E-099                  1.0036128691298421E-099                  1.6732321001597043E-003                  1.0036235269135175E-099                  3.2715611465547853E-003                 -4.6043128523751928E+000                 -1.6304689316870036E+001                 -9.8999999999999986E+001                  0.0000000000000000E+000                 -4.5253873116898120E+000                 -2.8325618625236806E+000                 -9.8999999999999986E+001                  4.1816079465458950E-001                  2.3880171310504896E+000                  0.0000000000000000E+000                  0.0000000000000000E+000                  3.7494896993134692E-002                  4.1816079465458950E-001                  6.5394867973004769E-002                  3.7494896993134692E-002                  8.2704873168602371E+010                  1.1999999985729215E+000                  2.3880171310504896E+000                  6.3980450675499707E+007                                      666                  1.0611726037226883E+003                  7.1912282363470138E+002                  4.0511799007148468E+001                  0.0000000000000000E+000                  5.6731476178870768E-002                  0.0000000000000000E+000                  3.3729707744624429E+004                  1.1999999999998716E+000                  1.7004706028490771E+048                  0.0000000000000000E+000                  0.0000000000000000E+000                  0.0000000000000000E+000                  0.0000000000000000E+000                  0.0000000000000000E+000                  0.0000000000000000E+000                  0.0000000000000000E+000                  0.0000000000000000E+000                  0.0000000000000000E+000                  0.0000000000000000E+000                  0.0000000000000000E+000                  5.7716950483273044E+006                 -9.8999999999999986E+001                 -1.1165715303193902E-001                  6.5867034548846952E+000                  1.4604179282470668E+001                 -1.1165715303193902E-001                  6.5867034548846952E+000                  0.0000000000000000E+000                  0.0000000000000000E+000                  0.0000000000000000E+000                  0.0000000000000000E+000                 -9.5941214238821504E-001                  4.5443719716745576E+000                  4.5443719716745576E+000                 -1.7609125905568127E-001                  0.0000000000000000E+000                  2.7258258240216243E-001                  1.9333420984859131E+000                  2.0327376560429575E-003                  9.9860567405890399E-001                  3.5907320368609845E+002                  4.1816079465458950E-001                  2.3880171310504896E+000                  2.3884498027415035E+000                  2.3885329659702355E+000                  0.0000000000000000E+000                                        5                  1.0979633853916226E-001                  4.6771239564209191E+003                  2.4870650677122426E-005                  0.0000000000000000E+000                 -1.0000000000000000E-010                  0.0000000000000000E+000                  0.0000000000000000E+000                  0.0000000000000000E+000                  0.0000000000000000E+000                  0.0000000000000000E+000                  6.6666666666666663E-001                  0.0000000000000000E+000                  0.0000000000000000E+000                  0.0000000000000000E+000                  0.0000000000000000E+000                  0.0000000000000000E+000                  0.0000000000000000E+000                  0.0000000000000000E+000                  4.8534274396130539E-001                  1.0000000000000000E+000                  1.0000000000000000E+000                  1.0000000000000000E+000                  0.0000000000000000E+000                  8.5421999999990861E-001                  3.2648525170045711E-001                  4.9691842037717354E-003                  0.0000000000000000E+000                  0.0000000000000000E+000                  6.3212869224060331E-002                  0.0000000000000000E+000                                        0 
                                      19                  1.1999999999998450E+000                  1.5473999968531138E-003                  3.7816409657141165E-001                  3.6699635200943233E+000                  3.9087595179112172E-001                 -4.1423011398347089E+000                 -2.0470039705150718E+001                 -4.6038699979158073E+000                 -9.8999999999999986E+001                 -4.6038699979158073E+000                  3.7609206802078785E+000                  7.1184999999999998E-001                  1.3535045916051596E-018                  2.8956916256553040E-005                  2.7207104308374347E-001                  9.9719534635908727E-009                  1.3107390953266189E-028                  4.1235950075585168E-050                  2.7329493446163031E-003                  3.3174552414566305E-005                  1.7182230753492830E-029                  8.0761945395588458E-004                  3.1805956433288746E-006                  1.6589434347719580E-060                  1.3342671364091619E-034                  7.5079570155867446E-003                  2.9753694540330765E-006                  1.6941050191672761E-005                  2.1175958431561149E-037                  1.0040531048010254E-099                  3.9939946938314855E-007                  1.0040531048010254E-099                  1.0040531048010254E-099                  1.6732321001597043E-003                  6.1311726780497280E-041                  3.2715611465547832E-003                  7.1185000000000020E-001                  1.1519029288024224E-037                  2.8956916256552915E-005                  2.7207104308374352E-001                  9.9719534931473165E-009                  4.8101230035005664E-084                  1.0035935342808671E-099                  2.7329493446163057E-003                  3.3174552414566318E-005                  1.0036234079288479E-099                  8.0761945395588469E-004                  3.1805956433288759E-006                  1.0036210582254880E-099                  1.0036222345633176E-099                  7.5079570155867532E-003                  2.9753694540330765E-006                  1.6941050191672771E-005                  1.0036207931022641E-099                  1.0036531423036630E-099                  3.9939946938314860E-007                  1.0035940469801822E-099                  1.0036134518774394E-099                  1.6732321001597045E-003                  1.0036236695761728E-099                  3.2715611465547853E-003                 -4.6038699979166724E+000                 -1.6304689315406044E+001                 -9.8999999999999986E+001                  0.0000000000000000E+000                 -4.5253872944318223E+000                 -2.8321842060688791E+000                 -9.8999999999999986E+001                  4.1816079462131495E-001                  2.3880171310821687E+000                  0.0000000000000000E+000                  0.0000000000000000E+000                  3.7494896993133194E-002                  4.1816079462131495E-001                  6.5394867972994319E-002                  3.7494896993133194E-002                  8.2704873162112076E+010                  1.1999999985728949E+000                  2.3880171310821687E+000                  6.3980451892400101E+007                                      666                  1.0611725993824964E+003                  7.1912281847557188E+002                  4.0511798978158275E+001                  0.0000000000000000E+000                  7.0446702666236607E-002                  0.0000000000000000E+000                  3.3729707745665182E+004                  1.1999999999998450E+000                  1.7004706029825970E+048                  0.0000000000000000E+000                  0.0000000000000000E+000                  0.0000000000000000E+000                  0.0000000000000000E+000                  0.0000000000000000E+000                  0.0000000000000000E+000                  0.0000000000000000E+000                  0.0000000000000000E+000                  0.0000000000000000E+000                  0.0000000000000000E+000                  0.0000000000000000E+000                  5.7716947186126914E+006                 -9.8999999999999986E+001                 -1.1165714993558450E-001                  6.5867034519719132E+000                  1.4604179282607813E+001                 -1.1165714993558450E-001                  6.5867034519719132E+000                  0.0000000000000000E+000                  0.0000000000000000E+000                  0.0000000000000000E+000                  0.0000000000000000E+000                 -9.5941213621843391E-001                  4.5443719654891890E+000                  4.5443719654891890E+000                 -1.7609125905568127E-001                  0.0000000000000000E+000                  2.7258260066960560E-001                  1.9333421642902442E+000                  2.0327376551128257E-003                  9.9860567409675083E-001                  3.5907317586625277E+002                  4.1816079462131495E-001                  2.3880171310821687E+000                  2.3884107102005450E+000                  2.3885774246880862E+000                  0.0000000000000000E+000                                        5                  1.0979634009897801E-001                  4.6771240231476113E+003                  2.4896024464933453E-005                  0.0000000000000000E+000                 -1.0000000000000000E-010                  0.0000000000000000E+000                  0.0000000000000000E+000                  0.0000000000000000E+000                  0.0000000000000000E+000                  0.0000000000000000E+000                  6.6666666666666663E-001                  0.0000000000000000E+000                  0.0000000000000000E+000                  0.0000000000000000E+000                  0.0000000000000000E+000                  0.0000000000000000E+000                  0.0000000000000000E+000                  0.0000000000000000E+000                  4.8534274396130528E-001                  1.0000000000000000E+000                  1.0000000000000000E+000                  1.0000000000000000E+000                  0.0000000000000000E+000                  8.5421999999989118E-001                  3.2648525170045067E-001                  4.9691842742640002E-003                  0.0000000000000000E+000                  0.0000000000000000E+000                  6.3212869798252552E-002                  0.0000000000000000E+000                                        0 
                                      20                  1.1999999999998128E+000                  1.8668799962237366E-003                  3.7816409654715377E-001                  3.6699635234435597E+000                  3.9087596513955408E-001                 -4.1423011123054829E+000                 -2.0470039705150718E+001                 -4.6033460741018652E+000                 -9.8999999999999986E+001                 -4.6033460741018652E+000                  3.7609206802563824E+000                  7.1184999999999998E-001                  1.6140875844737301E-018                  2.8956916256553094E-005                  2.7207104308374352E-001                  9.9719534574885777E-009                  1.5800514836027691E-028                  4.9708734965694527E-050                  2.7329493446163031E-003                  3.3174552414566305E-005                  1.7182231990915159E-029                  8.0761945395588458E-004                  3.1805956433288746E-006                  1.6589437197548040E-060                  1.3342672699362237E-034                  7.5079570155867446E-003                  2.9753694540330761E-006                  1.6941050191672761E-005                  2.1175960817909240E-037                  1.0040531048010254E-099                  3.9939946938314855E-007                  1.0040531048010254E-099                  1.0040531048010254E-099                  1.6732321001597043E-003                  7.3970295736447538E-041                  3.2715611465547832E-003                  7.1185000000000020E-001                  1.8578340306064810E-037                  2.8956916256552921E-005                  2.7207104308374352E-001                  9.9719534931473132E-009                  5.6699997085123141E-081                  1.0035935478502813E-099                  2.7329493446163027E-003                  3.3174552414566291E-005                  1.0036234800595479E-099                  8.0761945395588491E-004                  3.1805956433288754E-006                  1.0036213015508934E-099                  1.0036224051786337E-099                  7.5079570155867428E-003                  2.9753694540330778E-006                  1.6941050191672761E-005                  1.0036210510366074E-099                  1.0036531119412823E-099                  3.9939946938314865E-007                  1.0035941800192476E-099                  1.0036139873772183E-099                  1.6732321001597047E-003                  1.0044817989391365E-099                  3.2715611465547849E-003                 -4.6033460741027294E+000                 -1.6304689314079575E+001                 -9.8999999999999986E+001                  0.0000000000000000E+000                 -4.5253873028311808E+000                 -2.8317410841808930E+000                 -9.8999999999999986E+001                  4.1816079458133287E-001                  2.3880171309391294E+000                  0.0000000000000000E+000                  0.0000000000000000E+000                  3.7494896993135018E-002                  4.1816079458133287E-001                  6.5394867972982537E-002                  3.7494896993135018E-002                  8.2704873154296814E+010                  1.1999999985728629E+000                  2.3880171309391294E+000                  6.3980452594206847E+007                                      666                  1.0611725971773033E+003                  7.1912281578298462E+002                  4.0511798968235624E+001                  0.0000000000000000E+000                  8.1693343883045319E-002                  0.0000000000000000E+000                  3.3729707742839637E+004                  1.1999999999998128E+000                  1.7004706031430341E+048                  0.0000000000000000E+000                  0.0000000000000000E+000                  0.0000000000000000E+000                  0.0000000000000000E+000                  0.0000000000000000E+000                  0.0000000000000000E+000                  0.0000000000000000E+000                  0.0000000000000000E+000                  0.0000000000000000E+000                  0.0000000000000000E+000                  0.0000000000000000E+000                  5.7716945415365277E+006                 -9.8999999999999986E+001                 -1.1165715130304971E-001                  6.5867034534825217E+000                  1.4604179282774187E+001                 -1.1165715130304971E-001                  6.5867034534825217E+000                  0.0000000000000000E+000                  0.0000000000000000E+000                  0.0000000000000000E+000                  0.0000000000000000E+000                 -9.5941213285760962E-001                  4.5443719621781522E+000                  4.5443719621781522E+000                 -1.7609125905568127E-001                  0.0000000000000000E+000                  2.7258260998584427E-001                  1.9333422023982163E+000                  2.0327376541921845E-003                  9.9860567407788536E-001                  3.5907316252699081E+002                  4.1816079458133287E-001                  2.3880171309391294E+000                  2.3884498026462708E+000                  2.3887122993079104E+000                  0.0000000000000000E+000                                        5                  1.0979634094864622E-001                  4.6771240592185213E+003                  2.4926076633620946E-005                  0.0000000000000000E+000                 -1.0000000000000000E-010                  0.0000000000000000E+000                  0.0000000000000000E+000                  0.0000000000000000E+000                  0.0000000000000000E+000                  0.0000000000000000E+000                  6.6666666666666663E-001                  0.0000000000000000E+000                  0.0000000000000000E+000                  0.0000000000000000E+000                  0.0000000000000000E+000                  0.0000000000000000E+000                  0.0000000000000000E+000                  0.0000000000000000E+000                  4.8534274396130545E-001                  1.0000000000000000E+000                  1.0000000000000000E+000                  1.0000000000000000E+000                  0.0000000000000000E+000                  8.5421999999986697E-001                  3.2648525170044118E-001                  4.9691843129960082E-003                  0.0000000000000000E+000                  0.0000000000000000E+000                  6.3212869512032671E-002                  0.0000000000000000E+000                                        0 
                                      21                  1.1999999999997744E+000                  2.2502559954684842E-003                  3.7816409650581273E-001                  3.6699635252317826E+000                  3.9087597220976250E-001                 -4.1423010971106669E+000                 -2.0169009709486737E+001                 -4.6027279485699673E+000                 -9.8999999999999986E+001                 -4.6027279485699673E+000                  3.7609206803390509E+000                  7.1184999999999998E-001                  1.9187685107165037E-018                  2.8956916256553172E-005                  2.7207104308374352E-001                  9.9719534501658273E-009                  1.9026388041644895E-028                  5.9857588894252066E-050                  2.7329493446163031E-003                  3.3174552414566305E-005                  1.7182232144331899E-029                  8.0761945395588458E-004                  3.1805956433288746E-006                  1.6589437434599674E-060                  1.3342672771640724E-034                  7.5079570155867446E-003                  2.9753694540330761E-006                  1.6941050191672761E-005                  2.1175960925229459E-037                  1.0040531048010254E-099                  3.9939946938314855E-007                  1.0040531048010254E-099                  1.0040531048010254E-099                  1.6732321001597043E-003                  8.9160578553302708E-041                  3.2715611465547832E-003                  7.1184999999999954E-001                  2.9826403914578971E-037                  2.8956916256552908E-005                  2.7207104308374347E-001                  9.9719534931473049E-009                  5.5320633579364023E-078                  1.0035935646071515E-099                  2.7329493446163022E-003                  3.3174552414566318E-005                  1.0036235398591334E-099                  8.0761945395588436E-004                  3.1805956433288737E-006                  1.0036215180484308E-099                  1.0036225544738945E-099                  7.5079570155867428E-003                  2.9753694540330744E-006                  1.6941050191672757E-005                  1.0036212811241735E-099                  1.0036530459825554E-099                  3.9939946938314855E-007                  1.0035943280282359E-099                  1.0036144816774381E-099                  1.6732321001597034E-003                  7.6919271636717364E-099                  3.2715611465547823E-003                 -4.6027279485708297E+000                 -1.6304689312528886E+001                 -9.8999999999999986E+001                  0.0000000000000000E+000                 -4.5253873026379612E+000                 -2.8312235738813127E+000                 -9.8999999999999986E+001                  4.1816079453333144E-001                  2.3880171307065505E+000                  0.0000000000000000E+000                  0.0000000000000000E+000                  3.7494896993138044E-002                  4.1816079453333144E-001                  6.5394867972968271E-002                  3.7494896993138044E-002                  8.2704873144892487E+010                  1.1999999985728245E+000                  2.3880171307065505E+000                  6.3980452986467242E+007                                      666                  1.0611725961375359E+003                  7.1912281443936342E+002                  4.0511798966807589E+001                  0.0000000000000000E+000                  1.0057402575282526E-001                  0.0000000000000000E+000                  3.3729707738024008E+004                  1.1999999999997744E+000                  1.7004706033356424E+048                  0.0000000000000000E+000                  0.0000000000000000E+000                  0.0000000000000000E+000                  0.0000000000000000E+000                  0.0000000000000000E+000                  0.0000000000000000E+000                  0.0000000000000000E+000                  0.0000000000000000E+000                  0.0000000000000000E+000                  0.0000000000000000E+000                  0.0000000000000000E+000                  5.7716944481237940E+006                 -9.8999999999999986E+001                 -1.1165715114966646E-001                  6.5867034535290259E+000                  1.4604179282974096E+001                 -1.1165715114966646E-001                  6.5867034535290259E+000                  0.0000000000000000E+000                  0.0000000000000000E+000                  0.0000000000000000E+000                  0.0000000000000000E+000                 -9.5941213103821477E-001                  4.5443719604421604E+000                  4.5443719604421604E+000                 -1.7609125905568127E-001                  0.0000000000000000E+000                  2.7258261503433012E-001                  1.9333422238151419E+000                  2.0327376532984142E-003                  9.9860567407792988E-001                  3.5907315489304182E+002                  4.1816079453333144E-001                  2.3882674326899758E+000                  2.3884699383907226E+000                  2.3885329656494734E+000                  0.0000000000000000E+000                                        5                  1.0979634140861728E-001                  4.6771240784775819E+003                  2.4961578844282995E-005                  0.0000000000000000E+000                 -1.0000000000000000E-010                  0.0000000000000000E+000                  0.0000000000000000E+000                  0.0000000000000000E+000                  0.0000000000000000E+000                  0.0000000000000000E+000                  6.6666666666666663E-001                  0.0000000000000000E+000                  0.0000000000000000E+000                  0.0000000000000000E+000                  0.0000000000000000E+000                  0.0000000000000000E+000                  0.0000000000000000E+000                  0.0000000000000000E+000                  4.8534274396130539E-001                  1.0000000000000000E+000                  1.0000000000000000E+000                  1.0000000000000000E+000                  0.0000000000000000E+000                  8.5421999999983844E-001                  3.2648525170043013E-001                  4.9691843342864923E-003                  0.0000000000000000E+000                  0.0000000000000000E+000                  6.3212869512705619E-002                  0.0000000000000000E+000                                        0 
                                      22                  1.1999999999997286E+000                  2.7103071945621809E-003                  3.7816409643099014E-001                  3.6699635250362532E+000                  3.9087597127799723E-001                 -4.1423010995146861E+000                 -9.8999999999999986E+001                 -4.6020010693310489E+000                 -9.8999999999999986E+001                 -4.6020010693310489E+000                  3.7609206804886792E+000                  7.1184999999999987E-001                  2.2731922473870314E-018                  2.8956916256553280E-005                  2.7207104308374352E-001                  9.9719534413785222E-009                  2.2888993434300620E-028                  7.2009649389910560E-050                  2.7329493446163031E-003                  3.3174552414566305E-005                  1.7182231099080825E-029                  8.0761945395588458E-004                  3.1805956433288746E-006                  1.6589435236903253E-060                  1.3342671813352636E-034                  7.5079570155867446E-003                  2.9753694540330765E-006                  1.6941050191672761E-005                  2.1175959246321181E-037                  1.0040531048010254E-099                  3.9939946938314849E-007                  1.0040531048010254E-099                  1.0040531048010254E-099                  1.6732321001597043E-003                  1.0738891626753783E-040                  3.2715611465547832E-003                  7.1185000000000043E-001                  4.7638616146720233E-037                  2.8956916256552925E-005                  2.7207104308374364E-001                  9.9719534931473165E-009                  4.4788632573296627E-075                  1.0035935851788415E-099                  2.7329493446163066E-003                  3.3174552414566332E-005                  1.0036235914576314E-099                  8.0761945395588502E-004                  3.1805956433288754E-006                  1.0036217126758248E-099                  1.0036226870403414E-099                  7.5079570155867515E-003                  2.9753694540330778E-006                  1.6941050191672764E-005                  1.0036214883885743E-099                  1.0036529527512713E-099                  3.9939946938314865E-007                  1.0035944906052395E-099                  1.0036149400764355E-099                  1.6732321001597049E-003                  3.8217809206101303E-095                  3.2715611465547858E-003                 -4.6020010693319096E+000                 -1.6304689310671346E+001                 -9.8999999999999986E+001                  0.0000000000000000E+000                 -4.5253872959839567E+000                 -2.8306223663571850E+000                 -9.8999999999999986E+001                  4.1816079447570481E-001                  2.3880171302956903E+000                  0.0000000000000000E+000                  0.0000000000000000E+000                  3.7494896993134130E-002                  4.1816079447570481E-001                  6.5394867972950937E-002                  3.7494896993134130E-002                  8.2704873133594391E+010                  1.1999999985727787E+000                  2.3880171302956903E+000                  6.3980452884033076E+007                                      666                  1.0611725966359129E+003                  7.1912281484900757E+002                  4.0511798980234950E+001                  0.0000000000000000E+000                  1.3780586788907553E-001                  0.0000000000000000E+000                  3.3729707729307949E+004                  1.1999999999997286E+000                  1.7004706035668440E+048                  0.0000000000000000E+000                  0.0000000000000000E+000                  0.0000000000000000E+000                  0.0000000000000000E+000                  0.0000000000000000E+000                  0.0000000000000000E+000                  0.0000000000000000E+000                  0.0000000000000000E+000                  0.0000000000000000E+000                  0.0000000000000000E+000                  0.0000000000000000E+000                  5.7716944615007220E+006                 -9.8999999999999986E+001                 -1.1165714984556580E-001                  6.5867034524794583E+000                  1.4604179283211225E+001                 -1.1165714984556580E-001                  6.5867034524794583E+000                  0.0000000000000000E+000                  0.0000000000000000E+000                  0.0000000000000000E+000                  0.0000000000000000E+000                 -9.5941213116743784E-001                  4.5443719607209143E+000                  4.5443719607209143E+000                 -1.7609125905568127E-001                  0.0000000000000000E+000                  2.7258261789459270E-001                  1.9333422188638865E+000                  2.0327376524346091E-003                  9.9860567409217016E-001                  3.5907314747267850E+002                  4.1816079447570481E-001                  2.3880171302956903E+000                  2.3882674322788007E+000                  2.3884498020054816E+000                  0.0000000000000000E+000                                        5                  1.0979634137594770E-001                  4.6771240763716087E+003                  2.5003392052893203E-005                  0.0000000000000000E+000                 -1.0000000000000000E-010                  0.0000000000000000E+000                  0.0000000000000000E+000                  0.0000000000000000E+000                  0.0000000000000000E+000                  0.0000000000000000E+000                  6.6666666666666663E-001                  0.0000000000000000E+000                  0.0000000000000000E+000                  0.0000000000000000E+000                  0.0000000000000000E+000                  0.0000000000000000E+000                  0.0000000000000000E+000                  0.0000000000000000E+000                  4.8534274396130556E-001                  1.0000000000000000E+000                  1.0000000000000000E+000                  1.0000000000000000E+000                  0.0000000000000000E+000                  8.5421999999980835E-001                  3.2648525170041853E-001                  4.9691843336640441E-003                  0.0000000000000000E+000                  0.0000000000000000E+000                  6.3212869728745430E-002                  0.0000000000000000E+000                                        0 
                                      23                  1.1999999999996733E+000                  3.2623686334746168E-003                  3.7816409633834225E-001                  3.6699635246703068E+000                  3.9087596962891730E-001                 -4.1423011019346836E+000                 -9.8999999999999986E+001                 -4.6011496138341599E+000                 -9.8999999999999986E+001                 -4.6011496138341599E+000                  3.7609206806739550E+000                  7.1184999999999987E-001                  2.6829708348941899E-018                  2.8956916256553433E-005                  2.7207104308374352E-001                  9.9719534308337611E-009                  2.7511994936370045E-028                  8.6553979614614622E-050                  2.7329493446163031E-003                  3.3174552414566305E-005                  1.7182231119765750E-029                  8.0761945395588458E-004                  3.1805956433288746E-006                  1.6589435329983869E-060                  1.3342671872839986E-034                  7.5079570155867446E-003                  2.9753694540330765E-006                  1.6941050191672761E-005                  2.1175959358417334E-037                  1.0040531048010254E-099                  3.9939946938314849E-007                  1.0040531048010254E-099                  1.0040531048010254E-099                  1.6732321001597043E-003                  1.2926292166852574E-040                  3.2715611465547832E-003                  7.1185000000000009E-001                  7.5692331761000437E-037                  2.8956916256552918E-005                  2.7207104308374352E-001                  9.9719534931473065E-009                  3.0151514116535568E-072                  1.0035936102774579E-099                  2.7329493446163018E-003                  3.3174552414566305E-005                  1.0036236380410892E-099                  8.0761945395588447E-004                  3.1805956433288733E-006                  1.0036218896203760E-099                  1.0036228066843199E-099                  7.5079570155867368E-003                  2.9753694540330752E-006                  1.6941050191672761E-005                  1.0036216770843709E-099                  1.0036528388756313E-099                  3.9939946938314834E-007                  1.0035946673331636E-099                  1.0036153672706508E-099                  1.6732321001597043E-003                  1.6296115563105351E-091                  3.2715611465547814E-003                 -4.6011496138350187E+000                 -1.6304689308440544E+001                 -9.8999999999999986E+001                  0.0000000000000000E+000                 -4.5253872957051104E+000                 -2.8299282760287214E+000                 -9.8999999999999986E+001                  4.1816079440650678E-001                  2.3880171297870607E+000                  0.0000000000000000E+000                  0.0000000000000000E+000                  3.7494896993136517E-002                  4.1816079440650678E-001                  6.5394867972930357E-002                  3.7494896993136517E-002                  8.2704873119988174E+010                  1.1999999985727234E+000                  2.3880171297870607E+000                  6.3980452811199024E+007                                      666                  1.0611725973388843E+003                  7.1912281545876908E+002                  4.0511798998223092E+001                  0.0000000000000000E+000                  1.8640623405098761E-001                  0.0000000000000000E+000                  3.3729707718515405E+004                  1.1999999999996733E+000                  1.7004706038443924E+048                  0.0000000000000000E+000                  0.0000000000000000E+000                  0.0000000000000000E+000                  0.0000000000000000E+000                  0.0000000000000000E+000                  0.0000000000000000E+000                  0.0000000000000000E+000                  0.0000000000000000E+000                  0.0000000000000000E+000                  0.0000000000000000E+000                  0.0000000000000000E+000                  5.7716944846474361E+006                 -9.8999999999999986E+001                 -1.1165714962492022E-001                  6.5867034525460983E+000                  1.4604179283498546E+001                 -1.1165714962492022E-001                  6.5867034525460983E+000                  0.0000000000000000E+000                  0.0000000000000000E+000                  0.0000000000000000E+000                  0.0000000000000000E+000                 -9.5941213145084991E-001                  4.5443719611895332E+000                  4.5443719611895332E+000                 -1.7609125905568127E-001                  0.0000000000000000E+000                  2.7258261755316743E-001                  1.9333422155113211E+000                  2.0327376515946859E-003                  9.9860567409223677E-001                  3.5907314813426831E+002                  4.1816079440650678E-001                  2.3882343061163960E+000                  0.0000000000000000E+000                  0.0000000000000000E+000                  0.0000000000000000E+000                                        5                  1.0979634130429677E-001                  4.6771240724304944E+003                  2.5052460506370257E-005                  0.0000000000000000E+000                 -1.0000000000000000E-010                  0.0000000000000000E+000                  0.0000000000000000E+000                  0.0000000000000000E+000                  0.0000000000000000E+000                  0.0000000000000000E+000                  6.6666666666666663E-001                  0.0000000000000000E+000                  0.0000000000000000E+000                  0.0000000000000000E+000                  0.0000000000000000E+000                  0.0000000000000000E+000                  0.0000000000000000E+000                  0.0000000000000000E+000                  4.8534274396130567E-001                  1.0000000000000000E+000                  1.0000000000000000E+000                  1.0000000000000000E+000                  0.0000000000000000E+000                  8.5421999999976661E-001                  3.2648525170040282E-001                  4.9691843314813265E-003                  0.0000000000000000E+000                  0.0000000000000000E+000                  6.3212869729750862E-002                  0.0000000000000000E+000                                        0 
                                      24                  1.1999999999996069E+000                  3.9248423601695396E-003                  3.7816409623977865E-001                  3.6699635240342916E+000                  3.9087596688772791E-001                 -4.1423011071258724E+000                 -2.0470039705150718E+001                 -4.6001567970947983E+000                 -9.8999999999999986E+001                 -4.6001567970947983E+000                  3.7609206808710582E+000                  7.1184999999999998E-001                  3.1533148716161425E-018                  2.8956916256553646E-005                  2.7207104308374347E-001                  9.9719534181800434E-009                  3.3042191441670170E-028                  1.0395241582084898E-049                  2.7329493446163031E-003                  3.3174552414566305E-005                  1.7182230836730020E-029                  8.0761945395588458E-004                  3.1805956433288746E-006                  1.6589434740007765E-060                  1.3342671617827567E-034                  7.5079570155867446E-003                  2.9753694540330765E-006                  1.6941050191672761E-005                  2.1175958910953423E-037                  1.0040531048010254E-099                  3.9939946938314855E-007                  1.0040531048010254E-099                  1.0040531048010254E-099                  1.6732321001597043E-003                  1.5551172750871417E-040                  3.2715611465547832E-003                  7.1185000000000054E-001                  1.1999140266059987E-036                  2.8956916256552928E-005                  2.7207104308374358E-001                  9.9719534931473198E-009                  1.6885169852170424E-069                  1.0035936368458899E-099                  2.7329493446163061E-003                  3.3174552414566332E-005                  1.0036236743218262E-099                  8.0761945395588480E-004                  3.1805956433288759E-006                  1.0036219982970172E-099                  1.0036228831513725E-099                  7.5079570155867489E-003                  2.9753694540330778E-006                  1.6941050191672764E-005                  1.0036217924058743E-099                  1.0036527761057897E-099                  3.9939946938314865E-007                  1.0035947890121063E-099                  1.0036156196757280E-099                  1.6732321001597047E-003                  5.2095379051173445E-088                  3.2715611465547858E-003                 -4.6001567970956563E+000                 -1.6304689305762505E+001                 -9.8999999999999986E+001                  0.0000000000000000E+000                 -4.5253872932296932E+000                 -2.8291329696337830E+000                 -9.8999999999999986E+001                  4.1816079432343173E-001                  2.3880171292467529E+000                  0.0000000000000000E+000                  0.0000000000000000E+000                  3.7494896993135643E-002                  4.1816079432343173E-001                  6.5394867972905557E-002                  3.7494896993135643E-002                  8.2704873103632980E+010                  1.1999999985726570E+000                  2.3880171292467529E+000                  6.3980452651471421E+007                                      666                  1.0611725982578203E+003                  7.1912281631171129E+002                  4.0511799015898291E+001                  0.0000000000000000E+000                  1.7529378640395946E-001                  0.0000000000000000E+000                  3.3729707707033849E+004                  1.1999999999996069E+000                  1.7004706041777041E+048                  0.0000000000000000E+000                  0.0000000000000000E+000                  0.0000000000000000E+000                  0.0000000000000000E+000                  0.0000000000000000E+000                  0.0000000000000000E+000                  0.0000000000000000E+000                  0.0000000000000000E+000                  0.0000000000000000E+000                  0.0000000000000000E+000                  0.0000000000000000E+000                  5.7716945223865975E+006                 -9.8999999999999986E+001                 -1.1165714898697901E-001                  6.5867034522574643E+000                  1.4604179283842065E+001                 -1.1165714898697901E-001                  6.5867034522574643E+000                  0.0000000000000000E+000                  0.0000000000000000E+000                  0.0000000000000000E+000                  0.0000000000000000E+000                 -9.5941213199830189E-001                  4.5443719619339831E+000                  4.5443719619339831E+000                 -1.7609125905568127E-001                  0.0000000000000000E+000                  2.7258261701522951E-001                  1.9333422075959819E+000                  2.0327376507848606E-003                  9.9860567409704637E-001                  3.5907314765461695E+002                  4.1816079432343173E-001                  2.3883730499044913E+000                  2.3884904931003406E+000                  2.3886939374639815E+000                  0.0000000000000000E+000                                        3                  1.0979634116589246E-001                  4.6771240655809479E+003                  2.5109797071067138E-005                  0.0000000000000000E+000                 -1.0000000000000000E-010                  0.0000000000000000E+000                  0.0000000000000000E+000                  0.0000000000000000E+000                  0.0000000000000000E+000                  0.0000000000000000E+000                  6.6666666666666663E-001                  0.0000000000000000E+000                  0.0000000000000000E+000                  0.0000000000000000E+000                  0.0000000000000000E+000                  0.0000000000000000E+000                  0.0000000000000000E+000                  0.0000000000000000E+000                  4.8534274396130567E-001                  1.0000000000000000E+000                  1.0000000000000000E+000                  1.0000000000000000E+000                  0.0000000000000000E+000                  8.5421999999972087E-001                  3.2648525170038556E-001                  4.9691843263451581E-003                  0.0000000000000000E+000                  0.0000000000000000E+000                  6.3212869802713956E-002                  0.0000000000000000E+000                                        0 
                                      25                  1.1999999999995277E+000                  4.7198108322034473E-003                  3.7816409612537388E-001                  3.6699635237137271E+000                  3.9087596537666275E-001                 -4.1423011093045172E+000                 -9.8999999999999986E+001                 -4.5990053923187029E+000                 -9.8999999999999986E+001                 -4.5990053923187029E+000                  3.7609206810998392E+000                  7.1185000000000020E-001                  3.6885197174489852E-018                  2.8956916256553955E-005                  2.7207104308374352E-001                  9.9719534029955882E-009                  3.9653458242209376E-028                  1.2475198886432961E-049                  2.7329493446163035E-003                  3.3174552414566311E-005                  1.7182231324132264E-029                  8.0761945395588458E-004                  3.1805956433288750E-006                  1.6589435757590849E-060                  1.3342672058628854E-034                  7.5079570155867446E-003                  2.9753694540330765E-006                  1.6941050191672764E-005                  2.1175959680314608E-037                  1.0040531048010256E-099                  3.9939946938314855E-007                  1.0040531048010256E-099                  1.0040531048010256E-099                  1.6732321001597043E-003                  1.8701029583021576E-040                  3.2715611465547836E-003                  7.1185000000000009E-001                  1.9461404962100957E-036                  2.8956916256552918E-005                  2.7207104308374347E-001                  9.9719534931473049E-009                  7.8494731820444524E-067                  1.0035936727140631E-099                  2.7329493446163018E-003                  3.3174552414566305E-005                  1.0036237198037871E-099                  8.0761945395588447E-004                  3.1805956433288733E-006                  1.0036221561592276E-099                  1.0036229905437097E-099                  7.5079570155867368E-003                  2.9753694540330752E-006                  1.6941050191672751E-005                  1.0036219607389470E-099                  1.0036526404821741E-099                  3.9939946938314834E-007                  1.0035949894439804E-099                  1.0036160074215859E-099                  1.6732321001597041E-003                  1.2470496101759328E-084                  3.2715611465547814E-003                 -4.5990053923195582E+000                 -1.6304689302548617E+001                 -9.8999999999999986E+001                  0.0000000000000000E+000                 -4.5253872949677811E+000                 -2.8282297452556184E+000                 -9.8999999999999986E+001                  4.1816079422371938E-001                  2.3880171286183471E+000                  0.0000000000000000E+000                  0.0000000000000000E+000                  3.7494896993136101E-002                  4.1816079422371938E-001                  6.5394867972875859E-002                  3.7494896993136101E-002                  8.2704873083959305E+010                  1.1999999985725776E+000                  2.3880171286183471E+000                  6.3980452575457372E+007                                      666                  1.0611725990347857E+003                  7.1912281695593765E+002                  4.0511799035138807E+001                  0.0000000000000000E+000                  2.1780023159101947E-001                  0.0000000000000000E+000                  3.3729707693707016E+004                  1.1999999999995277E+000                  1.7004706045775999E+048                  0.0000000000000000E+000                  0.0000000000000000E+000                  0.0000000000000000E+000                  0.0000000000000000E+000                  0.0000000000000000E+000                  0.0000000000000000E+000                  0.0000000000000000E+000                  0.0000000000000000E+000                  0.0000000000000000E+000                  0.0000000000000000E+000                  0.0000000000000000E+000                  5.7716945439880313E+006                 -9.8999999999999986E+001                 -1.1165714904344340E-001                  6.5867034527210055E+000                  1.4604179284254979E+001                 -1.1165714904344340E-001                  6.5867034527210055E+000                  0.0000000000000000E+000                  0.0000000000000000E+000                  0.0000000000000000E+000                  0.0000000000000000E+000                 -9.5941213221732091E-001                  4.5443719623817662E+000                  4.5443719623817662E+000                 -1.7609125905568127E-001                  0.0000000000000000E+000                  2.7258261599949446E-001                  1.9333422043160731E+000                  2.0327376500313562E-003                  9.9860567409241918E-001                  3.5907314930326623E+002                  4.1816079422371938E-001                  2.3880171286183471E+000                  2.3885774222324780E+000                  2.3886241349308768E+000                  0.0000000000000000E+000                                        5                  1.0979634111052107E-001                  4.6771240621286743E+003                  2.5176456677897112E-005                  0.0000000000000000E+000                 -1.0000000000000000E-010                  0.0000000000000000E+000                  0.0000000000000000E+000                  0.0000000000000000E+000                  0.0000000000000000E+000                  0.0000000000000000E+000                  6.6666666666666663E-001                  0.0000000000000000E+000                  0.0000000000000000E+000                  0.0000000000000000E+000                  0.0000000000000000E+000                  0.0000000000000000E+000                  0.0000000000000000E+000                  0.0000000000000000E+000                  4.8534274396130567E-001                  1.0000000000000000E+000                  1.0000000000000000E+000                  1.0000000000000000E+000                  0.0000000000000000E+000                  8.5421999999966269E-001                  3.2648525170036330E-001                  4.9691843251481660E-003                  0.0000000000000000E+000                  0.0000000000000000E+000                  6.3212869732504381E-002                  0.0000000000000000E+000                                        0 
                                      26                  1.1999999999994322E+000                  5.6737729986441367E-003                  3.7816409599466061E-001                  3.6699635232970818E+000                  3.9087596344865383E-001                 -4.1423011124165283E+000                 -9.8999999999999986E+001                 -4.5976791185189070E+000                 -9.8999999999999986E+001                 -4.5976791185189070E+000                  3.7609206813612310E+000                  7.1185000000000020E-001                  4.2912911194466699E-018                  2.8956916256554371E-005                  2.7207104308374352E-001                  9.9719533847742369E-009                  4.7551185044653163E-028                  1.4959886595277728E-049                  2.7329493446163035E-003                  3.3174552414566311E-005                  1.7182231480468088E-029                  8.0761945395588458E-004                  3.1805956433288750E-006                  1.6589436064694932E-060                  1.3342672184213688E-034                  7.5079570155867446E-003                  2.9753694540330765E-006                  1.6941050191672764E-005                  2.1175959894657471E-037                  1.0040531048010256E-099                  3.9939946938314855E-007                  1.0040531048010256E-099                  1.0040531048010256E-099                  1.6732321001597043E-003                  2.2480857824332351E-040                  3.2715611465547836E-003                  7.1185000000000020E-001                  3.7929098494732344E-036                  2.8956916256552915E-005                  2.7207104308374341E-001                  9.9719534931473032E-009                  3.0170927965755365E-064                  1.0035937158076938E-099                  2.7329493446163013E-003                  3.3174552414566298E-005                  1.0036237664658708E-099                  8.0761945395588436E-004                  3.1805956433288716E-006                  1.0036223052675448E-099                  1.0036230929945282E-099                  7.5079570155867368E-003                  2.9753694540330744E-006                  1.6941050191672747E-005                  1.0036221195983073E-099                  1.0036524969373628E-099                  3.9939946938314823E-007                  1.0035952036353748E-099                  1.0036163745621152E-099                  1.6732321001597041E-003                  2.2177707723394330E-081                  3.2715611465547806E-003                 -4.5976791185197596E+000                 -1.6304689298690693E+001                 -9.8999999999999986E+001                  0.0000000000000000E+000                 -4.5253872944848395E+000                 -2.8272147445533742E+000                 -9.8999999999999986E+001                  4.1816079410402562E-001                  2.3880171279005209E+000                  0.0000000000000000E+000                  0.0000000000000000E+000                  3.7494896993135872E-002                  4.1816079410402562E-001                  6.5394867972840193E-002                  3.7494896993135872E-002                  8.2704873060313538E+010                  1.1999999985724823E+000                  2.3880171279005209E+000                  6.3980452467326894E+007                                      666                  1.0611725999574630E+003                  7.1912281773371126E+002                  4.0511799055903637E+001                  0.0000000000000000E+000                  2.4601666318307600E-001                  0.0000000000000000E+000                  3.3729707678480474E+004                  1.1999999999994322E+000                  1.7004706050576517E+048                  0.0000000000000000E+000                  0.0000000000000000E+000                  0.0000000000000000E+000                  0.0000000000000000E+000                  0.0000000000000000E+000                  0.0000000000000000E+000                  0.0000000000000000E+000                  0.0000000000000000E+000                  0.0000000000000000E+000                  0.0000000000000000E+000                  0.0000000000000000E+000                  5.7716945713471584E+006                 -9.8999999999999986E+001                 -1.1165714866272484E-001                  6.5867034528354740E+000                  1.4604179284750208E+001                 -1.1165714866272484E-001                  6.5867034528354740E+000                  0.0000000000000000E+000                  0.0000000000000000E+000                  0.0000000000000000E+000                  0.0000000000000000E+000                 -9.5941213251784752E-001                  4.5443719629435808E+000                  4.5443719629435808E+000                 -1.7609125905568127E-001                  0.0000000000000000E+000                  2.7258261550013135E-001                  1.9333421994347355E+000                  2.0327376493077466E-003                  9.9860567409253909E-001                  3.5907314930098352E+002                  1.2344339872548597E-001                  2.3880522120641445E+000                  2.3883015383814747E+000                  2.3885114921518449E+000                  0.0000000000000000E+000                                        5                  1.0979634103454330E-001                  4.6771240576414348E+003                  2.5253459526649311E-005                  0.0000000000000000E+000                 -1.0000000000000000E-010                  0.0000000000000000E+000                  0.0000000000000000E+000                  0.0000000000000000E+000                  0.0000000000000000E+000                  0.0000000000000000E+000                  6.6666666666666663E-001                  0.0000000000000000E+000                  0.0000000000000000E+000                  0.0000000000000000E+000                  0.0000000000000000E+000                  0.0000000000000000E+000                  0.0000000000000000E+000                  0.0000000000000000E+000                  4.8534274396130561E-001                  1.0000000000000000E+000                  1.0000000000000000E+000                  1.0000000000000000E+000                  0.0000000000000000E+000                  8.5421999999959530E-001                  3.2648525170033738E-001                  4.9691843232051664E-003                  0.0000000000000000E+000                  0.0000000000000000E+000                  6.3212869734314808E-002                  0.0000000000000000E+000                                        0 
                                      27                  1.1999999999993176E+000                  6.8185275983729636E-003                  3.7816409589444455E-001                  3.6699635233576058E+000                  3.9087596349031900E-001                 -4.1423011533031096E+000                 -1.9992918450431056E+001                 -4.5961614455512017E+000                 -9.8999999999999986E+001                 -4.5961614455512017E+000                  3.7609206815616218E+000                  7.1185000000000020E-001                  4.9619152404495172E-018                  2.8956916256554958E-005                  2.7207104308374352E-001                  9.9719533629086158E-009                  5.6977193363044324E-028                  1.7925383572446696E-049                  2.7329493446163035E-003                  3.3174552414566311E-005                  1.7182231267642759E-029                  8.0761945395588480E-004                  3.1805956433288750E-006                  1.6589435619328822E-060                  1.3342671990878626E-034                  7.5079570155867463E-003                  2.9753694540330765E-006                  1.6941050191672764E-005                  2.1175959554177796E-037                  1.0040531048010259E-099                  3.9939946938314865E-007                  1.0040531048010259E-099                  1.0040531048010259E-099                  1.6732321001597049E-003                  2.7016651629254033E-040                  3.2715611465547836E-003                  7.1185000000000009E-001                  1.4352961312220506E-035                  2.8956916256552915E-005                  2.7207104308374347E-001                  9.9719534931473032E-009                  9.5441553543915851E-062                  1.0035937673371137E-099                  2.7329493446163013E-003                  3.3174552414566305E-005                  1.0036238162408036E-099                  8.0761945395588447E-004                  3.1805956433288720E-006                  1.0036224485154370E-099                  1.0036231930735769E-099                  7.5079570155867350E-003                  2.9753694540330748E-006                  1.6941050191672744E-005                  1.0036222719341668E-099                  1.0036523489072983E-099                  3.9939946938314823E-007                  1.0035954316382730E-099                  1.0036167246523585E-099                  1.6732321001597036E-003                  2.8923819674258970E-078                  3.2715611465547810E-003                 -4.5961614455520508E+000                 -1.6304689294060026E+001                 -9.8999999999999986E+001                  0.0000000000000000E+000                 -4.5253872917655400E+000                 -2.8260882738118074E+000                 -9.8999999999999986E+001                  4.1816079396035716E-001                  2.3880171272148996E+000                  0.0000000000000000E+000                  0.0000000000000000E+000                  3.7494896993136961E-002                  4.1816079396035716E-001                  6.5394867972797394E-002                  3.7494896993136961E-002                  8.2704873031896835E+010                  1.1999999985723677E+000                  2.3880171272148996E+000                  6.3980452808546774E+007                                      667                  1.0611726004013046E+003                  7.1912281801541690E+002                  4.0511799024288031E+001                  0.0000000000000000E+000                  3.1089953540633403E-001                  0.0000000000000000E+000                  3.3729707666807088E+004                  1.1999999999993176E+000                  1.7004706056338591E+048                  0.0000000000000000E+000                  0.0000000000000000E+000                  0.0000000000000000E+000                  0.0000000000000000E+000                  0.0000000000000000E+000                  0.0000000000000000E+000                  0.0000000000000000E+000                  0.0000000000000000E+000                  0.0000000000000000E+000                  0.0000000000000000E+000                  0.0000000000000000E+000                  5.7716945721241869E+006                 -9.8999999999999986E+001                 -1.1165714783175125E-001                  6.5867034526051578E+000                  1.4604179285345111E+001                 -1.1165714783175125E-001                  6.5867034526051578E+000                  0.0000000000000000E+000                  0.0000000000000000E+000                  0.0000000000000000E+000                  0.0000000000000000E+000                 -9.5941213236936307E-001                  4.5443719629956121E+000                  4.5443719629956121E+000                 -1.7609125905568127E-001                  0.0000000000000000E+000                  2.7258261465143796E-001                  1.9333422042213719E+000                  2.0327376486098830E-003                  9.9860567409740675E-001                  3.5907315310631674E+002                  4.1816079396035716E-001                  2.3880171272148996E+000                  2.3882343035442810E+000                  2.3883730478737273E+000                  0.0000000000000000E+000                                        5                  1.0979634107208247E-001                  4.6771240582934652E+003                  2.5341863915533333E-005                  0.0000000000000000E+000                 -1.0000000000000000E-010                  0.0000000000000000E+000                  0.0000000000000000E+000                  0.0000000000000000E+000                  0.0000000000000000E+000                  0.0000000000000000E+000                  6.6666666666666663E-001                  0.0000000000000000E+000                  0.0000000000000000E+000                  0.0000000000000000E+000                  0.0000000000000000E+000                  0.0000000000000000E+000                  0.0000000000000000E+000                  0.0000000000000000E+000                  4.8534274396130572E-001                  1.0000000000000000E+000                  1.0000000000000000E+000                  1.0000000000000000E+000                  0.0000000000000000E+000                  8.5421999999951337E-001                  3.2648525170030607E-001                  4.9691843260507886E-003                  0.0000000000000000E+000                  0.0000000000000000E+000                  6.3212869808154895E-002                  0.0000000000000000E+000                                        0 
                                      28                  1.1999999999991802E+000                  8.1922331180475563E-003                  3.7816409571519222E-001                  3.6699635235801269E+000                  3.9087596402189839E-001                 -4.1423011512863015E+000                 -9.8999999999999986E+001                 -4.5944403439078449E+000                 -9.8999999999999986E+001                 -4.5944403439078449E+000                  3.7609206819200769E+000                  7.1185000000000009E-001                  5.6973138749937728E-018                  2.8956916256555761E-005                  2.7207104308374358E-001                  9.9719533366698710E-009                  6.8215061602856232E-028                  2.1460905325652459E-049                  2.7329493446163040E-003                  3.3174552414566311E-005                  1.7182230302443287E-029                  8.0761945395588480E-004                  3.1805956433288750E-006                  1.6589433632603163E-060                  1.3342671141318564E-034                  7.5079570155867463E-003                  2.9753694540330765E-006                  1.6941050191672768E-005                  2.1175958070682942E-037                  1.0040531048010259E-099                  3.9939946938314865E-007                  1.0040531048010259E-099                  1.0040531048010259E-099                  1.6732321001597045E-003                  3.2459603757068991E-040                  3.2715611465547836E-003                  7.1184999999999998E-001                  1.1085547058215977E-034                  2.8956916256552908E-005                  2.7207104308374336E-001                  9.9719534931473016E-009                  2.4724698712578742E-059                  1.0035938287003528E-099                  2.7329493446163005E-003                  3.3174552414566298E-005                  1.0036238710332698E-099                  8.0761945395588426E-004                  3.1805956433288712E-006                  1.0036225886977135E-099                  1.0036232932757289E-099                  7.5079570155867350E-003                  2.9753694540330748E-006                  1.6941050191672744E-005                  1.0036224205940926E-099                  1.0036521995390771E-099                  3.9939946938314823E-007                  1.0035956737423253E-099                  1.0036170611373120E-099                  1.6732321001597030E-003                  2.7276997308985472E-075                  3.2715611465547801E-003                 -4.5944403439086914E+000                 -1.6304689288502008E+001                 -9.8999999999999986E+001                  0.0000000000000000E+000                 -4.5253872846494252E+000                 -2.8248563595216152E+000                 -9.8999999999999986E+001                  4.1816079378791399E-001                  2.3880171262283025E+000                  0.0000000000000000E+000                  0.0000000000000000E+000                  3.7494896993136739E-002                  4.1816079378791399E-001                  6.5394867972745963E-002                  3.7494896993136739E-002                  8.2704872997755966E+010                  1.1999999985722303E+000                  2.3880171262283025E+000                  6.3980452816133760E+007                                      667                  1.0611726011160072E+003                  7.1912281842473158E+002                  4.0511799048745573E+001                  0.0000000000000000E+000                  3.6984148854976073E-001                  0.0000000000000000E+000                  3.3729707645926428E+004                  1.1999999999991802E+000                  1.7004706063255405E+048                  0.0000000000000000E+000                  0.0000000000000000E+000                  0.0000000000000000E+000                  0.0000000000000000E+000                  0.0000000000000000E+000                  0.0000000000000000E+000                  0.0000000000000000E+000                  0.0000000000000000E+000                  0.0000000000000000E+000                  0.0000000000000000E+000                  0.0000000000000000E+000                  5.7716945674405005E+006                 -9.8999999999999986E+001                 -1.1165714616190839E-001                  6.5867034516660841E+000                  1.4604179286058525E+001                 -1.1165714616190839E-001                  6.5867034516660841E+000                  0.0000000000000000E+000                  0.0000000000000000E+000                  0.0000000000000000E+000                  0.0000000000000000E+000                 -9.5941213198985065E-001                  4.5443719629747967E+000                  4.5443719629747967E+000                 -1.7609125905568127E-001                  0.0000000000000000E+000                  2.7258261546335427E-001                  1.9333422060690735E+000                  2.0327376479631655E-003                  9.9860567411175694E-001                  3.5907315064711287E+002                  1.9465757025682567E-001                  2.3880171262283025E+000                  2.3885114904831068E+000                  2.3886633367026273E+000                  0.0000000000000000E+000                                        5                  1.0979634116802905E-001                  4.6771240606902265E+003                  2.5442492554194498E-005                  0.0000000000000000E+000                 -1.0000000000000000E-010                  0.0000000000000000E+000                  0.0000000000000000E+000                  0.0000000000000000E+000                  0.0000000000000000E+000                  0.0000000000000000E+000                  6.6666666666666663E-001                  0.0000000000000000E+000                  0.0000000000000000E+000                  0.0000000000000000E+000                  0.0000000000000000E+000                  0.0000000000000000E+000                  0.0000000000000000E+000                  0.0000000000000000E+000                  4.8534274396130556E-001                  1.0000000000000000E+000                  1.0000000000000000E+000                  1.0000000000000000E+000                  0.0000000000000000E+000                  8.5421999999941645E-001                  3.2648525170026893E-001                  4.9691843324441588E-003                  0.0000000000000000E+000                  0.0000000000000000E+000                  6.3212870025856835E-002                  0.0000000000000000E+000                                        0 
                                      29                  1.1999999999990152E+000                  9.8406797416570688E-003                  3.7816409545352470E-001                  3.6699635239180428E+000                  3.9087596485022602E-001                 -4.1423011066260491E+000                 -9.8999999999999986E+001                 -4.5925079913957934E+000                 -9.8999999999999986E+001                 -4.5925079913957934E+000                  3.7609206824433521E+000                  7.1185000000000009E-001                  6.4900799672945452E-018                  2.8956916256556862E-005                  2.7207104308374364E-001                  9.9719533051833783E-009                  8.1595713133167373E-028                  2.5670564729198136E-049                  2.7329493446163040E-003                  3.3174552414566311E-005                  1.7182230528885966E-029                  8.0761945395588480E-004                  3.1805956433288750E-006                  1.6589434110648026E-060                  1.3342671350510831E-034                  7.5079570155867463E-003                  2.9753694540330765E-006                  1.6941050191672768E-005                  2.1175958434163645E-037                  1.0040531048010259E-099                  3.9939946938314865E-007                  1.0040531048010259E-099                  1.0040531048010259E-099                  1.6732321001597045E-003                  3.8991146438291397E-040                  3.2715611465547836E-003                  7.1185000000000009E-001                  1.0425409523806751E-033                  2.8956916256552918E-005                  2.7207104308374347E-001                  9.9719534931473065E-009                  5.2123469645527763E-057                  1.0035939015219829E-099                  2.7329493446163013E-003                  3.3174552414566305E-005                  1.0036239328269435E-099                  8.0761945395588436E-004                  3.1805956433288716E-006                  1.0036227286084942E-099                  1.0036233961195781E-099                  7.5079570155867368E-003                  2.9753694540330752E-006                  1.6941050191672754E-005                  1.0036225684209113E-099                  1.0036520518909046E-099                  3.9939946938314828E-007                  1.0035959305269435E-099                  1.0036173874392551E-099                  1.6732321001597039E-003                  1.8377642227830084E-072                  3.2715611465547814E-003                 -4.5925079913966353E+000                 -1.6304689281832950E+001                 -9.8999999999999986E+001                  0.0000000000000000E+000                 -4.5253872838157418E+000                 -2.8235322284913642E+000                 -9.8999999999999986E+001                  4.1816079358098102E-001                  2.3880171249222673E+000                  0.0000000000000000E+000                  0.0000000000000000E+000                  3.7494896993137253E-002                  4.1816079358098102E-001                  6.5394867972684317E-002                  3.7494896993137253E-002                  8.2704872956749481E+010                  1.1999999985720653E+000                  2.3880171249222673E+000                  6.3980452484359756E+007                                      666                  1.0611726021502748E+003                  7.1912281901142489E+002                  4.0511799128669843E+001                  0.0000000000000000E+000                  4.4769545454388826E-001                  0.0000000000000000E+000                  3.3729707615444931E+004                  1.1999999999990152E+000                  1.7004706071553864E+048                  0.0000000000000000E+000                  0.0000000000000000E+000                  0.0000000000000000E+000                  0.0000000000000000E+000                  0.0000000000000000E+000                  0.0000000000000000E+000                  0.0000000000000000E+000                  0.0000000000000000E+000                  0.0000000000000000E+000                  0.0000000000000000E+000                  0.0000000000000000E+000                  5.7716945599081060E+006                 -9.8999999999999986E+001                 -1.1165714550375930E-001                  6.5867034518643042E+000                  1.4604179286914965E+001                 -1.1165714550375930E-001                  6.5867034518643042E+000                  0.0000000000000000E+000                  0.0000000000000000E+000                  0.0000000000000000E+000                  0.0000000000000000E+000                 -9.5941213142283777E-001                  4.5443719629313586E+000                  4.5443719629313586E+000                 -1.7609125905568127E-001                  0.0000000000000000E+000                  2.7258261586250532E-001                  1.9333422048045221E+000                  2.0327376473079028E-003                  9.9860567411196111E-001                  3.5907314785112624E+002                  2.1689985978739235E-001                  2.3884699326039929E+000                  2.3887043767082203E+000                  2.3887136729414173E+000                  0.0000000000000000E+000                                        5                  1.0979634131137866E-001                  4.6771240643297269E+003                  2.5555948754654069E-005                  0.0000000000000000E+000                 -1.0000000000000000E-010                  0.0000000000000000E+000                  0.0000000000000000E+000                  0.0000000000000000E+000                  0.0000000000000000E+000                  0.0000000000000000E+000                  6.6666666666666663E-001                  0.0000000000000000E+000                  0.0000000000000000E+000                  0.0000000000000000E+000                  0.0000000000000000E+000                  0.0000000000000000E+000                  0.0000000000000000E+000                  0.0000000000000000E+000                  4.8534274396130561E-001                  1.0000000000000000E+000                  1.0000000000000000E+000                  1.0000000000000000E+000                  0.0000000000000000E+000                  8.5421999999929876E-001                  3.2648525170022419E-001                  4.9691843419258945E-003                  0.0000000000000000E+000                  0.0000000000000000E+000                  6.3212870028937260E-002                  0.0000000000000000E+000                                        0 
                                      30                  1.1999999999988173E+000                  1.1818815689988481E-002                  3.7816409519311006E-001                  3.6699635237122461E+000                  3.9087596350620901E-001                 -4.1423011078301064E+000                 -9.8999999999999986E+001                 -4.5903632905866401E+000                 -9.8999999999999986E+001                 -4.5903632905866401E+000                  3.7609206829641098E+000                  7.1185000000000009E-001                  7.3276591071942700E-018                  2.8956916256558356E-005                  2.7207104308374369E-001                  9.9719532673995861E-009                  9.7503001761713983E-028                  3.0675124387356867E-049                  2.7329493446163040E-003                  3.3174552414566311E-005                  1.7182230827762842E-029                  8.0761945395588480E-004                  3.1805956433288750E-006                  1.6589434717143728E-060                  1.3342671606485271E-034                  7.5079570155867463E-003                  2.9753694540330765E-006                  1.6941050191672768E-005                  2.1175958874881899E-037                  1.0040531048010259E-099                  3.9939946938314865E-007                  1.0040531048010259E-099                  1.0040531048010259E-099                  1.6732321001597045E-003                  4.6828997839831938E-040                  3.2715611465547836E-003                  7.1185000000000020E-001                  9.6666821247103035E-033                  2.8956916256552918E-005                  2.7207104308374347E-001                  9.9719534931473065E-009                  8.8686979199720315E-055                  1.0035939877008739E-099                  2.7329493446163018E-003                  3.3174552414566305E-005                  1.0036240037748503E-099                  8.0761945395588436E-004                  3.1805956433288733E-006                  1.0036228711352778E-099                  1.0036235042408108E-099                  7.5079570155867368E-003                  2.9753694540330752E-006                  1.6941050191672754E-005                  1.0036227183468868E-099                  1.0036519089690916E-099                  3.9939946938314834E-007                  1.0035962029176496E-099                  1.0036177070454943E-099                  1.6732321001597041E-003                  8.7706705818165164E-070                  3.2715611465547814E-003                 -4.5903632905874785E+000                 -1.6304689273827830E+001                 -9.8999999999999986E+001                  0.0000000000000000E+000                 -4.5253872828153332E+000                 -2.8221376194199843E+000                 -9.8999999999999986E+001                  4.1816079333260858E-001                  2.3880171234904242E+000                  0.0000000000000000E+000                  0.0000000000000000E+000                  3.7494896993137065E-002                  4.1816079333260858E-001                  6.5394867972610418E-002                  3.7494896993137065E-002                  8.2704872907504532E+010                  1.1999999985718672E+000                  2.3880171234904242E+000                  6.3980452393822439E+007                                      666                  1.0611726035554991E+003                  7.1912282004410042E+002                  4.0511799166166881E+001                  0.0000000000000000E+000                  1.2246768419159487E-001                  0.0000000000000000E+000                  3.3729707585109856E+004                  1.1999999999988173E+000                  1.7004706081515526E+048                  0.0000000000000000E+000                  0.0000000000000000E+000                  0.0000000000000000E+000                  0.0000000000000000E+000                  0.0000000000000000E+000                  0.0000000000000000E+000                  0.0000000000000000E+000                  0.0000000000000000E+000                  0.0000000000000000E+000                  0.0000000000000000E+000                  0.0000000000000000E+000                  5.7716945812288057E+006                 -9.8999999999999986E+001                 -1.1165714471402759E-001                  6.5867034521021397E+000                  1.4604179287942610E+001                 -1.1165714471402759E-001                  6.5867034521021397E+000                  0.0000000000000000E+000                  0.0000000000000000E+000                  0.0000000000000000E+000                  0.0000000000000000E+000                 -9.5941213139899140E-001                  4.5443719634284658E+000                  4.5443719634284658E+000                 -1.7609125905568127E-001                  0.0000000000000000E+000                  2.7258261561959113E-001                  1.9333422020395798E+000                  2.0327376466716916E-003                  9.9860567411220602E-001                  3.5907314844774078E+002                  1.0118460558377916E-001                  2.3882342998188895E+000                  2.3886836124614885E+000                  2.3886939317070652E+000                  0.0000000000000000E+000                                        5                  1.0979634131740738E-001                  4.6771240621137858E+003                  2.5682465265061171E-005                  0.0000000000000000E+000                 -1.0000000000000000E-010                  0.0000000000000000E+000                  0.0000000000000000E+000                  0.0000000000000000E+000                  0.0000000000000000E+000                  0.0000000000000000E+000                  6.6666666666666663E-001                  0.0000000000000000E+000                  0.0000000000000000E+000                  0.0000000000000000E+000                  0.0000000000000000E+000                  0.0000000000000000E+000                  0.0000000000000000E+000                  0.0000000000000000E+000                  4.8534274396130567E-001                  1.0000000000000000E+000                  1.0000000000000000E+000                  1.0000000000000000E+000                  0.0000000000000000E+000                  8.5421999999915765E-001                  3.2648525170017018E-001                  4.9691843451784021E-003                  0.0000000000000000E+000                  0.0000000000000000E+000                  6.3212870032635246E-002                  0.0000000000000000E+000                                        0 
                                      31                  1.1999999999985798E+000                  1.4192578827986177E-002                  3.7816409485669555E-001                  3.6699635228747662E+000                  3.9087595948346282E-001                 -4.1423011140117731E+000                 -2.0169009709486737E+001                 -4.5880139570593261E+000                 -9.8999999999999986E+001                 -4.5880139570593261E+000                  3.7609206836368529E+000                  7.1185000000000020E-001                  8.1919182212278002E-018                  2.8956916256560362E-005                  2.7207104308374375E-001                  9.9719532220590357E-009                  1.1637887893262435E-027                  3.6613626436337739E-049                  2.7329493446163031E-003                  3.3174552414566311E-005                  1.7182231577802324E-029                  8.0761945395588458E-004                  3.1805956433288746E-006                  1.6589436247860644E-060                  1.3342672255914170E-034                  7.5079570155867463E-003                  2.9753694540330765E-006                  1.6941050191672764E-005                  2.1175959999896024E-037                  1.0040531048010256E-099                  3.9939946938314855E-007                  1.0040531048010256E-099                  1.0040531048010256E-099                  1.6732321001597045E-003                  5.6234420090014980E-040                  3.2715611465547836E-003                  7.1185000000000009E-001                  8.5168601858915631E-032                  2.8956916256552918E-005                  2.7207104308374347E-001                  9.9719534931473065E-009                  1.2061913108666078E-052                  1.0035940789923252E-099                  2.7329493446163013E-003                  3.3174552414566305E-005                  1.0036240840437014E-099                  8.0761945395588447E-004                  3.1805956433288729E-006                  1.0036229914985332E-099                  1.0036236051445326E-099                  7.5079570155867368E-003                  2.9753694540330748E-006                  1.6941050191672757E-005                  1.0036228429176392E-099                  1.0036518592500192E-099                  3.9939946938314834E-007                  1.0035964065975221E-099                  1.0036179293746073E-099                  1.6732321001597041E-003                  2.9516486155548336E-067                  3.2715611465547814E-003                 -4.5880139570601601E+000                 -1.6304689264222993E+001                 -9.8999999999999986E+001                  0.0000000000000000E+000                 -4.5253872837545250E+000                 -2.8207032598516277E+000                 -9.8999999999999986E+001                  4.1816079303456344E-001                  2.3880171216423505E+000                  0.0000000000000000E+000                  0.0000000000000000E+000                  3.7494896993136524E-002                  4.1816079303456344E-001                  6.5394867972521822E-002                  3.7494896993136524E-002                  8.2704872848373657E+010                  1.1999999985716299E+000                  2.3880171216423505E+000                  6.3980452159906797E+007                                      666                  1.0611726057673011E+003                  7.1912282185142340E+002                  4.0511799220827591E+001                  0.0000000000000000E+000                  1.4589482496920472E-001                  0.0000000000000000E+000                  3.3729707545921476E+004                  1.1999999999985798E+000                  1.7004706093467333E+048                  0.0000000000000000E+000                  0.0000000000000000E+000                  0.0000000000000000E+000                  0.0000000000000000E+000                  0.0000000000000000E+000                  0.0000000000000000E+000                  0.0000000000000000E+000                  0.0000000000000000E+000                  0.0000000000000000E+000                  0.0000000000000000E+000                  0.0000000000000000E+000                  5.7716946391589735E+006                 -9.8999999999999986E+001                 -1.1165714414018252E-001                  6.5867034527553825E+000                  1.4604179289175605E+001                 -1.1165714414018252E-001                  6.5867034527553825E+000                  0.0000000000000000E+000                  0.0000000000000000E+000                  0.0000000000000000E+000                  0.0000000000000000E+000                 -9.5941213193823316E-001                  4.5443719646403613E+000                  4.5443719646403613E+000                 -1.7609125905568127E-001                  0.0000000000000000E+000                  2.7258261535742595E-001                  1.9333421919351919E+000                  2.0327376460396824E-003                  9.9860567410777545E-001                  3.5907314708088097E+002                  4.1816079303456344E-001                  2.3885329565804301E+000                  0.0000000000000000E+000                  0.0000000000000000E+000                  0.0000000000000000E+000                                        3                  1.0979634118107875E-001                  4.6771240530944924E+003                  2.5821772050544005E-005                  0.0000000000000000E+000                 -1.0000000000000000E-010                  0.0000000000000000E+000                  0.0000000000000000E+000                  0.0000000000000000E+000                  0.0000000000000000E+000                  0.0000000000000000E+000                  6.6666666666666663E-001                  0.0000000000000000E+000                  0.0000000000000000E+000                  0.0000000000000000E+000                  0.0000000000000000E+000                  0.0000000000000000E+000                  0.0000000000000000E+000                  0.0000000000000000E+000                  4.8534274396130561E-001                  1.0000000000000000E+000                  1.0000000000000000E+000                  1.0000000000000000E+000                  0.0000000000000000E+000                  8.5421999999898857E-001                  3.2648525170010578E-001                  4.9691843428576578E-003                  0.0000000000000000E+000                  0.0000000000000000E+000                  6.3212869965395588E-002                  0.0000000000000000E+000                                        0 
                                      32                  1.1999999999982951E+000                  1.7041094593583411E-002                  3.7816409450840816E-001                  3.6699635221914053E+000                  3.9087595605344333E-001                 -4.1423011605128535E+000                 -9.8999999999999986E+001                 -4.5854783608768548E+000                 -9.8999999999999986E+001                 -4.5854783608768557E+000                  3.7609206843333243E+000                  7.1185000000000009E-001                  9.0593966065295076E-018                  2.8956916256563021E-005                  2.7207104308374380E-001                  9.9719531676503723E-009                  1.3872749163489298E-027                  4.3644677787655887E-049                  2.7329493446163040E-003                  3.3174552414566311E-005                  1.7182231621206849E-029                  8.0761945395588480E-004                  3.1805956433288750E-006                  1.6589436323277239E-060                  1.3342672282708025E-034                  7.5079570155867463E-003                  2.9753694540330765E-006                  1.6941050191672768E-005                  2.1175960038568323E-037                  1.0040531048010259E-099                  3.9939946938314865E-007                  1.0040531048010259E-099                  1.0040531048010259E-099                  1.6732321001597045E-003                  6.7520926807737076E-040                  3.2715611465547836E-003                  7.1185000000000020E-001                  7.0987166587630692E-031                  2.8956916256552921E-005                  2.7207104308374358E-001                  9.9719534931473065E-009                  1.2986443800328446E-050                  1.0035941977990256E-099                  2.7329493446163031E-003                  3.3174552414566305E-005                  1.0036241812683054E-099                  8.0761945395588447E-004                  3.1805956433288750E-006                  1.0036231511853156E-099                  1.0036237342154194E-099                  7.5079570155867428E-003                  2.9753694540330778E-006                  1.6941050191672761E-005                  1.0036230092604342E-099                  1.0036517371123804E-099                  3.9939946938314844E-007                  1.0035967133692621E-099                  1.0036182524015918E-099                  1.6732321001597047E-003                  6.9999334250988054E-065                  3.2715611465547836E-003                 -4.5854783608776843E+000                 -1.6304689252694011E+001                 -9.8999999999999986E+001                  0.0000000000000000E+000                 -4.5253872801729260E+000                 -2.8192683163468515E+000                 -9.8999999999999986E+001                  4.1816079267684447E-001                  2.3880171195943269E+000                  0.0000000000000000E+000                  0.0000000000000000E+000                  3.7494896993136011E-002                  4.1816079267684447E-001                  6.5394867972415310E-002                  3.7494896993136011E-002                  8.2704872777383606E+010                  1.1999999985713450E+000                  2.3880171195943269E+000                  6.3980452301310509E+007                                      667                  1.0611726079297287E+003                  7.1912282357043887E+002                  4.0511799231162129E+001                  0.0000000000000000E+000                  1.7380196797026187E-001                  0.0000000000000000E+000                  3.3729707505350605E+004                  1.1999999999982951E+000                  1.7004706107814237E+048                  0.0000000000000000E+000                  0.0000000000000000E+000                  0.0000000000000000E+000                  0.0000000000000000E+000                  0.0000000000000000E+000                  0.0000000000000000E+000                  0.0000000000000000E+000                  0.0000000000000000E+000                  0.0000000000000000E+000                  0.0000000000000000E+000                  0.0000000000000000E+000                  5.7716946893692436E+006                 -9.8999999999999986E+001                 -1.1165714262897226E-001                  6.5867034527297559E+000                  1.4604179290655505E+001                 -1.1165714262897226E-001                  6.5867034527297559E+000                  0.0000000000000000E+000                  0.0000000000000000E+000                  0.0000000000000000E+000                  0.0000000000000000E+000                 -9.5941213231331524E-001                  4.5443719657119699E+000                  4.5443719657119699E+000                 -1.7609125905568127E-001                  0.0000000000000000E+000                  2.7258261386353794E-001                  1.9333421877281902E+000                  2.0327376453939858E-003                  9.9860567411285595E-001                  3.5907315055653839E+002                  4.1816079267684447E-001                  2.3883015300755299E+000                  0.0000000000000000E+000                  0.0000000000000000E+000                  0.0000000000000000E+000                                        5                  1.0979634108625223E-001                  4.6771240457352596E+003                  2.5972971509042428E-005                  0.0000000000000000E+000                 -1.0000000000000000E-010                  0.0000000000000000E+000                  0.0000000000000000E+000                  0.0000000000000000E+000                  0.0000000000000000E+000                  0.0000000000000000E+000                  6.6666666666666663E-001                  0.0000000000000000E+000                  0.0000000000000000E+000                  0.0000000000000000E+000                  0.0000000000000000E+000                  0.0000000000000000E+000                  0.0000000000000000E+000                  0.0000000000000000E+000                  4.8534274396130550E-001                  1.0000000000000000E+000                  1.0000000000000000E+000                  1.0000000000000000E+000                  0.0000000000000000E+000                  8.5421999999878662E-001                  3.2648525170002846E-001                  4.9691843425510741E-003                  0.0000000000000000E+000                  0.0000000000000000E+000                  6.3212870042446037E-002                  0.0000000000000000E+000                                        0 
                                      33                  1.1999999999979531E+000                  2.0459313512300091E-002                  3.7816409402786150E-001                  3.6699635227647085E+000                  3.9087595738556463E-001                 -4.1423011135520476E+000                 -1.9867979713822756E+001                 -4.5827867050769449E+000                 -9.8999999999999986E+001                 -4.5827867050769449E+000                  3.7609206852942942E+000                  7.1185000000000020E-001                  9.9025253928165522E-018                  2.8956916256566501E-005                  2.7207104308374386E-001                  9.9719531023599742E-009                  1.6511727422937143E-027                  5.1947115314748805E-049                  2.7329493446163031E-003                  3.3174552414566311E-005                  1.7182232527282936E-029                  8.0761945395588458E-004                  3.1805956433288746E-006                  1.6589438172351992E-060                  1.3342673067179578E-034                  7.5079570155867463E-003                  2.9753694540330765E-006                  1.6941050191672764E-005                  2.1175961396419820E-037                  1.0040531048010256E-099                  3.9939946938314855E-007                  1.0040531048010256E-099                  1.0040531048010256E-099                  1.6732321001597045E-003                  8.1064735855731723E-040                  3.2715611465547836E-003                  7.1185000000000020E-001                  5.5993541976962577E-030                  2.8956916256552918E-005                  2.7207104308374358E-001                  9.9719534931473065E-009                  1.0975604148970345E-048                  1.0035943195370181E-099                  2.7329493446163027E-003                  3.3174552414566311E-005                  1.0036242933420943E-099                  8.0761945395588447E-004                  3.1805956433288750E-006                  1.0036232868184514E-099                  1.0036238582107747E-099                  7.5079570155867376E-003                  2.9753694540330752E-006                  1.6941050191672764E-005                  1.0036231474349608E-099                  1.0036517608479708E-099                  3.9939946938314828E-007                  1.0035969102561291E-099                  1.0036184510480462E-099                  1.6732321001597045E-003                  1.1730003628591319E-062                  3.2715611465547810E-003                 -4.5827867050777691E+000                 -1.6304689238859364E+001                 -9.8999999999999986E+001                  0.0000000000000000E+000                 -4.5253872805836473E+000                 -2.8178781671118016E+000                 -9.8999999999999986E+001                  4.1816079224756980E-001                  2.3880171170836575E+000                  0.0000000000000000E+000                  0.0000000000000000E+000                  3.7494896993136885E-002                  4.1816079224756980E-001                  6.5394867972287649E-002                  3.7494896993136885E-002                  8.2704872692161819E+010                  1.1999999985710033E+000                  2.3880171170836575E+000                  6.3980451977669783E+007                                      666                  1.0611726098618883E+003                  7.1912282468700243E+002                  4.0511799338890697E+001                  0.0000000000000000E+000                  9.3650379350286739E-001                  0.0000000000000000E+000                  3.3729707449372538E+004                  1.1999999999979531E+000                  1.7004706125030141E+048                  0.0000000000000000E+000                  0.0000000000000000E+000                  0.0000000000000000E+000                  0.0000000000000000E+000                  0.0000000000000000E+000                  0.0000000000000000E+000                  0.0000000000000000E+000                  0.0000000000000000E+000                  0.0000000000000000E+000                  0.0000000000000000E+000                  0.0000000000000000E+000                  5.7716946780486852E+006                 -9.8999999999999986E+001                 -1.1165714163759596E-001                  6.5867034535088704E+000                  1.4604179292431946E+001                 -1.1165714163759596E-001                  6.5867034535088704E+000                  0.0000000000000000E+000                  0.0000000000000000E+000                  0.0000000000000000E+000                  0.0000000000000000E+000                 -9.5941213131913883E-001                  4.5443719656793098E+000                  4.5443719656793098E+000                 -1.7609125905568127E-001                  0.0000000000000000E+000                  2.7258261349926344E-001                  1.9333421887310795E+000                  2.0327376447073107E-003                  9.9860567410855372E-001                  3.5907314856250321E+002                  4.1816079224756980E-001                  2.3881101387440000E+000                  2.3885329520215328E+000                  2.3887136650999610E+000                  0.0000000000000000E+000                                        2                  1.0979634133759536E-001                  4.6771240519100529E+003                  2.6134445795374849E-005                  0.0000000000000000E+000                 -1.0000000000000000E-010                  0.0000000000000000E+000                  0.0000000000000000E+000                  0.0000000000000000E+000                  0.0000000000000000E+000                  0.0000000000000000E+000                  6.6666666666666663E-001                  0.0000000000000000E+000                  0.0000000000000000E+000                  0.0000000000000000E+000                  0.0000000000000000E+000                  0.0000000000000000E+000                  0.0000000000000000E+000                  0.0000000000000000E+000                  4.8534274396130578E-001                  1.0000000000000000E+000                  1.0000000000000000E+000                  1.0000000000000000E+000                  0.0000000000000000E+000                  8.5421999999854270E-001                  3.2648525169993520E-001                  4.9691843594248108E-003                  0.0000000000000000E+000                  0.0000000000000000E+000                  6.3212869977142913E-002                  0.0000000000000000E+000                                        0 
                                      34                  1.1999999999975428E+000                  2.4561176214760106E-002                  3.7816409346731877E-001                  3.6699635213394033E+000                  3.9087595056325775E-001                 -4.1423011240805501E+000                 -9.8999999999999986E+001                 -4.5799810651709691E+000                 -9.8999999999999986E+001                 -4.5799810651709700E+000                  3.7609206864152309E+000                  7.1185000000000009E-001                  1.0691979658183150E-017                  2.8956916256571024E-005                  2.7207104308374397E-001                  9.9719530240114995E-009                  1.9617969194164071E-027                  6.1719599986923907E-049                  2.7329493446163040E-003                  3.3174552414566311E-005                  1.7182232757782274E-029                  8.0761945395588480E-004                  3.1805956433288750E-006                  1.6589438629273127E-060                  1.3342673255717401E-034                  7.5079570155867463E-003                  2.9753694540330765E-006                  1.6941050191672768E-005                  2.1175961713919882E-037                  1.0040531048010259E-099                  3.9939946938314865E-007                  1.0040531048010259E-099                  1.0040531048010259E-099                  1.6732321001597045E-003                  9.7317306980369289E-040                  3.2715611465547836E-003                  7.1185000000000032E-001                  4.1829518528183268E-029                  2.8956916256552921E-005                  2.7207104308374358E-001                  9.9719534931473099E-009                  7.2357581674503911E-047                  1.0035944828835147E-099                  2.7329493446163035E-003                  3.3174552414566311E-005                  1.0036244298179029E-099                  8.0761945395588458E-004                  3.1805956433288750E-006                  1.0036234789352614E-099                  1.0036240226142429E-099                  7.5079570155867446E-003                  2.9753694540330773E-006                  1.6941050191672768E-005                  1.0036233456321870E-099                  1.0036516745950959E-099                  3.9939946938314865E-007                  1.0035972614491713E-099                  1.0036187955581450E-099                  1.6732321001597045E-003                  1.3966122861149770E-060                  3.2715611465547858E-003                 -4.5799810651717880E+000                 -1.6304689222257345E+001                 -9.8999999999999986E+001                  0.0000000000000000E+000                 -4.5253872763679324E+000                 -2.8165805475496715E+000                 -9.8999999999999986E+001                  4.1816079173241821E-001                  2.3880171140044282E+000                  0.0000000000000000E+000                  0.0000000000000000E+000                  3.7494896993136267E-002                  4.1816079173241821E-001                  6.5394867972134271E-002                  3.7494896993136267E-002                  8.2704872589872299E+010                  1.1999999985705929E+000                  2.3880171140044282E+000                  6.3980451582423955E+007                                      666                  1.0611726135679419E+003                  7.1912282772313608E+002                  4.0511799427928388E+001                  0.0000000000000000E+000                  2.4481843736355050E-001                  0.0000000000000000E+000                  3.3729707384076042E+004                  1.1999999999975428E+000                  1.7004706145690027E+048                  0.0000000000000000E+000                  0.0000000000000000E+000                  0.0000000000000000E+000                  0.0000000000000000E+000                  0.0000000000000000E+000                  0.0000000000000000E+000                  0.0000000000000000E+000                  0.0000000000000000E+000                  0.0000000000000000E+000                  0.0000000000000000E+000                  0.0000000000000000E+000                  5.7716947761614667E+006                 -9.8999999999999986E+001                 -1.1165713962590902E-001                  6.5867034536339322E+000                  1.4604179294563060E+001                 -1.1165713962590902E-001                  6.5867034536339322E+000                  0.0000000000000000E+000                  0.0000000000000000E+000                  0.0000000000000000E+000                  0.0000000000000000E+000                 -9.5941213224736843E-001                  4.5443719677283960E+000                  4.5443719677283960E+000                 -1.7609125905568127E-001                  0.0000000000000000E+000                  2.7258261373530729E-001                  1.9333421716272756E+000                  2.0327376439871871E-003                  9.9860567411378975E-001                  3.5907314560297135E+002                  4.1816079173241821E-001                  2.3880171140044282E+000                  2.3882342903308089E+000                  2.3886241203115537E+000                  0.0000000000000000E+000                                        5                  1.0979634110292461E-001                  4.6771240365603362E+003                  2.6303826715943358E-005                  0.0000000000000000E+000                 -1.0000000000000000E-010                  0.0000000000000000E+000                  0.0000000000000000E+000                  0.0000000000000000E+000                  0.0000000000000000E+000                  0.0000000000000000E+000                  6.6666666666666663E-001                  0.0000000000000000E+000                  0.0000000000000000E+000                  0.0000000000000000E+000                  0.0000000000000000E+000                  0.0000000000000000E+000                  0.0000000000000000E+000                  0.0000000000000000E+000                  4.8534274396130550E-001                  1.0000000000000000E+000                  1.0000000000000000E+000                  1.0000000000000000E+000                  0.0000000000000000E+000                  8.5421999999825104E-001                  3.2648525169982373E-001                  4.9691843552177491E-003                  0.0000000000000000E+000                  0.0000000000000000E+000                  6.3212870056542178E-002                  0.0000000000000000E+000                                        0 
                                      35                  1.1999999999970508E+000                  2.9483411457712130E-002                  3.7816409283846153E-001                  3.6699635220470279E+000                  3.9087595213603910E-001                 -4.1423011173664364E+000                 -9.8999999999999986E+001                 -4.5771138635393420E+000                 -9.8999999999999986E+001                 -4.5771138635393420E+000                  3.7609206876727677E+000                  7.1185000000000009E-001                  1.1400060804156611E-017                  2.8956916256576794E-005                  2.7207104308374408E-001                  9.9719529299933272E-009                  2.3260284925999465E-027                  7.3178617926380581E-049                  2.7329493446163040E-003                  3.3174552414566311E-005                  1.7182233499700855E-029                  8.0761945395588480E-004                  3.1805956433288750E-006                  1.6589440136069003E-060                  1.3342673892118209E-034                  7.5079570155867463E-003                  2.9753694540330765E-006                  1.6941050191672768E-005                  2.1175962809954184E-037                  1.0040531048010259E-099                  3.9939946938314865E-007                  1.0040531048010259E-099                  1.0040531048010259E-099                  1.6732321001597045E-003                  1.1682039346945494E-039                  3.2715611465547836E-003                  7.1185000000000009E-001                  2.9606630463815048E-028                  2.8956916256552918E-005                  2.7207104308374358E-001                  9.9719534931473198E-009                  3.7065842719829556E-045                  1.0035946547427206E-099                  2.7329493446163031E-003                  3.3174552414566305E-005                  1.0036245899362123E-099                  8.0761945395588491E-004                  3.1805956433288750E-006                  1.0036236600653406E-099                  1.0036241932020543E-099                  7.5079570155867437E-003                  2.9753694540330773E-006                  1.6941050191672768E-005                  1.0036235290852166E-099                  1.0036517452981918E-099                  3.9939946938314860E-007                  1.0035975080833923E-099                  1.0036190354847081E-099                  1.6732321001597043E-003                  1.1908458622441268E-058                  3.2715611465547858E-003                 -4.5771138635401556E+000                 -1.6304689202335112E+001                 -9.8999999999999986E+001                  0.0000000000000000E+000                 -4.5253872738770893E+000                 -2.8154199622372658E+000                 -9.8999999999999986E+001                  4.1816079111422655E-001                  2.3880171105433874E+000                  0.0000000000000000E+000                  0.0000000000000000E+000                  3.7494896993135490E-002                  4.1816079111422655E-001                  6.5394867971950363E-002                  3.7494896993135490E-002                  8.2704872467098450E+010                  1.1999999985701006E+000                  2.3880171105433874E+000                  6.3980451604263768E+007                                      666                  1.0611726161259237E+003                  7.1912282921956023E+002                  4.0511799511154450E+001                  0.0000000000000000E+000                  2.9378210213116102E-001                  0.0000000000000000E+000                  3.3729707310822167E+004                  1.1999999999970508E+000                  1.7004706170480762E+048                  0.0000000000000000E+000                  0.0000000000000000E+000                  0.0000000000000000E+000                  0.0000000000000000E+000                  0.0000000000000000E+000                  0.0000000000000000E+000                  0.0000000000000000E+000                  0.0000000000000000E+000                  0.0000000000000000E+000                  0.0000000000000000E+000                  0.0000000000000000E+000                  5.7716947636121530E+006                 -9.8999999999999986E+001                 -1.1165713766035834E-001                  6.5867034542256073E+000                  1.4604179297120494E+001                 -1.1165713766035834E-001                  6.5867034542256073E+000                  0.0000000000000000E+000                  0.0000000000000000E+000                  0.0000000000000000E+000                  0.0000000000000000E+000                 -9.5941213098883049E-001                  4.5443719677281429E+000                  4.5443719677281429E+000                 -1.7609125905568127E-001                  0.0000000000000000E+000                  2.7258261123764016E-001                  1.9333421780394815E+000                  2.0327376431962295E-003                  9.9860567411440204E-001                  3.5907315098388875E+002                  4.1816079111422655E-001                  2.3880171105433874E+000                  2.3885114747923226E+000                  2.3887106897544257E+000                  0.0000000000000000E+000                                        2                  1.0979634142110238E-001                  4.6771240441819837E+003                  2.6478058445661813E-005                  0.0000000000000000E+000                 -1.0000000000000000E-010                  0.0000000000000000E+000                  0.0000000000000000E+000                  0.0000000000000000E+000                  0.0000000000000000E+000                  0.0000000000000000E+000                  6.6666666666666663E-001                  0.0000000000000000E+000                  0.0000000000000000E+000                  0.0000000000000000E+000                  0.0000000000000000E+000                  0.0000000000000000E+000                  0.0000000000000000E+000                  0.0000000000000000E+000                  4.8534274396130545E-001                  1.0000000000000000E+000                  1.0000000000000000E+000                  1.0000000000000000E+000                  0.0000000000000000E+000                  8.5421999999789988E-001                  3.2648525169968978E-001                  4.9691843768132661E-003                  0.0000000000000000E+000                  0.0000000000000000E+000                  6.3212870065785784E-002                  0.0000000000000000E+000                                        0 
                                      36                  1.1999999999964601E+000                  3.5390093749254552E-002                  3.7816409203472778E-001                  3.6699635211500166E+000                  3.9087594694052635E-001                 -4.1423011232574050E+000                 -9.8999999999999986E+001                 -4.5742445639230915E+000                 -9.8999999999999986E+001                 -4.5742445639230915E+000                  3.7609206892800211E+000                  7.1185000000000020E-001                  1.2004618630495051E-017                  2.8956916256584099E-005                  2.7207104308374425E-001                  9.9719528171715165E-009                  2.7511760632283848E-027                  8.6554104615251651E-049                  2.7329493446163031E-003                  3.3174552414566311E-005                  1.7182234787366343E-029                  8.0761945395588458E-004                  3.1805956433288746E-006                  1.6589442754957661E-060                  1.3342674999645135E-034                  7.5079570155867463E-003                  2.9753694540330765E-006                  1.6941050191672764E-005                  2.1175964723275474E-037                  1.0040531048010256E-099                  3.9939946938314855E-007                  1.0040531048010256E-099                  1.0040531048010256E-099                  1.6732321001597045E-003                  1.4022409965312766E-039                  3.2715611465547836E-003                  7.1184999999999998E-001                  1.9850152280039363E-027                  2.8956916256552918E-005                  2.7207104308374358E-001                  9.9719534931473181E-009                  1.4731366701861148E-043                  1.0035948587880891E-099                  2.7329493446163040E-003                  3.3174552414566298E-005                  1.0036247816691140E-099                  8.0761945395588480E-004                  3.1805956433288750E-006                  1.0036238721424353E-099                  1.0036243950284283E-099                  7.5079570155867420E-003                  2.9753694540330778E-006                  1.6941050191672764E-005                  1.0036237434266346E-099                  1.0036518474394788E-099                  3.9939946938314860E-007                  1.0035977866736048E-099                  1.0036193052004785E-099                  1.6732321001597043E-003                  7.3436447687413380E-057                  3.2715611465547853E-003                 -4.5742445639238989E+000                 -1.6304689178425573E+001                 -9.8999999999999986E+001                  0.0000000000000000E+000                 -4.5253872730287199E+000                 -2.8144314975368112E+000                 -9.8999999999999986E+001                  4.1816079037234488E-001                  2.3880171061249844E+000                  0.0000000000000000E+000                  0.0000000000000000E+000                  3.7494896993136163E-002                  4.1816079037234488E-001                  6.5394867971729789E-002                  3.7494896993136163E-002                  8.2704872319745239E+010                  1.1999999985695100E+000                  2.3880171061249844E+000                  6.3980451268667027E+007                                      666                  1.0611726206445992E+003                  7.1912283262357198E+002                  4.0511799632524756E+001                  0.0000000000000000E+000                  3.2644630210570552E-001                  0.0000000000000000E+000                  3.3729707217196868E+004                  1.1999999999964601E+000                  1.7004706200234304E+048                  0.0000000000000000E+000                  0.0000000000000000E+000                  0.0000000000000000E+000                  0.0000000000000000E+000                  0.0000000000000000E+000                  0.0000000000000000E+000                  0.0000000000000000E+000                  0.0000000000000000E+000                  0.0000000000000000E+000                  0.0000000000000000E+000                  0.0000000000000000E+000                  5.7716948433353677E+006                 -9.8999999999999986E+001                 -1.1165713567508732E-001                  6.5867034553040282E+000                  1.4604179300190239E+001                 -1.1165713567508732E-001                  6.5867034553040282E+000                  0.0000000000000000E+000                  0.0000000000000000E+000                  0.0000000000000000E+000                  0.0000000000000000E+000                 -9.5941213117642876E-001                  4.5443719695233398E+000                  4.5443719695233398E+000                 -1.7609125905568127E-001                  0.0000000000000000E+000                  2.7258261235538017E-001                  1.9333421661925265E+000                  2.0327376423304243E-003                  9.9860567411040835E-001                  3.5907314588629697E+002                  4.1816079037234488E-001                  2.3881101277846968E+000                  5.2928349588766736E-002                  1.9465756864025105E-001                  0.0000000000000000E+000                                        2                  1.0979634137367467E-001                  4.6771240345222996E+003                  2.6653573011894265E-005                  0.0000000000000000E+000                 -1.0000000000000000E-010                  0.0000000000000000E+000                  0.0000000000000000E+000                  0.0000000000000000E+000                  0.0000000000000000E+000                  0.0000000000000000E+000                  6.6666666666666663E-001                  0.0000000000000000E+000                  0.0000000000000000E+000                  0.0000000000000000E+000                  0.0000000000000000E+000                  0.0000000000000000E+000                  0.0000000000000000E+000                  0.0000000000000000E+000                  4.8534274396130572E-001                  1.0000000000000000E+000                  1.0000000000000000E+000                  1.0000000000000000E+000                  0.0000000000000000E+000                  8.5421999999748055E-001                  3.2648525169952913E-001                  4.9691843838630722E-003                  0.0000000000000000E+000                  0.0000000000000000E+000                  6.3212870005139365E-002                  0.0000000000000000E+000                                        0 
                                      37                  1.1999999999957511E+000                  4.2478112499105471E-002                  3.7816409114923755E-001                  3.6699635228867549E+000                  3.9087595211649923E-001                 -4.1423011078350314E+000                 -9.8999999999999986E+001                 -4.5714347553110679E+000                 -9.8999999999999986E+001                 -4.5714347553110679E+000                  3.7609206910507451E+000                  7.1185000000000009E-001                  1.2492630041558014E-017                  2.8956916256593213E-005                  2.7207104308374436E-001                  9.9719526817853420E-009                  3.2447331254790488E-027                  1.0208180762266554E-048                  2.7329493446163040E-003                  3.3174552414566311E-005                  1.7182235467506689E-029                  8.0761945395588480E-004                  3.1805956433288750E-006                  1.6589444125736267E-060                  1.3342675574418454E-034                  7.5079570155867463E-003                  2.9753694540330765E-006                  1.6941050191672768E-005                  2.1175965706085257E-037                  1.0040531048010259E-099                  3.9939946938314865E-007                  1.0040531048010259E-099                  1.0040531048010259E-099                  1.6732321001597045E-003                  1.6830854853125250E-039                  3.2715611465547836E-003                  7.1185000000000032E-001                  1.2594441273283695E-026                  2.8956916256552921E-005                  2.7207104308374358E-001                  9.9719534931473099E-009                  4.5455529024418818E-042                  1.0035951237750781E-099                  2.7329493446163027E-003                  3.3174552414566311E-005                  1.0036250132781671E-099                  8.0761945395588458E-004                  3.1805956433288750E-006                  1.0036241519328034E-099                  1.0036246503564651E-099                  7.5079570155867446E-003                  2.9753694540330773E-006                  1.6941050191672768E-005                  1.0036240286450840E-099                  1.0036518537117871E-099                  3.9939946938314865E-007                  1.0035982373964609E-099                  1.0036197246111024E-099                  1.6732321001597045E-003                  3.3131676408047523E-055                  3.2715611465547858E-003                 -4.5714347553118699E+000                 -1.6304689149733733E+001                 -9.8999999999999986E+001                  0.0000000000000000E+000                 -4.5253872673016966E+000                 -2.8136352329936791E+000                 -9.8999999999999986E+001                  4.1816078948206309E-001                  2.3880171012494249E+000                  0.0000000000000000E+000                  0.0000000000000000E+000                  3.7494896993136059E-002                  4.1816078948206309E-001                  6.5394867971465001E-002                  3.7494896993136059E-002                  8.2704872142901138E+010                  1.1999999985688012E+000                  2.3880171012494249E+000                  6.3980451449904874E+007                                      666                  1.0611726237330183E+003                  7.1912283411772842E+002                  4.0511799744357326E+001                  0.0000000000000000E+000                  3.8544095970698139E-001                  0.0000000000000000E+000                  3.3729707114048746E+004                  1.1999999999957511E+000                  1.7004706235939003E+048                  0.0000000000000000E+000                  0.0000000000000000E+000                  0.0000000000000000E+000                  0.0000000000000000E+000                  0.0000000000000000E+000                  0.0000000000000000E+000                  0.0000000000000000E+000                  0.0000000000000000E+000                  0.0000000000000000E+000                  0.0000000000000000E+000                  0.0000000000000000E+000                  5.7716947863088129E+006                 -9.8999999999999986E+001                 -1.1165713247044293E-001                  6.5867034557883324E+000                  1.4604179303873680E+001                 -1.1165713247044293E-001                  6.5867034557883324E+000                  0.0000000000000000E+000                  0.0000000000000000E+000                  0.0000000000000000E+000                  0.0000000000000000E+000                 -9.5941212866607695E-001                  4.5443719687850823E+000                  4.5443719687850823E+000                 -1.7609125905568127E-001                  0.0000000000000000E+000                  2.7258261053540639E-001                  1.9333421834818512E+000                  2.0327376413446369E-003                  9.9860567411601464E-001                  3.5907315116871712E+002                  3.9578754574472835E-001                  2.3880171012494249E+000                  5.2928349473720736E-002                  1.9465756821890406E-001                  0.0000000000000000E+000                                        5                  1.0979634200833030E-001                  4.6771240532277643E+003                  2.6826575968725256E-005                  0.0000000000000000E+000                 -1.0000000000000000E-010                  0.0000000000000000E+000                  0.0000000000000000E+000                  0.0000000000000000E+000                  0.0000000000000000E+000                  0.0000000000000000E+000                  6.6666666666666663E-001                  0.0000000000000000E+000                  0.0000000000000000E+000                  0.0000000000000000E+000                  0.0000000000000000E+000                  0.0000000000000000E+000                  0.0000000000000000E+000                  0.0000000000000000E+000                  4.8534274396130533E-001                  1.0000000000000000E+000                  1.0000000000000000E+000                  1.0000000000000000E+000                  0.0000000000000000E+000                  8.5421999999697540E-001                  3.2648525169933612E-001                  4.9691844227181935E-003                  0.0000000000000000E+000                  0.0000000000000000E+000                  6.3212870090129145E-002                  0.0000000000000000E+000                                        0 
                                      38                  1.1999999999949007E+000                  5.0983734998926555E-002                  3.7816409005389107E-001                  3.6699635238648982E+000                  3.9087595383838281E-001                 -4.1423010981851132E+000                 -2.0470039705150718E+001                 -4.5687422843813250E+000                 -9.8999999999999986E+001                 -4.5687422843813250E+000                  3.7609206932411303E+000                  7.1185000000000020E-001                  1.2862359122188576E-017                  2.8956916256604482E-005                  2.7207104308374452E-001                  9.9719525193219197E-009                  3.8139983664540011E-027                  1.1999136085079409E-048                  2.7329493446163035E-003                  3.3174552414566311E-005                  1.7182237936216087E-029                  8.0761945395588480E-004                  3.1805956433288750E-006                  1.6589449154481807E-060                  1.3342677704141252E-034                  7.5079570155867463E-003                  2.9753694540330765E-006                  1.6941050191672764E-005                  2.1175969392327787E-037                  1.0040531048010259E-099                  3.9939946938314865E-007                  1.0040531048010259E-099                  1.0040531048010259E-099                  1.6732321001597049E-003                  2.0200989385079162E-039                  3.2715611465547836E-003                  7.1185000000000020E-001                  7.5472951920092473E-026                  2.8956916256552931E-005                  2.7207104308374358E-001                  9.9719534931473181E-009                  1.0917910582858315E-040                  1.0035954374778794E-099                  2.7329493446163061E-003                  3.3174552414566325E-005                  1.0036252900984381E-099                  8.0761945395588491E-004                  3.1805956433288763E-006                  1.0036244733334389E-099                  1.0036249488945218E-099                  7.5079570155867472E-003                  2.9753694540330782E-006                  1.6941050191672764E-005                  1.0036243551497271E-099                  1.0036519044090889E-099                  3.9939946938314860E-007                  1.0035987349165942E-099                  1.0036201791430780E-099                  1.6732321001597045E-003                  1.1077502239554504E-053                  3.2715611465547858E-003                 -4.5687422843821226E+000                 -1.6304689115302484E+001                 -9.8999999999999986E+001                  0.0000000000000000E+000                 -4.5253872694182107E+000                 -2.8130329078295442E+000                 -9.8999999999999986E+001                  4.1816078841370319E-001                  2.3880170952216950E+000                  0.0000000000000000E+000                  0.0000000000000000E+000                  3.7494896993136677E-002                  4.1816078841370319E-001                  6.5394867971147380E-002                  3.7494896993136677E-002                  8.2704871930665771E+010                  1.1999999985679508E+000                  2.3880170952216950E+000                  6.3980451436612681E+007                                      666                  1.0611726283649680E+003                  7.1912283693483369E+002                  4.0511799891802525E+001                  0.0000000000000000E+000                  4.2815411613365512E-001                  0.0000000000000000E+000                  3.3729706986454716E+004                  1.1999999999949007E+000                  1.7004706278786003E+048                  0.0000000000000000E+000                  0.0000000000000000E+000                  0.0000000000000000E+000                  0.0000000000000000E+000                  0.0000000000000000E+000                  0.0000000000000000E+000                  0.0000000000000000E+000                  0.0000000000000000E+000                  0.0000000000000000E+000                  0.0000000000000000E+000                  0.0000000000000000E+000                  5.7716947779740654E+006                 -9.8999999999999986E+001                 -1.1165713019462650E-001                  6.5867034579152985E+000                  1.4604179308294231E+001                 -1.1165713019462650E-001                  6.5867034579152985E+000                  0.0000000000000000E+000                  0.0000000000000000E+000                  0.0000000000000000E+000                  0.0000000000000000E+000                 -9.5941212672761067E-001                  4.5443719690381954E+000                  4.5443719690381954E+000                 -1.7609125905568127E-001                  0.0000000000000000E+000                  2.7258261304035680E-001                  1.9333421917836047E+000                  2.0327376402451396E-003                  9.9860567410289225E-001                  3.5907314585374399E+002                  4.1816078841370319E-001                  2.3884497669294338E+000                  2.3887043470089533E+000                  2.3887136432422635E+000                  0.0000000000000000E+000                                        5                  1.0979634249840448E-001                  4.6771240637633373E+003                  2.6993407788617375E-005                  0.0000000000000000E+000                 -1.0000000000000000E-010                  0.0000000000000000E+000                  0.0000000000000000E+000                  0.0000000000000000E+000                  0.0000000000000000E+000                  0.0000000000000000E+000                  6.6666666666666663E-001                  0.0000000000000000E+000                  0.0000000000000000E+000                  0.0000000000000000E+000                  0.0000000000000000E+000                  0.0000000000000000E+000                  0.0000000000000000E+000                  0.0000000000000000E+000                  4.8534274396130578E-001                  1.0000000000000000E+000                  1.0000000000000000E+000                  1.0000000000000000E+000                  0.0000000000000000E+000                  8.5421999999637022E-001                  3.2648525169910497E-001                  4.9691844574309869E-003                  0.0000000000000000E+000                  0.0000000000000000E+000                  6.3212869890960255E-002                  0.0000000000000000E+000                                        0 
                                      39                  1.1999999999938802E+000                  6.1190481998711868E-002                  3.7816408868772294E-001                  3.6699635228740464E+000                  3.9087594714263740E-001                 -4.1423011038945896E+000                 -2.0169009709486737E+001                 -4.5662155302676855E+000                 -9.8999999999999986E+001                 -4.5662155302676855E+000                  3.7609206959730970E+000                  7.1185000000000020E-001                  1.3123240094157521E-017                  2.8956916256618275E-005                  2.7207104308374480E-001                  9.9719523243658006E-009                  4.4655239012376172E-027                  1.4048889008732628E-048                  2.7329493446163035E-003                  3.3174552414566311E-005                  1.7182239878430904E-029                  8.0761945395588458E-004                  3.1805956433288750E-006                  1.6589453097097083E-060                  1.3342679368480783E-034                  7.5079570155867446E-003                  2.9753694540330765E-006                  1.6941050191672764E-005                  2.1175972263630634E-037                  1.0040531048010256E-099                  3.9939946938314855E-007                  1.0040531048010256E-099                  1.0040531048010256E-099                  1.6732321001597043E-003                  2.4245151443870635E-039                  3.2715611465547836E-003                  7.1185000000000009E-001                  4.2584807133095848E-025                  2.8956916256552921E-005                  2.7207104308374352E-001                  9.9719534931473181E-009                  2.0500736250470380E-039                  1.0035957829130515E-099                  2.7329493446163027E-003                  3.3174552414566298E-005                  1.0036256198969993E-099                  8.0761945395588480E-004                  3.1805956433288746E-006                  1.0036248199939892E-099                  1.0036252868525081E-099                  7.5079570155867428E-003                  2.9753694540330778E-006                  1.6941050191672761E-005                  1.0036247037606218E-099                  1.0036521440508755E-099                  3.9939946938314860E-007                  1.0035991528934819E-099                  1.0036205771223064E-099                  1.6732321001597043E-003                  2.7832116658998733E-052                  3.2715611465547853E-003                 -4.5662155302684786E+000                 -1.6304689073984605E+001                 -9.8999999999999986E+001                  0.0000000000000000E+000                 -4.5253872663913182E+000                 -2.8126084086188050E+000                 -9.8999999999999986E+001                  4.1816078713164939E-001                  2.3880170877098781E+000                  0.0000000000000000E+000                  0.0000000000000000E+000                  3.7494896993135601E-002                  4.1816078713164939E-001                  6.5394867970766213E-002                  3.7494896993135601E-002                  8.2704871675971954E+010                  1.1999999985669303E+000                  2.3880170877098781E+000                  6.3980450974666700E+007                                      666                  1.0611726356754561E+003                  7.1912284227888483E+002                  4.0511800093064174E+001                  0.0000000000000000E+000                  5.7313836394799011E-001                  0.0000000000000000E+000                  3.3729706827312824E+004                  1.1999999999938802E+000                  1.7004706330203251E+048                  0.0000000000000000E+000                  0.0000000000000000E+000                  0.0000000000000000E+000                  0.0000000000000000E+000                  0.0000000000000000E+000                  0.0000000000000000E+000                  0.0000000000000000E+000                  0.0000000000000000E+000                  0.0000000000000000E+000                  0.0000000000000000E+000                  0.0000000000000000E+000                  5.7716948851056183E+006                 -9.8999999999999986E+001                 -1.1165712649175363E-001                  6.5867034595102112E+000                  1.4604179313598243E+001                 -1.1165712649175363E-001                  6.5867034595102112E+000                  0.0000000000000000E+000                  0.0000000000000000E+000                  0.0000000000000000E+000                  0.0000000000000000E+000                 -9.5941212651423602E-001                  4.5443719715574913E+000                  4.5443719715574913E+000                 -1.7609125905568127E-001                  0.0000000000000000E+000                  2.7258261448850113E-001                  1.9333421776241713E+000                  2.0327376389708040E-003                  9.9860567409943879E-001                  3.5907313898668389E+002                  4.1816078713164939E-001                  2.3880170877098781E+000                  3.3523370517087772E-002                  1.9465756710652077E-001                  0.0000000000000000E+000                                        2                  1.0979634255234888E-001                  4.6771240530934365E+003                  2.7150914975631596E-005                  0.0000000000000000E+000                 -1.0000000000000000E-010                  0.0000000000000000E+000                  0.0000000000000000E+000                  0.0000000000000000E+000                  0.0000000000000000E+000                  0.0000000000000000E+000                  6.6666666666666663E-001                  0.0000000000000000E+000                  0.0000000000000000E+000                  0.0000000000000000E+000                  0.0000000000000000E+000                  0.0000000000000000E+000                  0.0000000000000000E+000                  0.0000000000000000E+000                  4.8534274396130545E-001                  1.0000000000000000E+000                  1.0000000000000000E+000                  1.0000000000000000E+000                  0.0000000000000000E+000                  8.5421999999564358E-001                  3.2648525169882731E-001                  4.9691844755040699E-003                  0.0000000000000000E+000                  0.0000000000000000E+000                  6.3212869838470631E-002                  0.0000000000000000E+000                                        0 
                                      40                  1.1999999999926554E+000                  7.3438578398454232E-002                  3.7816408706306104E-001                  3.6699635213651356E+000                  3.9087593785766894E-001                 -4.1423011133504772E+000                 -9.8999999999999986E+001                 -4.5638890793919940E+000                 -9.8999999999999986E+001                 -4.5638890793919948E+000                  3.7609206992219777E+000                  7.1184999999999987E-001                  1.3293304496386817E-017                  2.8956916256635029E-005                  2.7207104308374497E-001                  9.9719520904184505E-009                  5.2043625948187275E-027                  1.6373336499783082E-048                  2.7329493446163031E-003                  3.3174552414566305E-005                  1.7182241732279542E-029                  8.0761945395588447E-004                  3.1805956433288746E-006                  1.6589456855994891E-060                  1.3342680953582184E-034                  7.5079570155867437E-003                  2.9753694540330752E-006                  1.6941050191672761E-005                  2.1175974992474926E-037                  1.0040531048010254E-099                  3.9939946938314849E-007                  1.0040531048010254E-099                  1.0040531048010254E-099                  1.6732321001597043E-003                  2.9098146620063843E-039                  3.2715611465547823E-003                  7.1185000000000032E-001                  2.2524499034000119E-024                  2.8956916256552931E-005                  2.7207104308374352E-001                  9.9719534931473198E-009                  3.0268059578687510E-038                  1.0035962123162831E-099                  2.7329493446163061E-003                  3.3174552414566332E-005                  1.0036260163163733E-099                  8.0761945395588502E-004                  3.1805956433288759E-006                  1.0036252487050684E-099                  1.0036256987992745E-099                  7.5079570155867489E-003                  2.9753694540330778E-006                  1.6941050191672764E-005                  1.0036251362426706E-099                  1.0036523595601497E-099                  3.9939946938314865E-007                  1.0035997265831997E-099                  1.0036211059185093E-099                  1.6732321001597047E-003                  5.3321575604784796E-051                  3.2715611465547862E-003                 -4.5638890793927835E+000                 -1.6304689024403686E+001                 -9.8999999999999986E+001                  0.0000000000000000E+000                 -4.5253872601910112E+000                 -2.8123319017745905E+000                 -9.8999999999999986E+001                  4.1816078559318304E-001                  2.3880170787776880E+000                  0.0000000000000000E+000                  0.0000000000000000E+000                  3.7494896993134963E-002                  4.1816078559318304E-001                  6.5394867970308732E-002                  3.7494896993134963E-002                  8.2704871370322327E+010                  1.1999999985657055E+000                  2.3880170787776880E+000                  6.3980450358054355E+007                                      666                  1.0611726445984084E+003                  7.1912284890777482E+002                  4.0511800332698144E+001                  0.0000000000000000E+000                  5.7140838027159002E-001                  0.0000000000000000E+000                  3.3729706638059724E+004                  1.1999999999926554E+000                  1.7004706391902685E+048                  0.0000000000000000E+000                  0.0000000000000000E+000                  0.0000000000000000E+000                  0.0000000000000000E+000                  0.0000000000000000E+000                  0.0000000000000000E+000                  0.0000000000000000E+000                  0.0000000000000000E+000                  0.0000000000000000E+000                  0.0000000000000000E+000                  0.0000000000000000E+000                  5.7716950300808465E+006                 -9.8999999999999986E+001                 -1.1165712159961425E-001                  6.5867034609826440E+000                  1.4604179319963325E+001                 -1.1165712159961425E-001                  6.5867034609826440E+000                  0.0000000000000000E+000                  0.0000000000000000E+000                  0.0000000000000000E+000                  0.0000000000000000E+000                 -9.5941212659004260E-001                  4.5443719748829805E+000                  4.5443719748829805E+000                 -1.7609125905568127E-001                  0.0000000000000000E+000                  2.7258261276912943E-001                  1.9333421570974965E+000                  2.0327376374776897E-003                  9.9860567410096501E-001                  3.5907313739884137E+002                  4.1816078559318304E-001                  2.3884106578977873E+000                  6.5013968138322137E-002                  2.1689985557975514E-001                  0.0000000000000000E+000                                        4                  1.0979634253318381E-001                  4.6771240368446443E+003                  2.7296748640425677E-005                  0.0000000000000000E+000                 -1.0000000000000000E-010                  0.0000000000000000E+000                  0.0000000000000000E+000                  0.0000000000000000E+000                  0.0000000000000000E+000                  0.0000000000000000E+000                  6.6666666666666663E-001                  0.0000000000000000E+000                  0.0000000000000000E+000                  0.0000000000000000E+000                  0.0000000000000000E+000                  0.0000000000000000E+000                  0.0000000000000000E+000                  0.0000000000000000E+000                  4.8534274396130567E-001                  1.0000000000000000E+000                  1.0000000000000000E+000                  1.0000000000000000E+000                  0.0000000000000000E+000                  8.5421999999477205E-001                  3.2648525169849441E-001                  4.9691844932260257E-003                  0.0000000000000000E+000                  0.0000000000000000E+000                  6.3212869861508841E-002                  0.0000000000000000E+000                                        0 
                                      41                  1.1999999999911857E+000                  8.8136294078145078E-002                  3.7816408515836930E-001                  3.6699635223830285E+000                  3.9087593811985860E-001                 -4.1423011020352343E+000                 -9.8999999999999986E+001                 -4.5617817882314160E+000                 -9.8999999999999986E+001                 -4.5617817882314160E+000                  3.7609207030308291E+000                  7.1184999999999987E-001                  1.3394887077765547E-017                  2.8956916256655307E-005                  2.7207104308374530E-001                  9.9719518096815926E-009                  6.0331014427099953E-027                  1.8980619479951519E-048                  2.7329493446163031E-003                  3.3174552414566305E-005                  1.7182245929548397E-029                  8.0761945395588458E-004                  3.1805956433288746E-006                  1.6589465400799929E-060                  1.3342684570383149E-034                  7.5079570155867437E-003                  2.9753694540330752E-006                  1.6941050191672761E-005                  2.1175981251256722E-037                  1.0040531048010254E-099                  3.9939946938314849E-007                  1.0040531048010254E-099                  1.0040531048010254E-099                  1.6732321001597039E-003                  3.4921742786672255E-039                  3.2715611465547832E-003                  7.1185000000000032E-001                  1.1104781554561383E-023                  2.8956916256552931E-005                  2.7207104308374352E-001                  9.9719534931473181E-009                  3.5386401020307295E-037                  1.0035967037919833E-099                  2.7329493446163061E-003                  3.3174552414566325E-005                  1.0036264906130997E-099                  8.0761945395588502E-004                  3.1805956433288759E-006                  1.0036257383910685E-099                  1.0036261804556905E-099                  7.5079570155867489E-003                  2.9753694540330782E-006                  1.6941050191672764E-005                  1.0036256277404279E-099                  1.0036527439692427E-099                  3.9939946938314865E-007                  1.0036002890753224E-099                  1.0036216440214544E-099                  1.6732321001597047E-003                  7.9074045599449570E-050                  3.2715611465547862E-003                 -4.5617817882322012E+000                 -1.6304688964904617E+001                 -9.8999999999999986E+001                  0.0000000000000000E+000                 -4.5253872634478611E+000                 -2.8121667824243874E+000                 -9.8999999999999986E+001                  4.1816078374698834E-001                  2.3880170682980357E+000                  0.0000000000000000E+000                  0.0000000000000000E+000                  3.7494896993134547E-002                  4.1816078374698834E-001                  6.5394867969759921E-002                  3.7494896993134547E-002                  8.2704871003527466E+010                  1.1999999985642358E+000                  2.3880170682980357E+000                  6.3980450198204748E+007                                      666                  1.0611726531265638E+003                  7.1912285437189473E+002                  4.0511800594680928E+001                  0.0000000000000000E+000                  7.9925028984619406E-001                  0.0000000000000000E+000                  3.3729706416187066E+004                  1.1999999999911857E+000                  1.7004706465944339E+048                  0.0000000000000000E+000                  0.0000000000000000E+000                  0.0000000000000000E+000                  0.0000000000000000E+000                  0.0000000000000000E+000                  0.0000000000000000E+000                  0.0000000000000000E+000                  0.0000000000000000E+000                  0.0000000000000000E+000                  0.0000000000000000E+000                  0.0000000000000000E+000                  5.7716950518952645E+006                 -9.8999999999999986E+001                 -1.1165711759723064E-001                  6.5867034645890561E+000                  1.4604179327601743E+001                 -1.1165711759723064E-001                  6.5867034645890561E+000                  0.0000000000000000E+000                  0.0000000000000000E+000                  0.0000000000000000E+000                  0.0000000000000000E+000                 -9.5941212390025843E-001                  4.5443719760038741E+000                  4.5443719760038741E+000                 -1.7609125905568127E-001                  0.0000000000000000E+000                  2.7258260985408900E-001                  1.9333421640201633E+000                  2.0327376357434416E-003                  9.9860567407917422E-001                  3.5907314211311478E+002                  1.5600455808551017E-001                  2.3880170682980357E+000                  2.3884698759769587E+000                  2.3885773619100981E+000                  0.0000000000000000E+000                                        2                  1.0979634321320272E-001                  4.6771240478091213E+003                  2.7429520251887511E-005                  0.0000000000000000E+000                 -1.0000000000000000E-010                  0.0000000000000000E+000                  0.0000000000000000E+000                  0.0000000000000000E+000                  0.0000000000000000E+000                  0.0000000000000000E+000                  6.6666666666666663E-001                  0.0000000000000000E+000                  0.0000000000000000E+000                  0.0000000000000000E+000                  0.0000000000000000E+000                  0.0000000000000000E+000                  0.0000000000000000E+000                  0.0000000000000000E+000                  4.8534274396130567E-001                  1.0000000000000000E+000                  1.0000000000000000E+000                  1.0000000000000000E+000                  0.0000000000000000E+000                  8.5421999999372533E-001                  3.2648525169809400E-001                  4.9691845457958813E-003                  0.0000000000000000E+000                  0.0000000000000000E+000                  6.3212869530770807E-002                  0.0000000000000000E+000                                        0 
                                      42                  1.1999999999894220E+000                  1.0577355289377408E-001                  3.7816408287274506E-001                  3.6699635233703396E+000                  3.9087593749785399E-001                 -4.1423010903372441E+000                 -1.9691888454767074E+001                 -4.5598975382452744E+000                 -9.8999999999999986E+001                 -4.5598975382452736E+000                  3.7609207076014397E+000                  7.1184999999999965E-001                  1.3450025697036743E-017                  2.8956916256679736E-005                  2.7207104308374569E-001                  9.9719514727973410E-009                  6.9507010696880418E-027                  2.1867465682280033E-048                  2.7329493446163031E-003                  3.3174552414566305E-005                  1.7182248995239720E-029                  8.0761945395588426E-004                  3.1805956433288737E-006                  1.6589471621648582E-060                  1.3342687195536928E-034                  7.5079570155867437E-003                  2.9753694540330752E-006                  1.6941050191672761E-005                  2.1175985776687618E-037                  1.0040531048010254E-099                  3.9939946938314849E-007                  1.0040531048010254E-099                  1.0040531048010254E-099                  1.6732321001597043E-003                  4.1910059874686223E-039                  3.2715611465547832E-003                  7.1185000000000009E-001                  5.0684334807556994E-023                  2.8956916256552918E-005                  2.7207104308374352E-001                  9.9719534931472983E-009                  3.3021305256330192E-036                  1.0035973095993242E-099                  2.7329493446163027E-003                  3.3174552414566298E-005                  1.0036270603363988E-099                  8.0761945395588469E-004                  3.1805956433288746E-006                  1.0036263376439189E-099                  1.0036267642143518E-099                  7.5079570155867428E-003                  2.9753694540330778E-006                  1.6941050191672761E-005                  1.0036262305020849E-099                  1.0036531332610175E-099                  3.9939946938314860E-007                  1.0036010360867528E-099                  1.0036223378576066E-099                  1.6732321001597045E-003                  9.2151678859858499E-049                  3.2715611465547853E-003                 -4.5598975382460560E+000                 -1.6304688893504494E+001                 -9.8999999999999986E+001                  0.0000000000000000E+000                 -4.5253872566532518E+000                 -2.8120771766660742E+000                 -9.8999999999999986E+001                  4.1816078153151814E-001                  2.3880170557231386E+000                  0.0000000000000000E+000                  0.0000000000000000E+000                  3.7494896993133880E-002                  4.1816078153151814E-001                  6.5394867969101017E-002                  3.7494896993133880E-002                  8.2704870563359924E+010                  1.1999999985624721E+000                  2.3880170557231386E+000                  6.3980449959183335E+007                                      666                  1.0611726635226898E+003                  7.1912286112268600E+002                  4.0511800909877429E+001                  0.0000000000000000E+000                  8.3106170536184720E-001                  0.0000000000000000E+000                  3.3729706149940554E+004                  1.1999999999894220E+000                  1.7004706554796493E+048                  0.0000000000000000E+000                  0.0000000000000000E+000                  0.0000000000000000E+000                  0.0000000000000000E+000                  0.0000000000000000E+000                  0.0000000000000000E+000                  0.0000000000000000E+000                  0.0000000000000000E+000                  0.0000000000000000E+000                  0.0000000000000000E+000                  0.0000000000000000E+000                  5.7716950905201612E+006                 -9.8999999999999986E+001                 -1.1165711092502853E-001                  6.5867034670764131E+000                  1.4604179336767819E+001                 -1.1165711092502853E-001                  6.5867034670764131E+000                  0.0000000000000000E+000                  0.0000000000000000E+000                  0.0000000000000000E+000                  0.0000000000000000E+000                 -9.5941212090590355E-001                  4.5443719775823768E+000                  4.5443719775823768E+000                 -1.7609125905568127E-001                  0.0000000000000000E+000                  2.7258261098912434E-001                  1.9333421697186115E+000                  2.0327376336929446E-003                  9.9860567407665912E-001                  3.5907313777913254E+002                  3.7204920143532305E-001                  2.3881100773834496E+000                  1.5600455724379433E-001                  2.1689985344029056E-001                  0.0000000000000000E+000                                        4                  1.0979634397022182E-001                  4.6771240584449997E+003                  2.7548785766612016E-005                  0.0000000000000000E+000                 -1.0000000000000000E-010                  0.0000000000000000E+000                  0.0000000000000000E+000                  0.0000000000000000E+000                  0.0000000000000000E+000                  0.0000000000000000E+000                  6.6666666666666663E-001                  0.0000000000000000E+000                  0.0000000000000000E+000                  0.0000000000000000E+000                  0.0000000000000000E+000                  0.0000000000000000E+000                  0.0000000000000000E+000                  0.0000000000000000E+000                  4.8534274396130545E-001                  1.0000000000000000E+000                  1.0000000000000000E+000                  1.0000000000000000E+000                  0.0000000000000000E+000                  8.5421999999247022E-001                  3.2648525169761455E-001                  4.9691846062092475E-003                  0.0000000000000000E+000                  0.0000000000000000E+000                  6.3212869492448392E-002                  0.0000000000000000E+000                                        0 
                                      43                  1.1999999999873054E+000                  1.2693826347252890E-001                  3.7816408009708502E-001                  3.6699635234408143E+000                  3.9087593222843126E-001                 -4.1423010852045854E+000                 -9.8999999999999986E+001                 -4.5582281524289670E+000                 -9.8999999999999986E+001                 -4.5582281524289670E+000                  3.7609207131519935E+000                  7.1184999999999954E-001                  1.3477000079971075E-017                  2.8956916256709104E-005                  2.7207104308374608E-001                  9.9719510685361961E-009                  7.9512188603862372E-027                  2.5015180642669984E-048                  2.7329493446163031E-003                  3.3174552414566305E-005                  1.7182252591495105E-029                  8.0761945395588447E-004                  3.1805956433288746E-006                  1.6589478920947418E-060                  1.3342690276542192E-034                  7.5079570155867437E-003                  2.9753694540330761E-006                  1.6941050191672761E-005                  2.1175991087352506E-037                  1.0040531048010256E-099                  3.9939946938314849E-007                  1.0040531048010256E-099                  1.0040531048010256E-099                  1.6732321001597039E-003                  5.0296042757111539E-039                  3.2715611465547832E-003                  7.1185000000000009E-001                  2.1261857601991917E-022                  2.8956916256552918E-005                  2.7207104308374352E-001                  9.9719534931472189E-009                  2.4811224142753033E-035                  1.0035980412979184E-099                  2.7329493446163027E-003                  3.3174552414566298E-005                  1.0036277438638828E-099                  8.0761945395588491E-004                  3.1805956433288750E-006                  1.0036270557736644E-099                  1.0036274640471926E-099                  7.5079570155867428E-003                  2.9753694540330769E-006                  1.6941050191672764E-005                  1.0036269527961343E-099                  1.0036535916373380E-099                  3.9939946938314860E-007                  1.0036019412718599E-099                  1.0036231695577623E-099                  1.6732321001597043E-003                  8.5672548036928481E-048                  3.2715611465547853E-003                 -4.5582281524297450E+000                 -1.6304688807823933E+001                 -9.8999999999999986E+001                  0.0000000000000000E+000                 -4.5253872480709276E+000                 -2.8120333239862938E+000                 -9.8999999999999986E+001                  4.1816077887294240E-001                  2.3880170404553875E+000                  0.0000000000000000E+000                  0.0000000000000000E+000                  3.7494896993134456E-002                  4.1816077887294240E-001                  6.5394867968310316E-002                  3.7494896993134456E-002                  8.2704870035143311E+010                  1.1999999985603556E+000                  2.3880170404553875E+000                  6.3980449440798678E+007                                      666                  1.0611726769304271E+003                  7.1912287025517685E+002                  4.0511801302496551E+001                  0.0000000000000000E+000                  9.5748445896696044E-001                  0.0000000000000000E+000                  3.3729705826610691E+004                  1.1999999999873054E+000                  1.7004706661419238E+048                  0.0000000000000000E+000                  0.0000000000000000E+000                  0.0000000000000000E+000                  0.0000000000000000E+000                  0.0000000000000000E+000                  0.0000000000000000E+000                  0.0000000000000000E+000                  0.0000000000000000E+000                  0.0000000000000000E+000                  0.0000000000000000E+000                  0.0000000000000000E+000                  5.7716951974174948E+006                 -9.8999999999999986E+001                 -1.1165710284317282E-001                  6.5867034699877243E+000                  1.4604179347767644E+001                 -1.1165710284317282E-001                  6.5867034699877243E+000                  0.0000000000000000E+000                  0.0000000000000000E+000                  0.0000000000000000E+000                  0.0000000000000000E+000                 -9.5941211839484353E-001                  4.5443719806240939E+000                  4.5443719806240939E+000                 -1.7609125905568127E-001                  0.0000000000000000E+000                  2.7258261207848300E-001                  1.9333421640879451E+000                  2.0327376312799053E-003                  9.9860567407458711E-001                  3.5907313118597096E+002                  1.9465756319794386E-001                  2.3881100621156639E+000                  2.3884904043079729E+000                  2.3885773340702179E+000                  0.0000000000000000E+000                                        5                  1.0979634460505652E-001                  4.6771240592070235E+003                  2.7654884409778075E-005                  0.0000000000000000E+000                 -1.0000000000000000E-010                  0.0000000000000000E+000                  0.0000000000000000E+000                  0.0000000000000000E+000                  0.0000000000000000E+000                  0.0000000000000000E+000                  6.6666666666666663E-001                  0.0000000000000000E+000                  0.0000000000000000E+000                  0.0000000000000000E+000                  0.0000000000000000E+000                  0.0000000000000000E+000                  0.0000000000000000E+000                  0.0000000000000000E+000                  4.8534274396130545E-001                  1.0000000000000000E+000                  1.0000000000000000E+000                  1.0000000000000000E+000                  0.0000000000000000E+000                  8.5421999999096343E-001                  3.2648525169703846E-001                  4.9691846666997420E-003                  0.0000000000000000E+000                  0.0000000000000000E+000                  6.3212869460811200E-002                  0.0000000000000000E+000                                        0 
                                      44                  1.1999999999847657E+000                  1.5233591616703465E-001                  3.7816407677717240E-001                  3.6699635212872233E+000                  3.9087591697424312E-001                 -4.1423011386389241E+000                 -1.9992918450431056E+001                 -4.5567573481060109E+000                 -9.8999999999999986E+001                 -4.5567573481060109E+000                  3.7609207197908994E+000                  7.1184999999999954E-001                  1.3488798497883289E-017                  2.8956916256744381E-005                  2.7207104308374669E-001                  9.9719505834227768E-009                  9.0225712208543670E-027                  2.8385748378189600E-048                  2.7329493446163031E-003                  3.3174552414566305E-005                  1.7182256432618865E-029                  8.0761945395588447E-004                  3.1805956433288746E-006                  1.6589486710656053E-060                  1.3342693561960274E-034                  7.5079570155867437E-003                  2.9753694540330761E-006                  1.6941050191672761E-005                  2.1175996743604379E-037                  1.0040531048010256E-099                  3.9939946938314849E-007                  1.0040531048010256E-099                  1.0040531048010256E-099                  1.6732321001597039E-003                  6.0359225249066147E-039                  3.2715611465547832E-003                  7.1185000000000009E-001                  8.1413455058293329E-022                  2.8956916256552918E-005                  2.7207104308374358E-001                  9.9719534931467358E-009                  1.5149538957823195E-034                  1.0035989132409413E-099                  2.7329493446163031E-003                  3.3174552414566305E-005                  1.0036285635252626E-099                  8.0761945395588469E-004                  3.1805956433288754E-006                  1.0036279076554467E-099                  1.0036282987528184E-099                  7.5079570155867437E-003                  2.9753694540330769E-006                  1.6941050191672764E-005                  1.0036278086080411E-099                  1.0036541871934696E-099                  3.9939946938314865E-007                  1.0036029819405845E-099                  1.0036241299625214E-099                  1.6732321001597045E-003                  6.4487805635118814E-047                  3.2715611465547853E-003                 -4.5567573481067871E+000                 -1.6304688705007024E+001                 -9.8999999999999986E+001                  0.0000000000000000E+000                 -4.5253872352037918E+000                 -2.8120141207226537E+000                 -9.8999999999999986E+001                  4.1816077568263726E-001                  2.3880170220660899E+000                  0.0000000000000000E+000                  0.0000000000000000E+000                  3.7494896993134942E-002                  4.1816077568263726E-001                  6.5394867967361422E-002                  3.7494896993134942E-002                  8.2704869401271790E+010                  1.1999999985578156E+000                  2.3880170220660899E+000                  6.3980448714901648E+007                                      667                  1.0611726945191972E+003                  7.1912288303115622E+002                  4.0511801742699632E+001                  0.0000000000000000E+000                  8.1898960608204729E-001                  0.0000000000000000E+000                  3.3729705439882295E+004                  1.1999999999847657E+000                  1.7004706789366146E+048                  0.0000000000000000E+000                  0.0000000000000000E+000                  0.0000000000000000E+000                  0.0000000000000000E+000                  0.0000000000000000E+000                  0.0000000000000000E+000                  0.0000000000000000E+000                  0.0000000000000000E+000                  0.0000000000000000E+000                  0.0000000000000000E+000                  0.0000000000000000E+000                  5.7716954442395102E+006                 -9.8999999999999986E+001                 -1.1165709269635193E-001                  6.5867034730396785E+000                  1.4604179360967457E+001                 -1.1165709269635193E-001                  6.5867034730396785E+000                  0.0000000000000000E+000                  0.0000000000000000E+000                  0.0000000000000000E+000                  0.0000000000000000E+000                 -9.5941211762282963E-001                  4.5443719864927461E+000                  4.5443719864927461E+000                 -1.7609125905568127E-001                  0.0000000000000000E+000                  2.7258261169574244E-001                  1.9333421366388965E+000                  2.0327376284166401E-003                  9.9860567407777190E-001                  3.5907312510795356E+002                  4.1816077568263726E-001                  2.3881100437259892E+000                  1.5600455502165300E-001                  3.1922835864686588E-001                  0.0000000000000000E+000                                        5                  1.0979634480023355E-001                  4.6771240360165611E+003                  2.7748700654204573E-005                  0.0000000000000000E+000                 -1.0000000000000000E-010                  0.0000000000000000E+000                  0.0000000000000000E+000                  0.0000000000000000E+000                  0.0000000000000000E+000                  0.0000000000000000E+000                  6.6666666666666663E-001                  0.0000000000000000E+000                  0.0000000000000000E+000                  0.0000000000000000E+000                  0.0000000000000000E+000                  0.0000000000000000E+000                  0.0000000000000000E+000                  0.0000000000000000E+000                  4.8534274396130545E-001                  1.0000000000000000E+000                  1.0000000000000000E+000                  1.0000000000000000E+000                  0.0000000000000000E+000                  8.5421999998915477E-001                  3.2648525169634740E-001                  4.9691847135194429E-003                  0.0000000000000000E+000                  0.0000000000000000E+000                  6.3212869508889921E-002                  0.0000000000000000E+000                                        0 
                                      45                  1.1999999999817179E+000                  1.8281309940044158E-001                  3.7816407280100500E-001                  3.6699635215753696E+000                  3.9087591017449508E-001                 -4.1423011297841237E+000                 -1.9992918450431056E+001                 -4.5554645342605573E+000                 -9.8999999999999986E+001                 -4.5554645342605573E+000                  3.7609207277421315E+000                  7.1184999999999954E-001                  1.3493377051291044E-017                  2.8956916256786729E-005                  2.7207104308374735E-001                  9.9719500012865906E-009                  1.0145590523977863E-026                  3.1918867966817655E-048                  2.7329493446163031E-003                  3.3174552414566305E-005                  1.7182261831204607E-029                  8.0761945395588447E-004                  3.1805956433288737E-006                  1.6589497671774324E-060                  1.3342698190034201E-034                  7.5079570155867437E-003                  2.9753694540330761E-006                  1.6941050191672761E-005                  2.1176004724159168E-037                  1.0040531048010254E-099                  3.9939946938314849E-007                  1.0040531048010254E-099                  1.0040531048010254E-099                  1.6732321001597043E-003                  7.2435049385411482E-039                  3.2715611465547832E-003                  7.1184999999999998E-001                  2.8291992847359422E-021                  2.8956916256552918E-005                  2.7207104308374358E-001                  9.9719534931442708E-009                  7.5887175259232544E-034                  1.0035999566929738E-099                  2.7329493446163027E-003                  3.3174552414566298E-005                  1.0036295466191853E-099                  8.0761945395588480E-004                  3.1805956433288750E-006                  1.0036289207909310E-099                  1.0036292957500402E-099                  7.5079570155867428E-003                  2.9753694540330773E-006                  1.6941050191672761E-005                  1.0036288254552822E-099                  1.0036549475479405E-099                  3.9939946938314860E-007                  1.0036041849911988E-099                  1.0036252468361193E-099                  1.6732321001597043E-003                  3.9874272432025918E-046                  3.2715611465547853E-003                 -4.5554645342613309E+000                 -1.6304688581624220E+001                 -9.8999999999999986E+001                  0.0000000000000000E+000                 -4.5253872240402870E+000                 -2.8120066237986121E+000                 -9.8999999999999986E+001                  4.1816077185422595E-001                  2.3880170001943295E+000                  0.0000000000000000E+000                  0.0000000000000000E+000                  3.7494896993134359E-002                  4.1816077185422595E-001                  6.5394867966222903E-002                  3.7494896993134359E-002                  8.2704868640617538E+010                  1.1999999985547680E+000                  2.3880170001943295E+000                  6.3980448010009997E+007                                      667                  1.0611727135961057E+003                  7.1912289595857476E+002                  4.0511802301699390E+001                  0.0000000000000000E+000                  1.3932013254805420E+000                  0.0000000000000000E+000                  3.3729704976708483E+004                  1.1999999999817179E+000                  1.7004706942905655E+048                  0.0000000000000000E+000                  0.0000000000000000E+000                  0.0000000000000000E+000                  0.0000000000000000E+000                  0.0000000000000000E+000                  0.0000000000000000E+000                  0.0000000000000000E+000                  0.0000000000000000E+000                  0.0000000000000000E+000                  0.0000000000000000E+000                  0.0000000000000000E+000                  5.7716955874201711E+006                 -9.8999999999999986E+001                 -1.1165708126730095E-001                  6.5867034774373865E+000                  1.4604179376807046E+001                 -1.1165708126730095E-001                  6.5867034774373865E+000                  0.0000000000000000E+000                  0.0000000000000000E+000                  0.0000000000000000E+000                  0.0000000000000000E+000                 -9.5941211383903624E-001                  4.5443719906634774E+000                  4.5443719906634774E+000                 -1.7609125905568127E-001                  0.0000000000000000E+000                  2.7258260818826258E-001                  1.9333421306510530E+000                  2.0327376250238397E-003                  9.9860567407214940E-001                  3.5907312564709878E+002                  4.1816077185422595E-001                  2.3880170001943295E+000                  1.0118460028194855E-001                  3.1922835570188179E-001                  0.0000000000000000E+000                                        5                  1.0979634575683489E-001                  4.6771240391242754E+003                  2.7831426440246865E-005                  0.0000000000000000E+000                 -1.0000000000000000E-010                  0.0000000000000000E+000                  0.0000000000000000E+000                  0.0000000000000000E+000                  0.0000000000000000E+000                  0.0000000000000000E+000                  6.6666666666666663E-001                  0.0000000000000000E+000                  0.0000000000000000E+000                  0.0000000000000000E+000                  0.0000000000000000E+000                  0.0000000000000000E+000                  0.0000000000000000E+000                  0.0000000000000000E+000                  4.8534274396130545E-001                  1.0000000000000000E+000                  1.0000000000000000E+000                  1.0000000000000000E+000                  0.0000000000000000E+000                  8.5421999998698672E-001                  3.2648525169551851E-001                  4.9691848023086880E-003                  0.0000000000000000E+000                  0.0000000000000000E+000                  6.3212869423301329E-002                  0.0000000000000000E+000                                        0 
                                      46                  1.1999999999780606E+000                  2.1938571928052988E-001                  3.7816406798055419E-001                  3.6699635205746923E+000                  3.9087589653088584E-001                 -4.1423011298957642E+000                 -9.8999999999999986E+001                 -4.5543276864066877E+000                 -9.8999999999999986E+001                 -4.5543276864066877E+000                  3.7609207373817091E+000                  7.1184999999999921E-001                  1.3494941999655391E-017                  2.8956916256837548E-005                  2.7207104308374813E-001                  9.9719493027230706E-009                  1.1293725598013110E-026                  3.5531005855679308E-048                  2.7329493446163031E-003                  3.3174552414566305E-005                  1.7182267361277662E-029                  8.0761945395588447E-004                  3.1805956433288737E-006                  1.6589508886646444E-060                  1.3342702920062880E-034                  7.5079570155867437E-003                  2.9753694540330761E-006                  1.6941050191672761E-005                  2.1176012867474306E-037                  1.0040531048010254E-099                  3.9939946938314849E-007                  1.0040531048010254E-099                  1.0040531048010254E-099                  1.6732321001597043E-003                  8.6926044637031039E-039                  3.2715611465547832E-003                  7.1185000000000054E-001                  8.8875093656167923E-021                  2.8956916256552931E-005                  2.7207104308374375E-001                  9.9719534931335108E-009                  3.1486991088939083E-033                  1.0036012194532375E-099                  2.7329493446163066E-003                  3.3174552414566338E-005                  1.0036307258949050E-099                  8.0761945395588512E-004                  3.1805956433288775E-006                  1.0036301281086265E-099                  1.0036304878925082E-099                  7.5079570155867576E-003                  2.9753694540330782E-006                  1.6941050191672764E-005                  1.0036300362807374E-099                  1.0036559058315358E-099                  3.9939946938314886E-007                  1.0036055827907939E-099                  1.0036265533471108E-099                  1.6732321001597052E-003                  2.0540049826791444E-045                  3.2715611465547862E-003                 -4.5543276864074596E+000                 -1.6304688433564465E+001                 -9.8999999999999986E+001                  0.0000000000000000E+000                 -4.5253872055065889E+000                 -2.8120040227148650E+000                 -9.8999999999999986E+001                  4.1816076726011275E-001                  2.3880169736822441E+000                  0.0000000000000000E+000                  0.0000000000000000E+000                  3.7494896993133089E-002                  4.1816076726011275E-001                  6.5394867964856676E-002                  3.7494896993133089E-002                  8.2704867727820969E+010                  1.1999999985511105E+000                  2.3880169736822441E+000                  6.3980446882924534E+007                                      667                  1.0611727376600265E+003                  7.1912291274867130E+002                  4.0511802991237566E+001                  0.0000000000000000E+000                  1.2217777918303088E+000                  0.0000000000000000E+000                  3.3729704415185697E+004                  1.1999999999780606E+000                  1.7004707127153034E+048                  0.0000000000000000E+000                  0.0000000000000000E+000                  0.0000000000000000E+000                  0.0000000000000000E+000                  0.0000000000000000E+000                  0.0000000000000000E+000                  0.0000000000000000E+000                  0.0000000000000000E+000                  0.0000000000000000E+000                  0.0000000000000000E+000                  0.0000000000000000E+000                  5.7716958327690326E+006                 -9.8999999999999986E+001                 -1.1165706665524487E-001                  6.5867034818311749E+000                  1.4604179395814365E+001                 -1.1165706665524487E-001                  6.5867034818311749E+000                  0.0000000000000000E+000                  0.0000000000000000E+000                  0.0000000000000000E+000                  0.0000000000000000E+000                 -9.5941211059786946E-001                  4.5443719970653920E+000                  4.5443719970653920E+000                 -1.7609125905568127E-001                  0.0000000000000000E+000                  2.7258260790579669E-001                  1.9333421083951927E+000                  2.0327376209962780E-003                  9.9860567407674738E-001                  3.5907311683956283E+002                  5.2928346601734781E-002                  2.3884496453865278E+000                  0.0000000000000000E+000                  0.0000000000000000E+000                  0.0000000000000000E+000                                        5                  1.0979634657625188E-001                  4.6771240283525249E+003                  2.7904375894737604E-005                  0.0000000000000000E+000                 -1.0000000000000000E-010                  0.0000000000000000E+000                  0.0000000000000000E+000                  0.0000000000000000E+000                  0.0000000000000000E+000                  0.0000000000000000E+000                  6.6666666666666663E-001                  0.0000000000000000E+000                  0.0000000000000000E+000                  0.0000000000000000E+000                  0.0000000000000000E+000                  0.0000000000000000E+000                  0.0000000000000000E+000                  0.0000000000000000E+000                  4.8534274396130517E-001                  1.0000000000000000E+000                  1.0000000000000000E+000                  1.0000000000000000E+000                  0.0000000000000000E+000                  8.5421999998438369E-001                  3.2648525169452375E-001                  4.9691848945494837E-003                  0.0000000000000000E+000                  0.0000000000000000E+000                  6.3212869492714999E-002                  0.0000000000000000E+000                                        0 
                                      47                  1.1999999999736717E+000                  2.6327286313663584E-001                  3.7816406225930738E-001                  3.6699635209183441E+000                  3.9087588646299559E-001                 -4.1423011177152906E+000                 -9.8999999999999986E+001                 -4.5533251328019348E+000                 -9.8999999999999986E+001                 -4.5533251328019348E+000                  3.7609207488226146E+000                  7.1184999999999898E-001                  1.3495409913540402E-017                  2.8956916256898538E-005                  2.7207104308374908E-001                  9.9719484644467400E-009                  1.2433785618267584E-026                  3.9117740683877799E-048                  2.7329493446163031E-003                  3.3174552414566305E-005                  1.7182272812550639E-029                  8.0761945395588426E-004                  3.1805956433288737E-006                  1.6589519924084736E-060                  1.3342707568348403E-034                  7.5079570155867437E-003                  2.9753694540330752E-006                  1.6941050191672761E-005                  2.1176020851233389E-037                  1.0040531048010254E-099                  3.9939946938314849E-007                  1.0040531048010254E-099                  1.0040531048010254E-099                  1.6732321001597043E-003                  1.0431524631391540E-038                  3.2715611465547832E-003                  7.1185000000000020E-001                  2.5190393286591750E-020                  2.8956916256552925E-005                  2.7207104308374358E-001                  9.9719534930929856E-009                  1.0926453122589265E-032                  1.0036027866115704E-099                  2.7329493446163022E-003                  3.3174552414566305E-005                  1.0036321406408796E-099                  8.0761945395588447E-004                  3.1805956433288746E-006                  1.0036315690581324E-099                  1.0036319145621938E-099                  7.5079570155867376E-003                  2.9753694540330769E-006                  1.6941050191672768E-005                  1.0036314805470387E-099                  1.0036571016442206E-099                  3.9939946938314871E-007                  1.0036072142590390E-099                  1.0036280891632338E-099                  1.6732321001597043E-003                  8.9359080362359202E-045                  3.2715611465547840E-003                 -4.5533251328027049E+000                 -1.6304688255891211E+001                 -9.8999999999999986E+001                  0.0000000000000000E+000                 -4.5253871768537293E+000                 -2.8120032085138575E+000                 -9.8999999999999986E+001                  4.1816076174714378E-001                  2.3880169422114914E+000                  0.0000000000000000E+000                  0.0000000000000000E+000                  3.7494896993135136E-002                  4.1816076174714378E-001                  6.5394867963216863E-002                  3.7494896993135136E-002                  8.2704866632444519E+010                  1.1999999985467218E+000                  2.3880169422114914E+000                  6.3980445854817763E+007                                      667                  1.0611727651587257E+003                  7.1912293140848317E+002                  4.0511803795649790E+001                  0.0000000000000000E+000                  3.5877210553065425E-001                  0.0000000000000000E+000                  3.3729703748732005E+004                  1.1999999999736717E+000                  1.7004707348250393E+048                  0.0000000000000000E+000                  0.0000000000000000E+000                  0.0000000000000000E+000                  0.0000000000000000E+000                  0.0000000000000000E+000                  0.0000000000000000E+000                  0.0000000000000000E+000                  0.0000000000000000E+000                  0.0000000000000000E+000                  0.0000000000000000E+000                  0.0000000000000000E+000                  5.7716960425616205E+006                 -9.8999999999999986E+001                 -1.1165704799993159E-001                  6.5867034860016851E+000                  1.4604179418624566E+001                 -1.1165704799993159E-001                  6.5867034860016851E+000                  0.0000000000000000E+000                  0.0000000000000000E+000                  0.0000000000000000E+000                  0.0000000000000000E+000                 -9.5941210522424403E-001                  4.5443720031372914E+000                  4.5443720031372914E+000                 -1.7609125905568127E-001                  0.0000000000000000E+000                  2.7258260521786265E-001                  1.9333420990159791E+000                  2.0327376161944828E-003                  9.9860567409642220E-001                  3.5907311382680308E+002                  3.1922834792707422E-001                  2.3882672441902191E+000                  2.3886834311869096E+000                  2.3887121107172606E+000                  0.0000000000000000E+000                                        5                  1.0979634793478731E-001                  4.6771240320597199E+003                  2.7968866578028141E-005                  0.0000000000000000E+000                 -1.0000000000000000E-010                  0.0000000000000000E+000                  0.0000000000000000E+000                  0.0000000000000000E+000                  0.0000000000000000E+000                  0.0000000000000000E+000                  6.6666666666666663E-001                  0.0000000000000000E+000                  0.0000000000000000E+000                  0.0000000000000000E+000                  0.0000000000000000E+000                  0.0000000000000000E+000                  0.0000000000000000E+000                  0.0000000000000000E+000                  4.8534274396130572E-001                  1.0000000000000000E+000                  1.0000000000000000E+000                  1.0000000000000000E+000                  0.0000000000000000E+000                  8.5421999998125875E-001                  3.2648525169332931E-001                  4.9691850214966925E-003                  0.0000000000000000E+000                  0.0000000000000000E+000                  6.3212869790796891E-002                  0.0000000000000000E+000                                        0 
                                      48                  1.1999999999684052E+000                  3.1593743576396299E-001                  3.7816405532558001E-001                  3.6699635197467204E+000                  3.9087586790904594E-001                 -4.1423011157208984E+000                 -2.0470039705150718E+001                 -4.5524365068393804E+000                 -9.8999999999999986E+001                 -4.5524365068393804E+000                  3.7609207626881633E+000                  7.1184999999999887E-001                  1.3495531455250204E-017                  2.8956916256971728E-005                  2.7207104308375030E-001                  9.9719474585149431E-009                  1.3528069097541842E-026                  4.2560465030607722E-048                  2.7329493446163031E-003                  3.3174552414566305E-005                  1.7182280775986218E-029                  8.0761945395588426E-004                  3.1805956433288737E-006                  1.6589536075247552E-060                  1.3342714380915341E-034                  7.5079570155867437E-003                  2.9753694540330752E-006                  1.6941050191672761E-005                  2.1176032580167326E-037                  1.0040531048010254E-099                  3.9939946938314849E-007                  1.0040531048010254E-099                  1.0040531048010254E-099                  1.6732321001597043E-003                  1.2518230136819079E-038                  3.2715611465547832E-003                  7.1185000000000020E-001                  6.4438771209088098E-020                  2.8956916256552972E-005                  2.7207104308374352E-001                  9.9719534929606963E-009                  3.2019117346459060E-032                  1.0036048188161009E-099                  2.7329493446163040E-003                  3.3174552414566305E-005                  1.0036338379951268E-099                  8.0761945395588480E-004                  3.1805956433288750E-006                  1.0036332909218714E-099                  1.0036336229803886E-099                  7.5079570155867428E-003                  2.9753694540330773E-006                  1.6941050191672761E-005                  1.0036332055484209E-099                  1.0036585824452163E-099                  3.9939946938314865E-007                  1.0036091261702153E-099                  1.0036299017638264E-099                  1.6732321001597049E-003                  3.3270263325816515E-044                  3.2715611465547853E-003                 -4.5524365068401487E+000                 -1.6304688042682109E+001                 -9.8999999999999986E+001                  0.0000000000000000E+000                 -4.5253871501739447E+000                 -2.8120029253521057E+000                 -9.8999999999999986E+001                  4.1816075513154366E-001                  2.3880169040757973E+000                  0.0000000000000000E+000                  0.0000000000000000E+000                  3.7494896993133790E-002                  4.1816075513154366E-001                  6.5394867961249312E-002                  3.7494896993133790E-002                  8.2704865317983795E+010                  1.1999999985414553E+000                  2.3880169040757973E+000                  6.3980444287857033E+007                                      667                  1.0611727995865301E+003                  7.1912295533764984E+002                  4.0511804785581333E+001                  0.0000000000000000E+000                  2.2042449135037354E+000                  0.0000000000000000E+000                  3.3729702941038791E+004                  1.1999999999684052E+000                  1.7004707613567991E+048                  0.0000000000000000E+000                  0.0000000000000000E+000                  0.0000000000000000E+000                  0.0000000000000000E+000                  0.0000000000000000E+000                  0.0000000000000000E+000                  0.0000000000000000E+000                  0.0000000000000000E+000                  0.0000000000000000E+000                  0.0000000000000000E+000                  0.0000000000000000E+000                  5.7716963812376428E+006                 -9.8999999999999986E+001                 -1.1165702695975689E-001                  6.5867034923304724E+000                  1.4604179445995667E+001                 -1.1165702695975689E-001                  6.5867034923304724E+000                  0.0000000000000000E+000                  0.0000000000000000E+000                  0.0000000000000000E+000                  0.0000000000000000E+000                 -9.5941210029517954E-001                  4.5443720120789237E+000                  4.5443720120789237E+000                 -1.7609125905568127E-001                  0.0000000000000000E+000                  2.7258260466722800E-001                  1.9333420699870900E+000                  2.0327376104766954E-003                  9.9860567410302303E-001                  3.5907310191169699E+002                  4.1816075513154366E-001                  2.3883728247277896E+000                  2.3886631145481796E+000                  2.3886989183790139E+000                  0.0000000000000000E+000                                        5                  1.0979634918093090E-001                  4.6771240194492802E+003                  2.8026153296081272E-005                  0.0000000000000000E+000                 -1.0000000000000000E-010                  0.0000000000000000E+000                  0.0000000000000000E+000                  0.0000000000000000E+000                  0.0000000000000000E+000                  0.0000000000000000E+000                  6.6666666666666663E-001                  0.0000000000000000E+000                  0.0000000000000000E+000                  0.0000000000000000E+000                  0.0000000000000000E+000                  0.0000000000000000E+000                  0.0000000000000000E+000                  0.0000000000000000E+000                  4.8534274396130567E-001                  1.0000000000000000E+000                  1.0000000000000000E+000                  1.0000000000000000E+000                  0.0000000000000000E+000                  8.5421999997751008E-001                  3.2648525169189652E-001                  4.9691851572304180E-003                  0.0000000000000000E+000                  0.0000000000000000E+000                  6.3212869890443252E-002                  0.0000000000000000E+000                                        0 
                                      49                  1.1999999999620854E+000                  3.7913492291675560E-001                  3.7816404706461082E-001                  3.6699635214637909E+000                  3.9087585825538962E-001                 -4.1423010467328627E+000                 -9.8999999999999986E+001                 -4.5516429728295620E+000                 -9.8999999999999986E+001                 -4.5516429728295620E+000                  3.7609207792078143E+000                  7.1184999999999865E-001                  1.3495558630740094E-017                  2.8956916257059552E-005                  2.7207104308375163E-001                  9.9719462513964928E-009                  1.4537991983492759E-026                  4.5737789286356662E-048                  2.7329493446163031E-003                  3.3174552414566305E-005                  1.7182290333417645E-029                  8.0761945395588426E-004                  3.1805956433288737E-006                  1.6589555458584044E-060                  1.3342722556517669E-034                  7.5079570155867437E-003                  2.9753694540330752E-006                  1.6941050191672761E-005                  2.1176046655664858E-037                  1.0040531048010254E-099                  3.9939946938314849E-007                  1.0040531048010254E-099                  1.0040531048010254E-099                  1.6732321001597043E-003                  1.5022278621467250E-038                  3.2715611465547832E-003                  7.1185000000000009E-001                  1.4910493907229783E-019                  2.8956916256553064E-005                  2.7207104308374352E-001                  9.9719534925818508E-009                  8.0123220266719655E-032                  1.0036076033782889E-099                  2.7329493446163027E-003                  3.3174552414566305E-005                  1.0036358745172056E-099                  8.0761945395588480E-004                  3.1805956433288750E-006                  1.0036353503882213E-099                  1.0036356697803617E-099                  7.5079570155867437E-003                  2.9753694540330769E-006                  1.6941050191672764E-005                  1.0036352679839342E-099                  1.0036604051297893E-099                  3.9939946938314865E-007                  1.0036113747164640E-099                  1.0036320480133635E-099                  1.6732321001597043E-003                  1.0778124422412407E-043                  3.2715611465547849E-003                 -4.5516429728303294E+000                 -1.6304687786827696E+001                 -9.8999999999999986E+001                  0.0000000000000000E+000                 -4.5253871181585446E+000                 -2.8120027782828481E+000                 -9.8999999999999986E+001                  4.1816074719275204E-001                  2.3880168587656092E+000                  0.0000000000000000E+000                  0.0000000000000000E+000                  3.7494896993133450E-002                  4.1816074719275204E-001                  6.5394867958888409E-002                  3.7494896993133450E-002                  8.2704863740606125E+010                  1.1999999985351355E+000                  2.3880168587656092E+000                  6.3980442703842744E+007                                      666                  1.0611728384454982E+003                  7.1912298126998030E+002                  4.0511805982518112E+001                  0.0000000000000000E+000                  5.1663623532044534E-001                  0.0000000000000000E+000                  3.3729701978739038E+004                  1.1999999999620854E+000                  1.7004707931952313E+048                  0.0000000000000000E+000                  0.0000000000000000E+000                  0.0000000000000000E+000                  0.0000000000000000E+000                  0.0000000000000000E+000                  0.0000000000000000E+000                  0.0000000000000000E+000                  0.0000000000000000E+000                  0.0000000000000000E+000                  0.0000000000000000E+000                  0.0000000000000000E+000                  5.7716966192590399E+006                 -9.8999999999999986E+001                 -1.1165700171115527E-001                  6.5867034999253748E+000                  1.4604179478841749E+001                 -1.1165700171115527E-001                  6.5867034999253748E+000                  0.0000000000000000E+000                  0.0000000000000000E+000                  0.0000000000000000E+000                  0.0000000000000000E+000                 -9.5941209131877914E-001                  4.5443720196293693E+000                  4.5443720196293693E+000                 -1.7609125905568127E-001                  0.0000000000000000E+000                  2.7258260122731226E-001                  1.9333420658588458E+000                  2.0327376036780964E-003                  9.9860567411094170E-001                  3.5907309659920696E+002                  1.2344338460690964E-001                  2.3880168587656092E+000                  2.3881704166834381E+000                  2.3883012692419405E+000                  0.0000000000000000E+000                                        5                  1.0979635145030350E-001                  4.6771240379509190E+003                  2.8077408923497849E-005                  0.0000000000000000E+000                 -1.0000000000000000E-010                  0.0000000000000000E+000                  0.0000000000000000E+000                  0.0000000000000000E+000                  0.0000000000000000E+000                  0.0000000000000000E+000                  6.6666666666666663E-001                  0.0000000000000000E+000                  0.0000000000000000E+000                  0.0000000000000000E+000                  0.0000000000000000E+000                  0.0000000000000000E+000                  0.0000000000000000E+000                  0.0000000000000000E+000                  4.8534274396130539E-001                  1.0000000000000000E+000                  1.0000000000000000E+000                  1.0000000000000000E+000                  0.0000000000000000E+000                  8.5421999997301079E-001                  3.2648525169017695E-001                  4.9691853544599164E-003                  0.0000000000000000E+000                  0.0000000000000000E+000                  6.3212870009985683E-002                  0.0000000000000000E+000                                        0 
                                      50                  1.1999999999545017E+000                  4.5497190750010669E-001                  3.7816403716781521E-001                  3.6699635215366517E+000                  3.9087583875324283E-001                 -4.1423010298613088E+000                 -1.9992918450431056E+001                 -4.5509286534840605E+000                 -9.8999999999999986E+001                 -4.5509286534840605E+000                  3.7609207989986611E+000                  7.1184999999999832E-001                  1.3495563698078965E-017                  2.8956916257164940E-005                  2.7207104308375324E-001                  9.9719448028539175E-009                  1.5428914161303872E-026                  4.8540734406234545E-048                  2.7329493446163031E-003                  3.3174552414566305E-005                  1.7182302197412433E-029                  8.0761945395588447E-004                  3.1805956433288746E-006                  1.6589579525837545E-060                  1.3342732710063865E-034                  7.5079570155867437E-003                  2.9753694540330761E-006                  1.6941050191672761E-005                  2.1176064142774838E-037                  1.0040531048010256E-099                  3.9939946938314849E-007                  1.0040531048010256E-099                  1.0040531048010256E-099                  1.6732321001597039E-003                  1.8027139604390643E-038                  3.2715611465547832E-003                  7.1185000000000020E-001                  3.1331268236129205E-019                  2.8956916256553304E-005                  2.7207104308374358E-001                  9.9719534916190540E-009                  1.7334385242335485E-031                  1.0036115945033996E-099                  2.7329493446163022E-003                  3.3174552414566305E-005                  1.0036383180742789E-099                  8.0761945395588447E-004                  3.1805956433288750E-006                  1.0036378154384260E-099                  1.0036381228938420E-099                  7.5079570155867376E-003                  2.9753694540330769E-006                  1.6941050191672764E-005                  1.0036377358444212E-099                  1.0036626379458885E-099                  3.9939946938314839E-007                  1.0036140273844521E-099                  1.0036345960485422E-099                  1.6732321001597045E-003                  3.0940350634800363E-043                  3.2715611465547840E-003                 -4.5509286534848261E+000                 -1.6304687479801203E+001                 -9.8999999999999986E+001                  0.0000000000000000E+000                 -4.5253870818760991E+000                 -2.8120026408051397E+000                 -9.8999999999999986E+001                  4.1816073766616485E-001                  2.3880168043279832E+000                  0.0000000000000000E+000                  0.0000000000000000E+000                  3.7494896993134422E-002                  4.1816073766616485E-001                  6.5394867956055244E-002                  3.7494896993134422E-002                  8.2704861847721146E+010                  1.1999999985275518E+000                  2.3880168043279832E+000                  6.3980440819699503E+007                                      666                  1.0611728863753629E+003                  7.1912301398017064E+002                  4.0511807378063232E+001                  0.0000000000000000E+000                  1.5166283983925668E+000                  0.0000000000000000E+000                  3.3729700825886139E+004                  1.1999999999545017E+000                  1.7004708314012935E+048                  0.0000000000000000E+000                  0.0000000000000000E+000                  0.0000000000000000E+000                  0.0000000000000000E+000                  0.0000000000000000E+000                  0.0000000000000000E+000                  0.0000000000000000E+000                  0.0000000000000000E+000                  0.0000000000000000E+000                  0.0000000000000000E+000                  0.0000000000000000E+000                  5.7716970098928269E+006                 -9.8999999999999986E+001                 -1.1165697178546617E-001                  6.5867035094068438E+000                  1.4604179518257782E+001                 -1.1165697178546617E-001                  6.5867035094068438E+000                  0.0000000000000000E+000                  0.0000000000000000E+000                  0.0000000000000000E+000                  0.0000000000000000E+000                 -9.5941208254331745E-001                  4.5443720306526547E+000                  4.5443720306526547E+000                 -1.7609125905568127E-001                  0.0000000000000000E+000                  2.7258260148695262E-001                  1.9333420438196174E+000                  2.0327375956169019E-003                  9.9860567411572587E-001                  3.5907308117363226E+002                  4.1816073766616485E-001                  2.3881703622454848E+000                  5.2928342777226016E-002                  1.2344338173978985E-001                  0.0000000000000000E+000                                        5                  1.0979635366887576E-001                  4.6771240387464668E+003                  2.8123628114180247E-005                  0.0000000000000000E+000                 -1.0000000000000000E-010                  0.0000000000000000E+000                  0.0000000000000000E+000                  0.0000000000000000E+000                  0.0000000000000000E+000                  0.0000000000000000E+000                  6.6666666666666663E-001                  0.0000000000000000E+000                  0.0000000000000000E+000                  0.0000000000000000E+000                  0.0000000000000000E+000                  0.0000000000000000E+000                  0.0000000000000000E+000                  0.0000000000000000E+000                  4.8534274396130572E-001                  1.0000000000000000E+000                  1.0000000000000000E+000                  1.0000000000000000E+000                  0.0000000000000000E+000                  8.5421999996761200E-001                  3.2648525168811365E-001                  4.9691855681073685E-003                  0.0000000000000000E+000                  0.0000000000000000E+000                  6.3212870081854222E-002                  0.0000000000000000E+000                                        0 
                                      51                  1.1999999999454012E+000                  5.4597628900012807E-001                  3.7816402524604770E-001                  3.6699635203103771E+000                  3.9087581000460947E-001                 -4.1423010200967658E+000                 -1.9992918450431056E+001                 -4.5502783150051895E+000                 -9.8999999999999986E+001                 -4.5502783150051895E+000                  3.7609208228389024E+000                  7.1184999999999798E-001                  1.3495564315181130E-017                  2.8956916257291402E-005                  2.7207104308375535E-001                  9.9719430646022267E-009                  1.6175320291337818E-026                  5.0889026216451266E-048                  2.7329493446163031E-003                  3.3174552414566305E-005                  1.7182315959570481E-029                  8.0761945395588447E-004                  3.1805956433288746E-006                  1.6589607436651627E-060                  1.3342744482360241E-034                  7.5079570155867437E-003                  2.9753694540330761E-006                  1.6941050191672761E-005                  2.1176084410476603E-037                  1.0040531048010256E-099                  3.9939946938314849E-007                  1.0040531048010256E-099                  1.0040531048010256E-099                  1.6732321001597039E-003                  2.1632976678197588E-038                  3.2715611465547832E-003                  7.1185000000000020E-001                  6.0103537863828108E-019                  2.8956916256553843E-005                  2.7207104308374352E-001                  9.9719534894255133E-009                  3.2779315742647917E-031                  1.0036162483594604E-099                  2.7329493446163022E-003                  3.3174552414566305E-005                  1.0036412498122949E-099                  8.0761945395588480E-004                  3.1805956433288746E-006                  1.0036407592575840E-099                  1.0036410599806269E-099                  7.5079570155867428E-003                  2.9753694540330773E-006                  1.6941050191672761E-005                  1.0036406812519892E-099                  1.0036654480252066E-099                  3.9939946938314860E-007                  1.0036170798792909E-099                  1.0036375869448860E-099                  1.6732321001597045E-003                  7.9724782775574301E-043                  3.2715611465547853E-003                 -4.5502783150059543E+000                 -1.6304687111367372E+001                 -9.8999999999999986E+001                  0.0000000000000000E+000                 -4.5253870357685955E+000                 -2.8120024915859489E+000                 -9.8999999999999986E+001                  4.1816072623420436E-001                  2.3880167387556801E+000                  0.0000000000000000E+000                  0.0000000000000000E+000                  3.7494896993134144E-002                  4.1816072623420436E-001                  6.5394867952655519E-002                  3.7494896993134144E-002                  8.2704859576233734E+010                  1.1999999985184513E+000                  2.3880167387556801E+000                  6.3980438284726746E+007                                      666                  1.0611729450234636E+003                  7.1912305447110123E+002                  4.0511809070585457E+001                  0.0000000000000000E+000                  8.9095297172066754E-002                  0.0000000000000000E+000                  3.3729699437148898E+004                  1.1999999999454012E+000                  1.7004708772486913E+048                  0.0000000000000000E+000                  0.0000000000000000E+000                  0.0000000000000000E+000                  0.0000000000000000E+000                  0.0000000000000000E+000                  0.0000000000000000E+000                  0.0000000000000000E+000                  0.0000000000000000E+000                  0.0000000000000000E+000                  0.0000000000000000E+000                  0.0000000000000000E+000                  5.7716975503077609E+006                 -9.8999999999999986E+001                 -1.1165693542619319E-001                  6.5867035203428239E+000                  1.4604179565556729E+001                 -1.1165693542619319E-001                  6.5867035203428239E+000                  0.0000000000000000E+000                  0.0000000000000000E+000                  0.0000000000000000E+000                  0.0000000000000000E+000                 -9.5941207328252121E-001                  4.5443720452411362E+000                  4.5443720452411362E+000                 -1.7609125905568127E-001                  0.0000000000000000E+000                  2.7258259960211711E-001                  1.9333420026708605E+000                  2.0327375860482080E-003                  9.9860567412713963E-001                  3.5907306392797489E+002                  1.5600453623502125E-001                  2.3880518229183374E+000                  2.7971581215731116E-002                  8.0833866526152806E-002                  0.0000000000000000E+000                                        3                  1.0979635601014813E-001                  4.6771240255527555E+003                  2.8165773661282461E-005                  0.0000000000000000E+000                 -1.0000000000000000E-010                  0.0000000000000000E+000                  0.0000000000000000E+000                  0.0000000000000000E+000                  0.0000000000000000E+000                  0.0000000000000000E+000                  6.6666666666666663E-001                  0.0000000000000000E+000                  0.0000000000000000E+000                  0.0000000000000000E+000                  0.0000000000000000E+000                  0.0000000000000000E+000                  0.0000000000000000E+000                  0.0000000000000000E+000                  4.8534274396130539E-001                  1.0000000000000000E+000                  1.0000000000000000E+000                  1.0000000000000000E+000                  0.0000000000000000E+000                  8.5421999996113418E-001                  3.2648525168563775E-001                  4.9691858104776885E-003                  0.0000000000000000E+000                  0.0000000000000000E+000                  6.3212870254156506E-002                  0.0000000000000000E+000                                        0 
                                      52                  1.1999999999344806E+000                  6.5518154680015361E-001                  3.7816401095290481E-001                  3.6699635201363856E+000                  3.9087578072235862E-001                 -4.1423009979764212E+000                 -9.8999999999999986E+001                 -4.5496795855421208E+000                 -9.8999999999999986E+001                 -4.5496795855421208E+000                  3.7609208514212358E+000                  7.1184999999999765E-001                  1.3495564129737573E-017                  2.8956916257443163E-005                  2.7207104308375768E-001                  9.9719409786993259E-009                  1.6765053114320457E-026                  5.2744418581467377E-048                  2.7329493446163031E-003                  3.3174552414566305E-005                  1.7182332474132395E-029                  8.0761945395588447E-004                  3.1805956433288746E-006                  1.6589640929744069E-060                  1.3342758609208512E-034                  7.5079570155867437E-003                  2.9753694540330761E-006                  1.6941050191672761E-005                  2.1176108731903215E-037                  1.0040531048010256E-099                  3.9939946938314849E-007                  1.0040531048010256E-099                  1.0040531048010256E-099                  1.6732321001597039E-003                  2.5959986774605656E-038                  3.2715611465547832E-003                  7.1185000000000020E-001                  1.0592273355431570E-018                  2.8956916256555032E-005                  2.7207104308374352E-001                  9.9719534849166709E-009                  5.4621720824749173E-031                  1.0036226105776711E-099                  2.7329493446163044E-003                  3.3174552414566332E-005                  1.0036447677814011E-099                  8.0761945395588480E-004                  3.1805956433288759E-006                  1.0036442887955581E-099                  1.0036445830528893E-099                  7.5079570155867489E-003                  2.9753694540330773E-006                  1.6941050191672764E-005                  1.0036442123185357E-099                  1.0036688467813320E-099                  3.9939946938314871E-007                  1.0036207162175173E-099                  1.0036411619777005E-099                  1.6732321001597049E-003                  1.8534871142012536E-042                  3.2715611465547862E-003                 -4.5496795855428838E+000                 -1.6304686669245370E+001                 -9.8999999999999986E+001                  0.0000000000000000E+000                 -4.5253869804384568E+000                 -2.8120023140246357E+000                 -9.8999999999999986E+001                  4.1816071251579368E-001                  2.3880166601366408E+000                  0.0000000000000000E+000                  0.0000000000000000E+000                  3.7494896993135164E-002                  4.1816071251579368E-001                  6.5394867948575824E-002                  3.7494896993135164E-002                  8.2704856850405151E+010                  1.1999999985075307E+000                  2.3880166601366408E+000                  6.3980435507126719E+007                                      666                  1.0611730144383946E+003                  7.1912310194298300E+002                  4.0511811091120222E+001                  0.0000000000000000E+000                  1.0690618078826404E-001                  0.0000000000000000E+000                  3.3729697772176216E+004                  1.1999999999344806E+000                  1.7004709322655604E+048                  0.0000000000000000E+000                  0.0000000000000000E+000                  0.0000000000000000E+000                  0.0000000000000000E+000                  0.0000000000000000E+000                  0.0000000000000000E+000                  0.0000000000000000E+000                  0.0000000000000000E+000                  0.0000000000000000E+000                  0.0000000000000000E+000                  0.0000000000000000E+000                  5.7716981293120850E+006                 -9.8999999999999986E+001                 -1.1165689179444088E-001                  6.5867035334660908E+000                  1.4604179622316176E+001                 -1.1165689179444088E-001                  6.5867035334660908E+000                  0.0000000000000000E+000                  0.0000000000000000E+000                  0.0000000000000000E+000                  0.0000000000000000E+000                 -9.5941206088727216E-001                  4.5443720614394625E+000                  4.5443720614394625E+000                 -1.7609125905568127E-001                  0.0000000000000000E+000                  2.7258259506044641E-001                  1.9333419677332400E+000                  2.0327375746589257E-003                  9.9860567414083701E-001                  3.5907305016670017E+002                  4.1816071251579368E-001                  2.3881702180523030E+000                  5.2928339526963776E-002                  1.0118458563489308E-001                  0.0000000000000000E+000                                        3                  1.0979635914385866E-001                  4.6771240236943931E+003                  2.8204630494461303E-005                  0.0000000000000000E+000                 -1.0000000000000000E-010                  0.0000000000000000E+000                  0.0000000000000000E+000                  0.0000000000000000E+000                  0.0000000000000000E+000                  0.0000000000000000E+000                  6.6666666666666663E-001                  0.0000000000000000E+000                  0.0000000000000000E+000                  0.0000000000000000E+000                  0.0000000000000000E+000                  0.0000000000000000E+000                  0.0000000000000000E+000                  0.0000000000000000E+000                  4.8534274396130533E-001                  1.0000000000000000E+000                  1.0000000000000000E+000                  1.0000000000000000E+000                  0.0000000000000000E+000                  8.5421999995336129E-001                  3.2648525168266707E-001                  4.9691861158455619E-003                  0.0000000000000000E+000                  0.0000000000000000E+000                  6.3212870460936404E-002                  0.0000000000000000E+000                                        0 
                                      53                  1.1999999999213760E+000                  7.8622785616018431E-001                  3.7816399380613480E-001                  3.6699635201835443E+000                  3.9087574661745239E-001                 -4.1423009693811572E+000                 -9.8999999999999986E+001                 -4.5491219252477322E+000                 -9.8999999999999986E+001                 -4.5491219252477322E+000                  3.7609208857100334E+000                  7.1184999999999699E-001                  1.3495563758275485E-017                  2.8956916257625279E-005                  2.7207104308376057E-001                  9.9719384756145304E-009                  1.7201205546280608E-026                  5.4116644862391698E-048                  2.7329493446163031E-003                  3.3174552414566305E-005                  1.7182353079771272E-029                  8.0761945395588447E-004                  3.1805956433288737E-006                  1.6589682731817377E-060                  1.3342776245271180E-034                  7.5079570155867437E-003                  2.9753694540330761E-006                  1.6941050191672761E-005                  2.1176139107496129E-037                  1.0040531048010254E-099                  3.9939946938314849E-007                  1.0040531048010254E-099                  1.0040531048010254E-099                  1.6732321001597043E-003                  3.1152407299347827E-038                  3.2715611465547832E-003                  7.1185000000000020E-001                  1.7268943867685818E-018                  2.8956916256557248E-005                  2.7207104308374352E-001                  9.9719534765124695E-009                  8.0817738575106691E-031                  1.0036338260684222E-099                  2.7329493446163013E-003                  3.3174552414566305E-005                  1.0036489894927081E-099                  8.0761945395588447E-004                  3.1805956433288725E-006                  1.0036485290772012E-099                  1.0036488128992391E-099                  7.5079570155867368E-003                  2.9753694540330748E-006                  1.6941050191672757E-005                  1.0036484550780703E-099                  1.0036728677142608E-099                  3.9939946938314834E-007                  1.0036251373816236E-099                  1.0036454768800651E-099                  1.6732321001597041E-003                  3.8970202050037192E-042                  3.2715611465547810E-003                 -4.5491219252484942E+000                 -1.6304686138696226E+001                 -9.8999999999999986E+001                  0.0000000000000000E+000                 -4.5253869183067046E+000                 -2.8120020897728732E+000                 -9.8999999999999986E+001                  4.1816069605363398E-001                  2.3880165658205690E+000                  0.0000000000000000E+000                  0.0000000000000000E+000                  3.7494896993135324E-002                  4.1816069605363398E-001                  6.5394867943680213E-002                  3.7494896993135324E-002                  8.2704853579378876E+010                  1.1999999984944261E+000                  2.3880165658205690E+000                  6.3980432226763479E+007                                      666                  1.0611730975345411E+003                  7.1912315868077690E+002                  4.0511813513243993E+001                  0.0000000000000000E+000                  3.0001076283156940E+000                  0.0000000000000000E+000                  3.3729695774791770E+004                  1.1999999999213760E+000                  1.7004709982861125E+048                  0.0000000000000000E+000                  0.0000000000000000E+000                  0.0000000000000000E+000                  0.0000000000000000E+000                  0.0000000000000000E+000                  0.0000000000000000E+000                  0.0000000000000000E+000                  0.0000000000000000E+000                  0.0000000000000000E+000                  0.0000000000000000E+000                  0.0000000000000000E+000                  5.7716988103119275E+006                 -9.8999999999999986E+001                 -1.1165684018115575E-001                  6.5867035499472717E+000                  1.4604179690427520E+001                 -1.1165684018115575E-001                  6.5867035499472717E+000                  0.0000000000000000E+000                  0.0000000000000000E+000                  0.0000000000000000E+000                  0.0000000000000000E+000                 -9.5941204576209949E-001                  4.5443720806167685E+000                  4.5443720806167685E+000                 -1.7609125905568127E-001                  0.0000000000000000E+000                  2.7258259168661958E-001                  1.9333419286677416E+000                  2.0327375611053377E-003                  9.9860567414785728E-001                  3.5907302977894648E+002                  4.1816069605363398E-001                  2.3880165658205690E+000                  2.3886627763023784E+000                  2.3887117342098607E+000                  0.0000000000000000E+000                                        5                  1.0979636296773623E-001                  4.6771240242211770E+003                  2.8240870202219566E-005                  0.0000000000000000E+000                 -1.0000000000000000E-010                  0.0000000000000000E+000                  0.0000000000000000E+000                  0.0000000000000000E+000                  0.0000000000000000E+000                  0.0000000000000000E+000                  6.6666666666666663E-001                  0.0000000000000000E+000                  0.0000000000000000E+000                  0.0000000000000000E+000                  0.0000000000000000E+000                  0.0000000000000000E+000                  0.0000000000000000E+000                  0.0000000000000000E+000                  4.8534274396130561E-001                  1.0000000000000000E+000                  1.0000000000000000E+000                  1.0000000000000000E+000                  0.0000000000000000E+000                  8.5421999994403119E-001                  3.2648525167910142E-001                  4.9691864851003024E-003                  0.0000000000000000E+000                  0.0000000000000000E+000                  6.3212870566207113E-002                  0.0000000000000000E+000                                        0 
                                      54                  1.1999999999056503E+000                  9.4348342739222124E-001                  3.7816397317880618E-001                  3.6699635174586698E+000                  3.9087569446329767E-001                 -4.1423009573315843E+000                 -9.8999999999999986E+001                 -4.5485966794487265E+000                 -9.8999999999999986E+001                 -4.5485966794487274E+000                  3.7609209269589994E+000                  7.1184999999999632E-001                  1.3495563329185398E-017                  2.8956916257843813E-005                  2.7207104308376401E-001                  9.9719354719110615E-009                  1.7500788378051010E-026                  5.5059218178634875E-048                  2.7329493446163031E-003                  3.3174552414566305E-005                  1.7182376068798766E-029                  8.0761945395588447E-004                  3.1805956433288746E-006                  1.6589729343849140E-060                  1.3342795900724801E-034                  7.5079570155867437E-003                  2.9753694540330761E-006                  1.6941050191672761E-005                  2.1176172934610549E-037                  1.0040531048010256E-099                  3.9939946938314849E-007                  1.0040531048010256E-099                  1.0040531048010256E-099                  1.6732321001597039E-003                  3.7383323154965996E-038                  3.2715611465547832E-003                  7.1185000000000032E-001                  2.6236295425167827E-018                  2.8956916256561171E-005                  2.7207104308374358E-001                  9.9719534622078069E-009                  1.0730620042983801E-030                  1.0036481949031372E-099                  2.7329493446163018E-003                  3.3174552414566311E-005                  1.0036540553555060E-099                  8.0761945395588447E-004                  3.1805956433288750E-006                  1.0036536123363937E-099                  1.0036538863344484E-099                  7.5079570155867376E-003                  2.9753694540330765E-006                  1.6941050191672764E-005                  1.0036535406785541E-099                  1.0036777376051110E-099                  3.9939946938314844E-007                  1.0036303980119056E-099                  1.0036506312425995E-099                  1.6732321001597045E-003                  7.4470315956205327E-042                  3.2715611465547853E-003                 -4.5485966794494885E+000                 -1.6304685502037277E+001                 -9.8999999999999986E+001                  0.0000000000000000E+000                 -4.5253868343473336E+000                 -2.8120018458261837E+000                 -9.8999999999999986E+001                  4.1816067629900844E-001                  2.3880164523675096E+000                  0.0000000000000000E+000                  0.0000000000000000E+000                  3.7494896993133388E-002                  4.1816067629900844E-001                  6.5394867937805190E-002                  3.7494896993133388E-002                  8.2704849654119797E+010                  1.1999999984787004E+000                  2.3880164523675096E+000                  6.3980427718979046E+007                                      666                  1.0611731994272243E+003                  7.1912322923854299E+002                  4.0511816446860635E+001                  0.0000000000000000E+000                  2.7756237514009769E+000                  0.0000000000000000E+000                  3.3729693371965339E+004                  1.1999999999056503E+000                  1.7004710775106280E+048                  0.0000000000000000E+000                  0.0000000000000000E+000                  0.0000000000000000E+000                  0.0000000000000000E+000                  0.0000000000000000E+000                  0.0000000000000000E+000                  0.0000000000000000E+000                  0.0000000000000000E+000                  0.0000000000000000E+000                  0.0000000000000000E+000                  0.0000000000000000E+000                  5.7716997774141049E+006                 -9.8999999999999986E+001                 -1.1165677660367000E-001                  6.5867035681078381E+000                  1.4604179772160331E+001                 -1.1165677660367000E-001                  6.5867035681078381E+000                  0.0000000000000000E+000                  0.0000000000000000E+000                  0.0000000000000000E+000                  0.0000000000000000E+000                 -9.5941203034022826E-001                  4.5443721064592797E+000                  4.5443721064592797E+000                 -1.7609125905568127E-001                  0.0000000000000000E+000                  2.7258258837085225E-001                  1.9333418507738136E+000                  2.0327375449317444E-003                  9.9860567417704293E-001                  3.5907299902059083E+002                  4.1816067629900844E-001                  2.3880515365293693E+000                  6.5013950791589031E-002                  2.5561432674758250E-001                  0.0000000000000000E+000                                        5                  1.0979636686662389E-001                  4.6771239948973225E+003                  2.8275046026682871E-005                  0.0000000000000000E+000                 -1.0000000000000000E-010                  0.0000000000000000E+000                  0.0000000000000000E+000                  0.0000000000000000E+000                  0.0000000000000000E+000                  0.0000000000000000E+000                  6.6666666666666663E-001                  0.0000000000000000E+000                  0.0000000000000000E+000                  0.0000000000000000E+000                  0.0000000000000000E+000                  0.0000000000000000E+000                  0.0000000000000000E+000                  0.0000000000000000E+000                  4.8534274396130561E-001                  1.0000000000000000E+000                  1.0000000000000000E+000                  1.0000000000000000E+000                  0.0000000000000000E+000                  8.5421999993283781E-001                  3.2648525167482317E-001                  4.9691868975743530E-003                  0.0000000000000000E+000                  0.0000000000000000E+000                  6.3212871007513591E-002                  0.0000000000000000E+000                                        0 
                                      55                  1.1999999998867796E+000                  1.1321901128706655E+000                  3.7816394851998703E-001                  3.6699635184555590E+000                  3.9087564913321665E-001                 -4.1423009087458480E+000                 -9.8999999999999986E+001                 -4.5480973210540245E+000                 -9.8999999999999986E+001                 -4.5480973210540245E+000                  3.7609209762698081E+000                  7.1184999999999565E-001                  1.3495562828688969E-017                  2.8956916258106054E-005                  2.7207104308376817E-001                  9.9719318674645080E-009                  1.7690358839484619E-026                  5.5655693177782002E-048                  2.7329493446163031E-003                  3.3174552414566305E-005                  1.7182403031316869E-029                  8.0761945395588447E-004                  3.1805956433288737E-006                  1.6589784003148837E-060                  1.3342818945861415E-034                  7.5079570155867446E-003                  2.9753694540330752E-006                  1.6941050191672761E-005                  2.1176212585160293E-037                  1.0040531048010254E-099                  3.9939946938314855E-007                  1.0040531048010254E-099                  1.0040531048010254E-099                  1.6732321001597043E-003                  4.4860437966579598E-038                  3.2715611465547832E-003                  7.1184999999999954E-001                  3.7419409481222498E-018                  2.8956916256567541E-005                  2.7207104308374347E-001                  9.9719534397492726E-009                  1.2984399587993592E-030                  1.0036588176398013E-099                  2.7329493446163013E-003                  3.3174552414566305E-005                  1.0036601338928988E-099                  8.0761945395588458E-004                  3.1805956433288716E-006                  1.0036596970835158E-099                  1.0036599675840751E-099                  7.5079570155867368E-003                  2.9753694540330744E-006                  1.6941050191672744E-005                  1.0036596262559856E-099                  1.0036837491072824E-099                  3.9939946938314818E-007                  1.0036365431522096E-099                  1.0036567407670604E-099                  1.6732321001597041E-003                  1.3053318169232019E-041                  3.2715611465547810E-003                 -4.5480973210547848E+000                 -1.6304684738043619E+001                 -9.8999999999999986E+001                  0.0000000000000000E+000                 -4.5253867302144384E+000                 -2.8120015621069530E+000                 -9.8999999999999986E+001                  4.1816065259340973E-001                  2.3880163167286850E+000                  0.0000000000000000E+000                  0.0000000000000000E+000                  3.7494896993136413E-002                  4.1816065259340973E-001                  6.5394867930755052E-002                  3.7494896993136413E-002                  8.2704844943781418E+010                  1.1999999984598297E+000                  2.3880163167286850E+000                  6.3980423188929014E+007                                      666                  1.0611733182837027E+003                  7.1912331006413103E+002                  4.0511819921901946E+001                  0.0000000000000000E+000                  7.0307747364411677E+000                  0.0000000000000000E+000                  3.3729690499521792E+004                  1.1999999998867796E+000                  1.7004711725803984E+048                  0.0000000000000000E+000                  0.0000000000000000E+000                  0.0000000000000000E+000                  0.0000000000000000E+000                  0.0000000000000000E+000                  0.0000000000000000E+000                  0.0000000000000000E+000                  0.0000000000000000E+000                  0.0000000000000000E+000                  0.0000000000000000E+000                  0.0000000000000000E+000                  5.7717007073732298E+006                 -9.8999999999999986E+001                 -1.1165669971872798E-001                  6.5867035893199306E+000                  1.4604179870241916E+001                 -1.1165669971872798E-001                  6.5867035893199306E+000                  0.0000000000000000E+000                  0.0000000000000000E+000                  0.0000000000000000E+000                  0.0000000000000000E+000                 -9.5941200766233981E-001                  4.5443721331121880E+000                  4.5443721331121880E+000                 -1.7609125905568127E-001                  0.0000000000000000E+000                  2.7258257940437369E-001                  1.9333418049089088E+000                  2.0327375255627012E-003                  9.9860567421952895E-001                  3.5907297981409130E+002                  4.1816065259340973E-001                  2.3880163167286850E+000                  2.3881698746409730E+000                  2.3885766103432493E+000                  0.0000000000000000E+000                                        2                  1.0979637259994525E-001                  4.6771240056607321E+003                  2.8307575802294827E-005                  0.0000000000000000E+000                 -1.0000000000000000E-010                  0.0000000000000000E+000                  0.0000000000000000E+000                  0.0000000000000000E+000                  0.0000000000000000E+000                  0.0000000000000000E+000                  6.6666666666666663E-001                  0.0000000000000000E+000                  0.0000000000000000E+000                  0.0000000000000000E+000                  0.0000000000000000E+000                  0.0000000000000000E+000                  0.0000000000000000E+000                  0.0000000000000000E+000                  4.8534274396130561E-001                  1.0000000000000000E+000                  1.0000000000000000E+000                  1.0000000000000000E+000                  0.0000000000000000E+000                  8.5421999991940378E-001                  3.2648525166968878E-001                  4.9691874391998387E-003                  0.0000000000000000E+000                  0.0000000000000000E+000                  6.3212871650308186E-002                  0.0000000000000000E+000                                        0 
                                      56                  1.1999999998641349E+000                  1.3586381354447985E+000                  3.7816391884538902E-001                  3.6699635159235808E+000                  3.9087557965610692E-001                 -4.1423008802596035E+000                 -9.8999999999999986E+001                 -4.5476199309543288E+000                 -9.8999999999999986E+001                 -4.5476199309543297E+000                  3.7609210356108087E+000                  7.1184999999999476E-001                  1.3495562190298006E-017                  2.8956916258420744E-005                  2.7207104308377306E-001                  9.9719275421249138E-009                  1.7799964189891067E-026                  5.6000608891618345E-048                  2.7329493446163031E-003                  3.3174552414566305E-005                  1.7182437283459760E-029                  8.0761945395588447E-004                  3.1805956433288737E-006                  1.6589853470460231E-060                  1.3342848246014247E-034                  7.5079570155867446E-003                  2.9753694540330752E-006                  1.6941050191672761E-005                  2.1176263029820319E-037                  1.0040531048010254E-099                  3.9939946938314855E-007                  1.0040531048010254E-099                  1.0040531048010254E-099                  1.6732321001597043E-003                  5.3832999858932260E-038                  3.2715611465547832E-003                  7.1185000000000020E-001                  5.0461428024956495E-018                  2.8956916256577194E-005                  2.7207104308374358E-001                  9.9719534068264353E-009                  1.4601329358749606E-030                  1.0036788357488784E-099                  2.7329493446163035E-003                  3.3174552414566305E-005                  1.0036674283992167E-099                  8.0761945395588491E-004                  3.1805956433288746E-006                  1.0036670073635416E-099                  1.0036672689038267E-099                  7.5079570155867437E-003                  2.9753694540330778E-006                  1.6941050191672764E-005                  1.0036669386804827E-099                  1.0036908577911293E-099                  3.9939946938314865E-007                  1.0036440224229660E-099                  1.0036641167405711E-099                  1.6732321001597045E-003                  2.1239072525209911E-041                  3.2715611465547858E-003                 -4.5476199309550891E+000                 -1.6304683821251174E+001                 -9.8999999999999986E+001                  0.0000000000000000E+000                 -4.5253866155233187E+000                 -2.8120011942189196E+000                 -9.8999999999999986E+001                  4.1816062414667637E-001                  2.3880161535105384E+000                  0.0000000000000000E+000                  0.0000000000000000E+000                  3.7494896993135289E-002                  4.1816062414667637E-001                  6.5394867922295388E-002                  3.7494896993135289E-002                  8.2704839291374908E+010                  1.1999999984371850E+000                  2.3880161535105384E+000                  6.3980416984162681E+007                                      666                  1.0611734639044921E+003                  7.1912341041977425E+002                  4.0511824131958733E+001                  0.0000000000000000E+000                  2.2165230748761480E-001                  0.0000000000000000E+000                  3.3729687042802259E+004                  1.1999999998641349E+000                  1.7004712866640697E+048                  0.0000000000000000E+000                  0.0000000000000000E+000                  0.0000000000000000E+000                  0.0000000000000000E+000                  0.0000000000000000E+000                  0.0000000000000000E+000                  0.0000000000000000E+000                  0.0000000000000000E+000                  0.0000000000000000E+000                  0.0000000000000000E+000                  0.0000000000000000E+000                  5.7717020248650890E+006                 -9.8999999999999986E+001                 -1.1165660925126039E-001                  6.5867036165394008E+000                  1.4604179987938142E+001                 -1.1165660925126039E-001                  6.5867036165394008E+000                  0.0000000000000000E+000                  0.0000000000000000E+000                  0.0000000000000000E+000                  0.0000000000000000E+000                 -9.5941198409233541E-001                  4.5443721689058973E+000                  4.5443721689058973E+000                 -1.7609125905568127E-001                  0.0000000000000000E+000                  2.7258257597574542E-001                  1.9333417082654349E+000                  2.0327375023640464E-003                  9.9860567424784064E-001                  3.5907293512516890E+002                  3.9578738904174315E-001                  2.3880161535105384E+000                  1.2344334757510717E-001                  1.9465748997187934E-001                  0.0000000000000000E+000                                        5                  1.0979637855880763E-001                  4.6771239784243571E+003                  2.8338709484835660E-005                  0.0000000000000000E+000                 -1.0000000000000000E-010                  0.0000000000000000E+000                  0.0000000000000000E+000                  0.0000000000000000E+000                  0.0000000000000000E+000                  0.0000000000000000E+000                  6.6666666666666663E-001                  0.0000000000000000E+000                  0.0000000000000000E+000                  0.0000000000000000E+000                  0.0000000000000000E+000                  0.0000000000000000E+000                  0.0000000000000000E+000                  0.0000000000000000E+000                  4.8534274396130556E-001                  1.0000000000000000E+000                  1.0000000000000000E+000                  1.0000000000000000E+000                  0.0000000000000000E+000                  8.5421999990328357E-001                  3.2648525166352793E-001                  4.9691880484233871E-003                  0.0000000000000000E+000                  0.0000000000000000E+000                  6.3212872077702917E-002                  0.0000000000000000E+000                                        0 
                                      57                  1.1999999998369613E+000                  1.6303757625337580E+000                  3.7816388328905998E-001                  3.6699635156262027E+000                  3.9087550735393883E-001                 -4.1423008241406905E+000                 -9.8999999999999986E+001                 -4.5471638092437763E+000                 -9.8999999999999986E+001                 -4.5471638092437763E+000                  3.7609211067136323E+000                  7.1184999999999354E-001                  1.3495561437797769E-017                  2.8956916258798372E-005                  2.7207104308377900E-001                  9.9719223517121737E-009                  1.7857396995656329E-026                  5.6181400280143700E-048                  2.7329493446163031E-003                  3.3174552414566305E-005                  1.7182477600626418E-029                  8.0761945395588447E-004                  3.1805956433288746E-006                  1.6589935226580378E-060                  1.3342882724620572E-034                  7.5079570155867446E-003                  2.9753694540330761E-006                  1.6941050191672761E-005                  2.1176322377457598E-037                  1.0040531048010254E-099                  3.9939946938314849E-007                  1.0040531048010254E-099                  1.0040531048010254E-099                  1.6732321001597043E-003                  6.4600108170457876E-038                  3.2715611465547823E-003                  7.1184999999999998E-001                  6.4776854206537971E-018                  2.8956916256590872E-005                  2.7207104308374358E-001                  9.9719533611876020E-009                  1.5584063904035247E-030                  1.0037012808301166E-099                  2.7329493446163013E-003                  3.3174552414566305E-005                  1.0036761816570601E-099                  8.0761945395588458E-004                  3.1805956433288733E-006                  1.0036757753527368E-099                  1.0036760284910532E-099                  7.5079570155867368E-003                  2.9753694540330752E-006                  1.6941050191672761E-005                  1.0036757086864503E-099                  1.0036994320858498E-099                  3.9939946938314834E-007                  1.0036529536787307E-099                  1.0036729468893956E-099                  1.6732321001597041E-003                  3.2487118805939972E-041                  3.2715611465547806E-003                 -4.5471638092445357E+000                 -1.6304682721100193E+001                 -9.8999999999999986E+001                  0.0000000000000000E+000                 -4.5253864736404052E+000                 -2.8120007641155205E+000                 -9.8999999999999986E+001                  4.1816059001059530E-001                  2.3880159579335807E+000                  0.0000000000000000E+000                  0.0000000000000000E+000                  3.7494896993136573E-002                  4.1816059001059530E-001                  6.5394867912143495E-002                  3.7494896993136573E-002                  8.2704832508475540E+010                  1.1999999984100111E+000                  2.3880159579335807E+000                  6.3980410101960994E+007                                      666                  1.0611736364906219E+003                  7.1912352840109111E+002                  4.0511829157130002E+001                  0.0000000000000000E+000                  2.6599552556669198E-001                  0.0000000000000000E+000                  3.3729682900935659E+004                  1.1999999998369613E+000                  1.7004714235644331E+048                  0.0000000000000000E+000                  0.0000000000000000E+000                  0.0000000000000000E+000                  0.0000000000000000E+000                  0.0000000000000000E+000                  0.0000000000000000E+000                  0.0000000000000000E+000                  0.0000000000000000E+000                  0.0000000000000000E+000                  0.0000000000000000E+000                  0.0000000000000000E+000                  5.7717034580255030E+006                 -9.8999999999999986E+001                 -1.1165649994678860E-001                  6.5867036484717625E+000                  1.4604180129174601E+001                 -1.1165649994678860E-001                  6.5867036484717625E+000                  0.0000000000000000E+000                  0.0000000000000000E+000                  0.0000000000000000E+000                  0.0000000000000000E+000                 -9.5941195312213157E-001                  4.5443722090667000E+000                  4.5443722090667000E+000                 -1.7609125905568127E-001                  0.0000000000000000E+000                  2.7258256551550442E-001                  1.9333416228619180E+000                  2.0327374745267388E-003                  9.9860567429120572E-001                  3.5907289939204458E+002                  4.1816059001059530E-001                  2.3880159579335807E+000                  2.3883718785701458E+000                  2.3885103221743758E+000                  0.0000000000000000E+000                                        5                  1.0979638638855561E-001                  4.6771239752606534E+003                  2.8368488105870409E-005                  0.0000000000000000E+000                 -1.0000000000000000E-010                  0.0000000000000000E+000                  0.0000000000000000E+000                  0.0000000000000000E+000                  0.0000000000000000E+000                  0.0000000000000000E+000                  6.6666666666666663E-001                  0.0000000000000000E+000                  0.0000000000000000E+000                  0.0000000000000000E+000                  0.0000000000000000E+000                  0.0000000000000000E+000                  0.0000000000000000E+000                  0.0000000000000000E+000                  4.8534274396130561E-001                  1.0000000000000000E+000                  1.0000000000000000E+000                  1.0000000000000000E+000                  0.0000000000000000E+000                  8.5421999988394082E-001                  3.2648525165613496E-001                  4.9691888096185938E-003                  0.0000000000000000E+000                  0.0000000000000000E+000                  6.3212872733049694E-002                  0.0000000000000000E+000                                        0 
                                      58                  1.1999999998043527E+000                  1.9564609150405095E+000                  3.7816384062374286E-001                  3.6699635147618399E+000                  3.9087541856585156E-001                 -4.1423007608799374E+000                 -2.0169009709486737E+001                 -4.5467318774948184E+000                 -9.8999999999999986E+001                 -4.5467318774948184E+000                  3.7609211920324652E+000                  7.1184999999999210E-001                  1.3495560523989427E-017                  2.8956916259251531E-005                  2.7207104308378605E-001                  9.9719161232092351E-009                  1.7884462079695567E-026                  5.6266673505638614E-048                  2.7329493446163027E-003                  3.3174552414566298E-005                  1.7182526536509197E-029                  8.0761945395588426E-004                  3.1805956433288733E-006                  1.6590034468748999E-060                  1.3342924580764086E-034                  7.5079570155867420E-003                  2.9753694540330748E-006                  1.6941050191672757E-005                  2.1176394432997253E-037                  1.0040531048010252E-099                  3.9939946938314849E-007                  1.0040531048010252E-099                  1.0040531048010252E-099                  1.6732321001597036E-003                  7.7520687748089089E-038                  3.2715611465547819E-003                  7.1185000000000032E-001                  7.9645084757571496E-018                  2.8956916256609618E-005                  2.7207104308374358E-001                  9.9719533006406976E-009                  1.6092998337766027E-030                  1.0037232527908823E-099                  2.7329493446163027E-003                  3.3174552414566305E-005                  1.0036866853435583E-099                  8.0761945395588447E-004                  3.1805956433288750E-006                  1.0036862898673632E-099                  1.0036865368206102E-099                  7.5079570155867437E-003                  2.9753694540330773E-006                  1.6941050191672764E-005                  1.0036862246862668E-099                  1.0037098042199309E-099                  3.9939946938314871E-007                  1.0036635882175312E-099                  1.0036835070471317E-099                  1.6732321001597047E-003                  4.7266268864631100E-041                  3.2715611465547853E-003                 -4.5467318774955761E+000                 -1.6304681400918497E+001                 -9.8999999999999986E+001                  0.0000000000000000E+000                 -4.5253863063869497E+000                 -2.8120002399653581E+000                 -9.8999999999999986E+001                  4.1816054904728983E-001                  2.3880157232552044E+000                  0.0000000000000000E+000                  0.0000000000000000E+000                  3.7494896993135428E-002                  4.1816054904728983E-001                  6.5394867899961490E-002                  3.7494896993135428E-002                  8.2704824369000488E+010                  1.1999999983774026E+000                  2.3880157232552044E+000                  6.3980401741284139E+007                                      666                  1.0611738439349447E+003                  7.1912367039133187E+002                  4.0511835189469203E+001                  0.0000000000000000E+000                  4.6252911082797254E+000                  0.0000000000000000E+000                  3.3729677930961770E+004                  1.1999999998043527E+000                  1.7004715878449335E+048                  0.0000000000000000E+000                  0.0000000000000000E+000                  0.0000000000000000E+000                  0.0000000000000000E+000                  0.0000000000000000E+000                  0.0000000000000000E+000                  0.0000000000000000E+000                  0.0000000000000000E+000                  0.0000000000000000E+000                  0.0000000000000000E+000                  0.0000000000000000E+000                  5.7717052047065841E+006                 -9.8999999999999986E+001                 -1.1165636930695472E-001                  6.5867036873071481E+000                  1.4604180298657521E+001                 -1.1165636930695472E-001                  6.5867036873071481E+000                  0.0000000000000000E+000                  0.0000000000000000E+000                  0.0000000000000000E+000                  0.0000000000000000E+000                 -9.5941191646592872E-001                  4.5443722577629497E+000                  4.5443722577629497E+000                 -1.7609125905568127E-001                  0.0000000000000000E+000                  2.7258255744287241E-001                  1.9333415147437505E+000                  2.0327374411304730E-003                  9.9860567433660730E-001                  3.5907284630336306E+002                  4.1816054904728983E-001                  2.3880157232552044E+000                  3.3523351025380350E-002                  2.5561424794405185E-001                  0.0000000000000000E+000                                        4                  1.0979639565581309E-001                  4.6771239659983930E+003                  2.8396716293214142E-005                  0.0000000000000000E+000                 -1.0000000000000000E-010                  0.0000000000000000E+000                  0.0000000000000000E+000                  0.0000000000000000E+000                  0.0000000000000000E+000                  0.0000000000000000E+000                  6.6666666666666663E-001                  0.0000000000000000E+000                  0.0000000000000000E+000                  0.0000000000000000E+000                  0.0000000000000000E+000                  0.0000000000000000E+000                  0.0000000000000000E+000                  0.0000000000000000E+000                  4.8534274396130539E-001                  1.0000000000000000E+000                  1.0000000000000000E+000                  1.0000000000000000E+000                  0.0000000000000000E+000                  8.5421999986072783E-001                  3.2648525164726339E-001                  4.9691897172139277E-003                  0.0000000000000000E+000                  0.0000000000000000E+000                  6.3212873418782872E-002                  0.0000000000000000E+000                                        0
[truncated: 2,899,963 more chars]
