# Supplementary material for: Subgiants in NGC 188 reveal that rotationally induced mixing creates the main sequence Li-Dip
Source: Nat Commun. 2025 Nov 4;16:9729. doi: 10.1038/s41467-025-64724-0 (PMC12586687; doi:10.1038/s41467-025-64724-0)
Supplement: Supplementary file 5 — Source data [file 41467_2025_64724_MOESM5_ESM.zip › Figure_2_source_data/Figure_2_source_data/README.txt]

Figure_2_source_data1.xlsx: Data for plotting the M67 cluster in Figure 2.

Figure_2_source_data2.xlsx: Data for plotting the NGC 188 cluster in Figure 2.

Figure_2_source_data3.txt to Figure_2_source_data6.txt (4 files): MESA model data files used to plot the model lines in Figure 2, including the standard, diffusion, mass loss, and rotation models. The columns log_Teff and surface_li7 are used in the plots.
