# Supplementary material for: Subgiants in NGC 188 reveal that rotationally induced mixing creates the main sequence Li-Dip
Source: Nat Commun. 2025 Nov 4;16:9729. doi: 10.1038/s41467-025-64724-0 (PMC12586687; doi:10.1038/s41467-025-64724-0)
Supplement: Supplementary file 5 — Source data [file 41467_2025_64724_MOESM5_ESM.zip › Figure_3_source_data/Figure_3_source_data/Figure_3_source_data3.txt]

6470) 132.4867 11.69248   9.84 1.36    4256
5023 132.62932 11.85452 16.895 1.134   4399
5025 132.63016 11.89104 17.165 1.167   4324
5039 132.63876 11.81725 14.422 0.656   5817
5041 132.64324 11.66574 12.629 0.594   6047
5042 132.64129 11.77423 12.856 0.531   6292
5047 132.64452 11.7571 15.650 0.860    5134
5051 132.64912 11.62675 15.234 0.782   5382
5052 132.65041 11.61832 16.200 0.982   4781
5056 132.64593 11.89846 17.047 1.191   4272
5059 132.65051 11.72168 12.712 0.913   5081
5060 132.65305 11.78543 15.442 0.835   5212
5061 132.65275 11.81535 13.025 0.574   6123
5063 132.65342 11.80021 19.198 1.614   3610
5064 132.65342 11.80021 14.632 0.813   5281
5074 132.65411 11.90129 14.465 0.760   5455
5079 132.65766 11.75985 16.669 1.092   4498
5082 132.65849 11.74039 16.330 0.992   4754
5083 132.65487 12.02298 19.819 0.773   5411
5084 132.65487 12.02298 16.149 0.918   4961
5085 132.65909 11.75614 17.260 1.257   4136
5089 132.6584 11.9113 14.760 0.705     5642
5090 132.66067 11.77679 15.415 0.832   5221
5092 132.66203 11.78211 19.407 1.523   3711
5093* 132.66203 11.78211 15.427 0.902  5008
5105 132.66865 11.6233 18.599 1.533    3699
5107 132.66788 11.68149 17.779 1.390   3899
5108 132.66788 11.68149 17.824 1.339   3984
5111 132.66865 11.7032 14.042 0.590    6062
5114* 132.67178 11.63307 18.749 1.474  3774
5116 132.66621 11.97566 15.734 0.851   5162
5118 132.66992 11.79616 12.818 0.521   6331
5123 132.67489 11.6146 12.647 0.685    5713
5126 132.67489 11.6146 16.116 0.967    4823
5129 132.67175 11.9377 15.731 0.886    5056
5130 132.67273 11.87519 17.815 1.292   4069
5132 132.67703 11.66372 13.411 0.562   6170
5134 132.67363 11.90905 17.269 1.173   4311
5140 132.67724 11.87422 16.843 1.090   4503
5149 132.68207 11.75741 16.479 1.059   4580
5151 132.68336 11.71374 15.695 0.872   5098
5157* 132.68793 11.60066 15.688 1.007  4714
5159 132.68684 11.66897 16.375 1.055   4590
5160 132.68684 11.66897 16.371 1.035   4641
5166 132.69135 11.68289 18.536 1.639   3587
5167 132.69135 11.68289 18.508 1.560   3667
5169 132.692 11.71896 13.117 0.542     6248
5172 132.68994 11.92657 15.851 0.907   4994
5176 132.68882 12.03451 18.059 1.321   4016
5177 132.69095 11.91162 16.780 1.179   4298
5179 132.69326 11.87132 15.009 0.799   5326
5181 132.69632 11.71522 14.154 0.594   6047
5182 132.69308 11.90862 13.668 0.622   5942
5184 132.6952 11.88273 14.823 0.736    5535
5186 132.69524 11.89795 15.353 0.802   5317
5189 132.69829 11.75635 13.915 0.569   6143
5191 132.69854 11.74761 12.700 0.482   6490
5200 132.70004 11.82819 14.535 0.673   5755
5203 132.70042 11.91324 14.140 0.602   6017
5214 132.70171 11.99635 15.467 0.833   5218
5217 132.70212 12.01505 15.094 0.766   5435
5219 132.70286 12.00253 12.797 0.553   6205
5223* 132.70664 11.85451 16.436 1.211  4230
6475) 132.70678 11.58581 11.24 1.10    4697
5228 132.70806 11.8202 12.931 0.851    5227
5229 132.70729 11.90677 14.055 0.578   6108
5243 132.71789 11.75099 14.693 0.632   5905
5244 132.71516 11.91789 17.503 1.301   4052
5249 132.7211 11.66728 13.703 0.561    6174
5254 132.71565 12.00686 13.469 0.557   6189
5261 132.72222 11.72778 14.380 0.709   5628
5264 132.72263 11.74295 13.640 0.659   5806
5265 132.72138 11.82958 15.415 0.811   5288
5269 132.7223 11.81593 15.186 0.762    5448
5275 132.72815 11.73726 17.372 1.277   4097
5277 132.73192 11.59318 13.382 0.548   6224
5279 132.7262 11.9209 15.114 0.810     5291
5282 132.72506 12.01026 15.301 0.815   5275
5283 132.72803 11.85259 13.551 0.569   6143
5284 132.7266 11.9414 12.844 0.522     6327
5285 132.72665 12.00914 16.277 1.019   4682
5290 132.72906 11.94728 15.905 1.024   4669
5291 132.73254 11.76487 18.708 1.527   3706
5294 132.73548 11.6356 14.098 0.602    6017
5295* 132.73422 11.75438 16.280 1.128  4413
5297 132.73213 11.88211 15.011 0.756   5468
6477) 132.732 11.87073 12.04 0.60      6024
5301 132.73331 11.89776 13.637 0.561   6174
5303 132.73167 12.01228 15.501 0.828   5234
5305 132.73464 11.85812 14.088 0.619   5953
5306 132.73605 11.83184 14.652 0.688   5702
5310 132.73773 11.94741 14.996 0.734   5542
5312 132.73756 11.98773 13.153 0.548   6224
5314 132.74004 11.92074 13.402 0.557   6189
5317 132.7435 11.80185 15.696 0.902    5008
5319 132.74372 11.8122 15.586 0.869    5107
5320 132.74032 12.01128 15.807 0.884   5062
5329 132.74604 11.81669 17.929 1.420   3852
5329 132.74594 11.81598 17.929 1.420   3852
5330 132.74589 11.80809 16.157 0.989   4762
5332 132.74604 11.81669 13.557 0.554   6201
5332 132.74594 11.81598 13.557 0.554   6201
5334 132.74675 11.77027 13.488 0.627   5923
5337 132.74604 11.81669 16.382 1.045   4615
5337 132.74594 11.81598 16.382 1.045   4615
5338 132.74368 11.99429 14.261 0.630   5912
5340 132.74851 11.73556 14.632 0.829   5231
5342 132.74677 11.94356 13.265 0.575   6120
5344 132.74915 11.8535 19.829 0.278    7385
5346 132.74915 11.8535 14.823 0.698    5667
5347 132.75279 11.67814 15.350 0.830   5228
5349 132.74966 11.94432 15.681 0.901   5011
5354 132.75542 11.69966 13.482 0.551   6213
5355 132.75169 11.90134 17.176 1.254   4142
5357 132.75331 11.81465 14.636 0.678   5738
5360 132.75313 11.88651 14.792 0.719   5594
5362 132.75436 11.83635 12.725 0.739   5525
5367 132.75645 11.79727 13.522 0.573   6127
5372 132.75849 11.7553 14.972 0.765    5438
5374 132.75663 11.93786 18.807 0.730   5556
5376 132.75663 11.93786 14.971 0.750   5488
5380 132.75972 11.81485 16.341 1.056   4587
5386 132.76022 11.92282 15.774 0.934   4915
5388 132.76352 11.76316 12.673 0.620   5949
5390 132.7617 11.88192 16.724 1.093    4496
5391 132.76242 11.8738 14.997 0.741    5518
5394 132.76188 11.98277 16.272 0.934   4915
5397 132.76468 11.86123 17.176 1.239   4172
5399 132.76535 11.88491 17.581 1.321   4016
5400 132.76468 11.86123 18.726 1.536   3695
5405 132.77006 11.76579 13.594 0.622   5942
5407 132.77006 11.76579 19.568 0.222   7651
5408 132.76866 11.86277 14.054 0.656   5817
5412 132.77047 11.87392 13.894 0.535   6276
5413 132.77179 11.82613 13.763 0.566   6154
5414 132.77394 11.7297 14.052 0.703    5649
5424 132.7742 11.8863 15.094 0.721     5587
5428 132.77207 12.03035 17.708 1.348   3969
5430 132.77678 11.79184 16.412 1.082   4523
5434 132.78087 11.61486 13.422 0.541   6252
5435 132.77649 11.90521 18.361 1.513   3723
5441 132.78061 11.77441 15.376 0.835   5212
5442 132.78338 11.64056 19.817 1.049   4605
5444 132.78338 11.64056 14.475 0.628   5919
5450 132.78127 11.88225 18.690 0.541   6252
5454 132.78127 11.88225 13.900 0.597   6035
5455 132.78146 11.86569 14.925 0.713   5615
5457* 132.7833 11.83218 15.793 0.880   5074
5459 132.78395 11.82905 15.565 0.822   5253
5464 132.78595 11.76994 13.430 0.560   6178
5467 132.78258 11.99316 15.793 0.881   5071
5469 132.7831 11.98148 14.760 0.689    5699
5470 132.78419 11.92663 15.771 0.896   5026
5471 132.78565 11.84806 13.795 0.586   6077
5476 132.78377 12.01847 13.639 0.562   6170
5480 132.78835 11.88728 17.644 1.306   4043
5484 132.78805 11.95009 14.581 0.648   5846
5485 132.79127 11.77136 14.564 0.684   5716
5493 132.79035 11.98601 13.785 0.551   6213
5494 132.79035 11.98601 13.594 0.560   6178
5500 132.79458 11.89071 16.585 1.095   4491
5502 132.79275 12.02542 16.118 0.916   4967
5508 132.79846 11.81404 13.779 0.588   6070
5511* 132.79898 11.83385 15.447 0.958  4848
5513 132.79708 11.95589 15.798 0.841   5193
5514 132.79898 11.83385 18.746 0.743   5512
6481) 132.79903 11.75614 10.03 -0.073  9194
5517 132.80006 11.80742 14.867 0.726   5570
5518 132.80087 11.78745 15.107 0.777   5398
5520 132.80118 11.77257 13.214 0.577   6112
5522 132.80089 11.80964 13.898 0.575   6120
5524 132.80077 11.84252 14.919 0.732   5549
5526 132.80049 11.91122 15.315 0.810   5291
6492) 132.80284 11.87845 10.59 1.12    4660
5529* 132.80136 11.88213 16.424 1.212  4227
5532 132.80116 11.90638 14.199 0.666   5781
5534 132.80278 11.84294 13.664 0.568   6147
5539 132.8038 11.89783 15.562 0.849    5168
5541 132.80405 11.95025 14.477 0.658   5809
5542 132.8056 11.86115 13.790 1.051    4790
5546 132.80669 11.85508 13.626 0.568   6147
5548 132.80521 11.96463 16.921 1.143   4378
5549 132.80521 11.96463 16.931 1.112   4450
5550 132.8091 11.78714 18.518 1.476    3772
5551 132.81023 11.74351 15.341 0.824   5247
5551 132.81022 11.74471 15.341 0.824   5247
5552 132.81023 11.74351 15.742 0.903   5005
5552 132.81022 11.74471 15.742 0.903   5005
5553* 132.80818 11.85808 18.314 1.677  3554
6480) 132.81013 11.75093 11.078 0.43   6707
5554 132.81013 11.75093 12.839 0.532   6288
5556 132.81023 11.74351 19.632 1.186   4283
5556 132.81022 11.74471 19.632 1.186   4283
5558 132.80821 11.9595 15.217 0.813    5281
5559 132.81011 11.84452 13.409 0.584   6085
5560 132.80821 11.9595 15.258 0.752    5481
5561 132.81095 11.81404 17.430 1.284   4084
5561 132.81251 11.81466 17.430 1.284   4084
5562 132.81145 11.78999 12.805 0.572   6131
5563 132.81169 11.81664 15.377 0.848   5171
5566 132.81251 11.81466 17.716 1.398   3886
5567 132.81266 11.82253 14.164 0.608   5994
5573 132.81389 11.83731 12.823 0.565   6158
6482) 132.82281 11.7563 9.72 1.37      4240
5574 132.81041 12.06907 15.061 0.766   5435
5578 132.81428 11.8661 15.028 0.747    5498
5580 132.81511 11.84894 13.015 0.854   5220
5583 132.8178 11.74247 13.491 0.630    5912
5589 132.82179 11.5869 16.902 1.170    4318
5591 132.81953 11.75816 12.418 0.734   5542
5594 132.82004 11.76157 14.160 0.708   5632
5595 132.8216 11.71017 14.513 0.706    5639
6486) 132.8212 11.80448 10.30 1.26     4418
5596 132.82281 11.7563 16.612 1.658    3570
5597 132.8199 11.84416 13.173 0.578    6108
5599* 132.82021 11.82742 16.182 1.179  4298
5601 132.819 11.9042 13.549 0.621      5945
6489) 132.82095 11.84624 11.20 1.08    4734
5602* 132.82101 11.80743 17.410 1.394  3893
5606 132.82446 11.62722 17.564 1.320   4018
5608 132.82229 11.76755 13.928 0.574   6123
5610 132.82223 11.78351 13.060 0.567   6150
5614 132.82121 11.86804 17.470 1.352   3962
5615* 132.8238 11.74153 15.371 0.887   5053
5620* 132.82385 11.78186 15.779 1.068  4557
5622 132.82537 11.7152 13.257 0.603    6013
5623 132.82612 11.69156 15.920 0.935   4913
5626* 132.82664 11.68449 16.782 1.266  4119
5627 132.82853 11.58824 16.212 1.032   4649
5629 132.82635 11.72365 13.393 0.578   6108
5634 132.82664 11.68449 19.983 1.359   3950
5639 132.82604 11.83879 14.292 0.658   5809
5640 132.82931 11.67103 13.735 0.569   6143
5641 132.82931 11.67103 19.006 1.737   3510
5642 132.82931 11.67103 17.596 0.405   6814
5643 132.82782 11.78408 12.596 0.783   5402
5644 132.82721 11.82263 12.647 0.608   5994
5646* 132.82733 11.83731 15.606 1.030  4654
5651 132.82817 11.85518 13.051 0.877   5165
5653 132.82987 11.79851 13.666 0.560   6178
5656 132.82796 11.93047 14.134 0.640   5875
5657 132.83006 11.82343 13.854 0.572   6131
5663 132.82901 11.96972 12.313 0.989   4915
5665 132.83273 11.78424 16.280 1.003   4725
5666 132.83199 11.82753 15.677 0.859   5138
5667 132.83273 11.78424 12.126 0.458   6589
5671 132.83199 11.86964 13.898 0.625   5930
5675 132.8338 11.77825 12.755 0.559    6181
5678* 132.83567 11.77121 17.718 1.473  3776
5679 132.83466 11.76457 13.145 0.566   6154
6483) 132.83558 11.76801 11.44 1.06    4773
5680 132.83658 11.66114 13.687 0.552   6209
5683 132.83344 11.85046 14.303 0.675   5748
5685 132.83381 11.83978 13.933 0.605   6005
5687 132.83558 11.76801 13.183 0.574   6123
5688 132.83567 11.77121 12.891 0.448   6631
5692 132.83394 11.87999 13.837 0.598   6032
5697 132.83622 11.80874 18.607 1.550   3679
5699 132.83838 11.76464 12.260 0.569   6143
5700 132.83911 11.73357 17.026 1.219   4213
5704 132.84095 11.72159 14.481 0.670   5766
5705 132.84065 11.73473 14.177 0.665   5784
5709 132.84003 11.81736 15.214 0.793   5346
5710 132.84158 11.72919 16.678 1.119   4434
5711 132.83869 11.90402 16.253 1.015   4693
5716 132.84183 11.77805 13.183 0.581   6096
5719 132.84281 11.73583 16.362 1.059   4580
5720 132.84406 11.68279 17.455 1.309   4038
5721 132.8422 11.80775 15.708 0.907    4994
5725 132.84138 11.8858 15.267 0.818    5266
5730 132.84657 11.65412 14.916 0.735   5539
5733 132.84331 11.85811 13.289 0.594   6047
5739 132.84543 11.81372 12.718 0.553   6205
6485) 132.84497 11.80048 10.48 1.11    4678
5741 132.84563 11.82031 13.260 0.464   6564
5744 132.84941 11.64781 14.528 0.665   5784
5746 132.84703 11.7964 16.417 1.022    4675
5748 132.84694 11.80736 14.335 0.807   5301
5753 132.84639 11.90138 14.160 0.638   5882
5754 132.84788 11.81828 16.224 1.004   4722
6488) 132.84901 11.83036 11.52 0.87    5181
5760 132.85044 11.78593 13.767 0.574   6123
5763 132.85044 11.78593 13.477 0.614   5971
5764 132.85031 11.80608 12.834 0.568   6147
5764 132.85054 11.80741 12.834 0.568   6147
5766 132.85031 11.80608 17.026 1.221   4209
5766 132.85054 11.80741 17.026 1.221   4209
5768 132.8512 11.79121 14.928 0.759    5458
5770 132.85151 11.83069 15.055 0.797   5333
5771 132.85501 11.63782 15.209 0.786   5369
5788 132.85524 11.80376 14.183 0.711   5621
6494) 132.85905 11.89776 10.48 1.10    4697
6479) 132.86009 11.73075 11.28 0.13    8106
5794 132.86029 11.64357 13.695 0.552   6209
5795 132.8563 11.87744 13.259 0.619    5953
5798 132.85762 11.81267 16.185 1.000   4733
5800 132.85665 11.88772 15.556 0.895   5029
5802 132.85612 11.9274 17.941 1.440    3823
5804 132.8602 11.71087 16.600 1.141    4383
5807 132.85846 11.83208 14.718 0.729   5559
5808 132.85539 12.04901 13.766 1.013   4866
5811 132.86177 11.70652 18.231 1.469   3781
5813 132.86046 11.82231 13.480 0.573   6127
5821 132.86127 11.9367 15.850 1.128    4413
5823 132.86637 11.66747 17.957 1.438   3825
5825 132.86421 11.89071 12.756 0.592   6054
5826 132.86451 11.88401 14.174 0.656   5817
5828 132.86917 11.64208 14.960 0.759   5458
5829 132.8664 11.83663 14.411 0.685    5713
5831 132.86608 11.86281 14.645 0.800   5323
5835* 132.86805 11.7804 14.972 0.891   5041
5837* 132.86879 11.7594 15.809 1.006   4717
5838 132.86615 11.92803 13.308 0.631   5908
5841 132.8704 11.7191 15.474 0.864     5122
5842 132.86788 11.87152 12.808 0.589   6066
5844 132.86952 11.8006 13.821 0.627    5923
6503) 132.87075 11.84252 10.55 1.12    4660
5847* 132.87067 11.79526 15.736 0.992  4754
6499) 132.87456 11.78801 9.69 1.36     4256
5850 132.87466 11.58642 12.777 0.548   6224
5853 132.86996 11.86665 12.677 0.684   5716
5855 132.87226 11.75767 12.934 0.917   5072
5856 132.87073 11.85385 17.598 1.355   3957
5857 132.87061 11.87014 14.991 0.798   5330
5861 132.87397 11.75182 17.798 1.443   3818
5863 132.8755 11.73051 13.148 0.597    6035
5864 132.87249 11.90387 12.868 0.603   6013
5871 132.87436 11.85831 13.329 0.495   6436
5873 132.8748 11.8525 14.115 0.640     5875
5875 132.87671 11.78376 17.720 1.338   3986
5877 132.87732 11.81521 12.110 1.006   4880
5877 132.87684 11.81619 12.110 1.006   4880
5878* 132.87664 11.83495 15.796 1.090  4503
5879 132.8763 11.85616 14.901 0.762    5448
5880 132.87959 11.73281 19.045 0.953   4862
5882 132.87732 11.81521 13.349 0.590   6062
5882 132.87684 11.81619 13.349 0.590   6062
5884 132.87735 11.82033 12.725 0.587   6074
5885 132.88011 11.76406 19.529 0.674   5752
5886 132.87732 11.81521 15.781 0.981   4784
5891 132.87959 11.73281 17.558 1.331   3998
5896 132.88011 11.76406 12.650 0.574   6123
5900 132.88394 11.60347 13.290 0.573   6127
5901* 132.88022 11.83086 16.627 1.290  4073
5903 132.87994 11.88832 13.709 0.601   6020
5904 132.88225 11.75244 15.514 0.865   5119
5908 132.8781 12.07112 14.737 0.744    5508
6501) 132.88576 11.81446 11.063 0.19   7806
5909 132.88531 11.62365 18.050 1.415   3860
5913* 132.88395 11.77416 16.409 1.116  4441
5915 132.8841 11.782 16.255 1.030      4654
5916 132.88481 11.73947 17.875 1.386   3905
5917 132.88294 11.85462 14.030 0.608   5994
5919 132.88214 11.91581 17.352 1.285   4082
5921 132.88291 11.89245 16.646 0.701   5656
5922 132.88487 11.77935 14.623 0.685   5713
5924 132.88291 11.89245 15.444 0.852   5159
5925 132.88391 11.83433 12.664 0.598   6032
5926 132.88307 11.88659 13.076 0.564   6162
5928 132.88568 11.80669 18.210 0.493   6445
5929 132.88514 11.79787 12.648 0.617   5960
5932 132.88354 11.91905 13.698 0.635   5894
5937 132.88568 11.80669 14.191 0.625   5930
5940 132.88569 11.84461 12.257 0.260   7469
5943 132.88612 11.84192 15.761 0.904   5002
5948 132.88894 11.76658 15.244 0.792   5349
5949 132.88681 11.89575 15.167 0.807   5301
5951 132.88839 11.81425 12.767 0.577   6112
5952 132.88774 11.85445 15.263 0.820   5259
5956 132.88723 11.91318 15.801 0.914   4973
5957 132.8903 11.77114 18.126 1.432    3834
5959 132.89348 11.63261 13.186 0.559   6181
5962 132.88849 11.99477 13.864 0.660   5802
5963 132.89212 11.78215 14.220 0.621   5945
5964 132.89264 11.76487 14.980 0.877   5083
5966 132.8937 11.7304 14.590 0.684     5716
5969 132.89278 11.82884 12.909 0.534   6280
5972 132.89269 11.84846 13.717 0.547   6228
5978* 132.89394 11.81856 15.550 0.978  4792
5980 132.89616 11.71299 17.099 1.244   4162
5982 132.89829 11.65894 17.135 1.233   4184
5989 132.9006 11.64897 13.939 0.583    6089
5992 132.89927 11.81431 13.663 0.585   6081
5993 132.89999 11.77599 12.722 0.683   5720
5995 132.90027 11.79639 14.486 0.666   5781
5996 132.89747 11.9657 12.826 0.775    5423
5997 132.89903 11.89297 12.230 0.993   4907
5999* 132.90418 11.61434 14.865 0.829  5231
6005 132.90302 11.83307 15.571 0.863   5125
6008 132.9022 11.90757 15.158 0.832    5221
6009 132.90156 11.94744 14.001 0.617   5960
6010 132.90516 11.78214 14.044 0.619   5953
6015 132.90424 11.91388 15.511 0.867   5113
6018 132.90581 11.83479 12.562 0.593   6051
6019 132.90459 11.91665 13.213 0.600   6024
6020 132.9027 12.05376 18.408 1.419    3854
6021 132.91001 11.6917 16.520 1.099    4481
6024* 132.91058 11.66614 17.792 1.541  3689
6027 132.90765 11.84918 13.333 0.564   6162
6028 132.90653 11.94571 14.438 0.706   5639
6030 132.90557 12.0554 13.748 0.605    6005
6031 132.91136 11.71038 14.114 0.600   6024
6037 132.90856 12.02343 13.037 0.667   5777
6038 132.91366 11.72653 16.452 1.070   4552
6039 132.91266 11.79871 13.673 0.660   5802
6044 132.91364 11.79537 17.181 1.271   4109
6046 132.91471 11.75037 15.319 0.820   5259
6048* 132.91266 11.88477 15.465 0.966  4825
6050 132.91406 11.86267 12.094 1.007   4878
6055 132.91417 12.01587 14.645 0.747   5498
6058 132.91852 11.77717 13.794 0.590   6062
6060 132.91694 11.87871 13.754 0.597   6035
6064 132.91559 12.09773 15.770 0.937   4907
6065 132.92002 11.81821 13.763 0.592   6054
6067* 132.91938 11.86854 16.788 1.292  4069
6072 132.92578 11.60228 18.087 1.473   3776
6073 132.92285 11.79337 14.067 0.643   5864
6076 132.92472 11.72699 12.690 0.564   6162
6077 132.92174 11.90806 12.760 0.580   6100
6078 132.92746 11.6137 16.673 1.101    4477
6080 132.92452 11.82712 14.934 0.758   5461
6502) 132.92637 11.83545 11.63 1.05    4792
6089 132.92683 11.83109 12.514 0.598   6032
6505) 132.92647 11.8564 11.33 1.07     4753
6096 132.92744 11.93473 15.914 0.980   4787
6506) 132.93282 11.94513 10.58 1.10    4697
6098 132.9324 11.64631 18.580 1.549    3680
6100 132.92811 11.91103 17.371 1.308   4039
6102 132.93104 11.81449 15.720 0.921   4953
6103 132.93225 11.75412 13.079 0.559   6181
6104 132.92826 11.99194 14.079 0.658   5809
6107 132.93332 11.77347 12.750 0.758   5470
6108 132.93601 11.69751 13.214 0.556   6193
6109 132.93715 11.6497 13.534 0.540    6256
6112 132.93641 11.75035 13.338 0.575   6120
6114 132.93636 11.77944 12.934 0.919   5067
6500) 132.93777 11.79609 11.52 1.05    4792
6125 132.94149 11.73592 13.371 0.572   6131
6127 132.93837 11.9487 13.584 0.594    6047
6129* 132.94027 11.89847 16.929 1.346  3972
6131 132.93947 11.96472 16.990 1.332   3996
6133 132.94429 11.71242 16.784 1.245   4160
6134 132.94335 11.77407 13.381 0.572   6131
6139 132.94621 11.70827 15.320 0.782   5382
6144* 132.94754 11.78601 14.314 0.783  5378
6149 132.9519 11.70635 14.047 0.602    6017
6152 132.95229 11.72535 17.181 1.274   4103
6160 132.95273 11.79321 14.790 0.750   5488
6161 132.95403 11.72774 15.289 0.828   5234
6163 132.95053 11.99201 15.389 0.879   5077
6167* 132.95736 11.66623 14.622 0.808  5297
6498) 132.95913 11.76858 10.78 0.94    5020
6169 132.95345 11.94755 12.906 0.970   4955
6175 132.95878 11.75008 13.776 0.608   5994
6175 132.9592 11.74918 13.776 0.608    5994
6176 132.95878 11.75008 13.505 0.630   5912
6176 132.9592 11.74918 13.505 0.630    5912
6177 132.95807 11.82532 12.647 0.581   6096
6187 132.96264 11.74128 17.219 1.331   3998
6190 132.96238 11.79622 15.896 1.185   4285
6193 132.96139 11.8896 16.672 1.136    4394
6195 132.96194 11.86903 15.843 0.958   4848
6212 132.96555 12.07967 13.448 0.613   5975
6213 132.97117 11.68157 13.388 0.577   6112
6214 132.97032 11.73548 15.677 0.867   5113
6216* 132.97036 11.77661 15.975 1.105  4467
6219 132.97036 11.77661 20.482 0.566   6154
6224 132.97225 11.80579 12.705 0.575   6120
6225 132.9695 12.05219 18.724 1.422    3849
6228 132.96998 12.07193 12.688 0.622   5942
6229 132.97489 11.72425 16.251 0.993   4752
6230 132.97205 11.90541 14.593 0.718   5597
6231 132.97212 11.93808 14.504 0.846   5178
6232 132.97157 12.05888 13.904 0.637   5886
6237 132.98015 11.59264 14.100 0.549   6221
6239 132.97926 11.68064 14.093 0.689   5699
6241 132.97976 11.66116 14.386 0.650   5839
6248 132.97894 11.88499 15.752 0.927   4935
6251 132.98344 11.65381 14.628 0.694   5681
6252 132.98384 11.65114 14.115 0.632   5905
6254 132.98156 11.8106 13.898 0.700    5660
6259 132.98377 11.83744 12.920 0.983   4928
6265 132.98572 11.79027 14.381 0.656   5817
6267 132.98553 11.80347 13.960 0.612   5979
6269 132.98417 11.89326 15.055 0.775   5405
6270 132.98639 11.78183 16.648 1.176   4305
6277 132.99151 11.72738 17.840 1.449   3810
6298 132.99584 11.69699 14.712 0.699   5663
6303 132.99493 11.80411 15.530 0.891   5041
6305 132.99411 11.87091 15.240 0.843   5187
6311 132.99574 11.85394 15.154 0.819   5262
6512) 132.99796 11.918 10.55 1.10      4697
6313 132.99844 11.88268 12.790 0.584   6085
6315* 132.9997 11.84295 18.067 1.496   3745
6321 133.00214 11.87476 15.224 0.807   5301
6322 133.00168 11.93528 14.340 0.682   5723
6332 133.00893 11.81898 13.355 0.577   6112
6336 133.01146 11.76774 13.151 0.572   6131
6340 133.01367 11.71126 15.262 0.802   5317
6340 133.01424 11.71056 15.262 0.802   5317
6342 133.01367 11.71126 16.381 1.063   4570
6342 133.01424 11.71056 16.381 1.063   4570
6343 133.01478 11.68996 12.699 0.561   6174
6345* 133.01757 11.60004 16.204 1.156  4349
6346 133.01478 11.68996 19.555 0.499   6420
6360 133.02121 11.88594 18.632 1.496   3745
6364 133.02617 11.64473 13.414 0.567   6150
6371 133.02973 11.82373 13.410 0.582   6093
6374 133.03086 11.83948 13.220 0.604   6009
6380 133.0327 11.83054 13.833 0.615    5968
6383 133.03804 11.61622 17.262 1.294   4065
6384 133.03516 11.80291 14.710 0.736   5535
6385 133.03486 11.83291 16.548 1.081   4525
6387 133.03516 11.80291 13.762 0.581   6096
6388 133.03924 11.64659 15.051 0.775   5405
6510) 133.04472 11.73495 10.70 0.11    8208
6399 133.04162 11.79021 17.498 1.304   4047
6404 133.04362 11.91668 18.359 1.474   3774
6508) 133.04567 11.53033 10.93 1.15    4606
6405 133.04743 11.67557 14.234 0.618   5957
6406 133.04743 11.67557 18.982 0.933   4918
6408 133.04724 11.76054 12.889 0.817   5313
6409 133.04798 11.81238 18.536 1.508   3730
6422* 133.05391 11.75803 18.556 1.474  3774
6423 133.05216 11.87593 14.120 0.724   5577
6427 133.05388 11.82956 17.150 1.139   4387
6430 133.05591 11.76701 13.457 0.514   6360
6441* 133.05999 11.77583 15.807 0.969  4817
6443 133.05954 11.84776 14.248 0.775   5405
6452* 133.06475 11.66575 16.061 1.010  4706
6459 133.06587 11.77554 15.010 0.748   5495
6462 133.06587 11.77554 18.942 1.554   3674
6465 133.06807 11.73701 16.672 1.124   4422
6467 133.06933 11.70832 13.517 0.536   6272
6516) 133.07734 11.74065 10.47 1.12    4660
                                   
