# Supplementary material for: Subgiants in NGC 188 reveal that rotationally induced mixing creates the main sequence Li-Dip
Source: Nat Commun. 2025 Nov 4;16:9729. doi: 10.1038/s41467-025-64724-0 (PMC12586687; doi:10.1038/s41467-025-64724-0)
Supplement: Supplementary file 5 — Source data [file 41467_2025_64724_MOESM5_ESM.zip › Figure_3_source_data/Figure_3_source_data/Figure_3_source_data4.txt]

269 8.25933 85.60926 16.369 0.803    5510
449 8.92074 85.54521 17.158 0.942    5076
583 7.71994 85.45048 15.825 0.757    5665
690 9.74308 85.55991 15.590 0.717    5805
879 10.08422 85.49377 16.258 0.780   5587
880 10.21151 85.49344 15.388 0.704   5852
909 10.4465 85.74719 16.047 0.686    5917
919 10.84274 85.71427 16.238 0.706   5844
948 10.56337 85.6291 17.965 1.303    4199
959 10.65412 85.60285 15.103 0.790   5553
1000 10.71786 85.523 16.907 0.879    5266
1019 10.5884 85.48249 17.210 0.920   5141
1025 11.04614 85.46307 15.234 0.658  6019
1026 11.03634 85.46146 15.475 0.684  5924
1098 11.34311 85.62812 17.266 0.993  4930
1126 11.46824 85.57514 18.268 1.187  4441
1141 11.18562 85.53792 14.115 1.192  4635
1142 11.29693 85.53347 16.542 0.893  5223
1154 11.24997 85.5124 17.433 1.006   4894
1327 11.87759 85.48241 15.120 0.913  5223
1376 12.63559 85.70239 16.345 0.779  5590
1458 12.44053 85.55184 15.992 0.719  5798
1476 12.79287 85.5183 16.073 0.754   5676
1499 12.3824 85.47696 14.947 1.057   4897
1597 12.93775 85.55848 15.359 0.746  5703
1622 12.93678 85.50202 15.488 0.709  5834
1633 12.91488 85.48961 16.220 0.774  5607
1635 13.12458 85.48253 17.759 1.036  4813
1888 13.63123 85.53589 14.841 0.552  6429
1930 13.8177 85.46152 16.356 0.783   5577
1947 14.57025 85.6718 13.036 0.599   6243
2029 14.55548 85.47689 15.378 0.719  5798
2071 15.36022 85.59201 14.756 1.049  4914
2085 15.04279 85.57274 15.418 0.701  5862
2116 15.34235 85.51142 16.715 0.840  5389
2272 16.45183 85.5009 15.640 0.710   5830
2524 6.21863 85.4069 16.423 0.787    5563
2558 5.92883 85.2972 17.632 0.993    4930
2615 6.14282 85.14269 16.446 0.803   5510
2679 6.68582 85.30999 15.011 0.515   6579
2683 6.82909 85.3038 15.165 0.988    5046
2735 6.61665 85.22061 15.438 0.712   5823
2772 6.87707 85.13585 16.776 0.847   5367
2895 7.13852 85.19899 15.172 0.688   5909
2919 7.47993 85.14162 17.575 0.976   4978
2921 7.31914 85.13018 15.490 0.690   5902
2937 7.68864 85.42814 16.640 0.853   5348
3015 8.00317 85.19622 12.564 1.331   4394
3017 7.82475 85.19227 15.061 0.715   5812
3037 7.96152 85.13324 10.918 1.828   3549
3115 8.11309 85.31535 17.733 1.035   4816
3118 8.08843 85.3108 14.651 1.144    4724
3134 8.22318 85.28462 15.480 0.709   5834
3135 8.42132 85.28526 17.391 0.964   5012
3171 8.6878 85.20164 15.082 0.929    5184
3172 8.51196 85.20113 16.096 0.755   5672
3185 8.62652 85.16683 16.647 0.798   5527
3191 8.7135 85.14917 17.805 1.198    4417
3193 8.66159 85.14448 18.164 1.103   4640
3224 8.8364 85.41347 18.094 1.097    4655
3241 8.93305 85.37118 17.922 1.072   4719
3243 9.10226 85.35794 15.629 0.686   5917
3244 8.88931 85.35353 15.168 0.667   5986
3246 9.07664 85.34799 17.573 0.978   4972
3253 9.1187 85.32807 15.439 0.680    5938
3262 9.0785 85.3086 16.107 0.738     5731
3271 8.78831 85.28804 12.368 1.023   4969
3286 9.18916 85.27065 15.684 0.718   5802
3342 9.21246 85.16741 15.852 0.714   5816
3344 9.06914 85.16385 15.293 0.720   5795
3359 8.74678 85.14594 15.388 0.679   5942
3394 7.98721 85.43664 16.250 0.795   5537
3396 9.19431 85.40937 18.047 1.194   4426
3624 8.52979 85.13452 17.820 1.024   4845
3688 9.28993 85.40099 18.018 1.090   4673
3694 9.37429 85.3928 14.919 0.781    5584
3699 9.55002 85.38198 16.626 0.796   5533
3701 9.66449 85.38002 15.544 0.661   6008
3713 9.50938 85.36681 17.775 1.017   4864
3719 9.30834 85.35247 15.991 0.767   5631
3732 9.64021 85.33526 14.948 0.695   5884
3742 9.71081 85.3216 18.053 1.091    4670
3755 9.77437 85.31095 16.242 0.743   5714
3765 9.66439 85.29399 17.003 0.904   5189
3770 9.38602 85.2855 17.273 0.939    5085
3781 9.70479 85.26771 17.379 1.010   4883
3800 9.59601 85.23868 15.908 0.728   5766
3825 9.74427 85.20128 16.113 0.734   5745
3827 9.80202 85.19747 16.719 0.854   5345
3829 9.66455 85.19582 16.252 0.787   5563
3831 9.70884 85.19087 16.642 0.842   5383
3832 9.58408 85.18903 16.491 0.836   5402
3833 9.65379 85.18856 17.508 0.996   4922
3843 9.36327 85.17446 16.769 0.852   5351
3849 9.69916 85.16528 17.879 1.200   4412
3852 9.39028 85.16085 16.639 0.796   5533
3871 9.63429 85.13576 15.311 0.659   6016
3894 10.40918 85.43971 18.268 1.133  4567
3899 9.93291 85.43106 17.426 0.967   5004
3935 10.26952 85.37299 16.246 0.744  5710
3939 9.91577 85.368 16.534 0.784     5573
3942 10.03623 85.36619 14.464 1.043  4926
3950 10.35979 85.35323 16.990 0.848  5364
3953 10.39827 85.35135 15.767 0.658  6019
3963 10.14512 85.33932 17.992 1.046  4786
3977 10.14503 85.32239 16.165 0.733  5749
3978 9.91124 85.32126 15.980 0.804   5507
3979 10.32884 85.32022 16.170 0.828  5428
4006 9.86719 85.3052 14.936 1.012    4993
4014 9.95016 85.29713 16.231 0.730   5759
4016 10.27768 85.29486 16.962 0.995  4925
4022 10.1173 85.28555 16.319 0.819   5457
4038 9.9615 85.27408 16.050 0.746    5703
4042 9.91463 85.26874 17.253 0.926   5123
4043 10.11242 85.26852 16.806 0.832  5415
4058 10.15681 85.25388 17.947 1.051  4773
4063 10.23963 85.2437 15.716 0.707   5841
4065 10.19885 85.24226 15.470 0.679  5942
4075 9.88246 85.22816 15.698 0.660   6012
4078 10.42249 85.21559 16.992 0.871  5291
4080 10.31583 85.20897 15.532 0.697  5877
4084 10.25786 85.2075 17.580 1.088   4678
4111 10.26319 85.17443 16.985 0.878  5269
4117 10.44782 85.16621 17.399 0.954  5041
4119 10.34746 85.16531 15.772 0.713  5819
4122 10.15152 85.16204 16.496 0.821  5451
4123 10.13932 85.16046 18.226 1.126  4584
4125 10.42298 85.16001 15.787 0.769  5624
4137 10.43659 85.13341 17.432 0.930  5111
4147 10.68875 85.4541 15.164 0.670   5975
4150 10.46611 85.452 12.290 1.218    4588
4163 10.86657 85.43641 15.572 0.672  5968
4177 10.88505 85.41807 15.344 0.670  5975
4185 10.4614 85.40075 16.515 0.815   5470
4187 11.01295 85.39743 16.105 0.701  5862
4192 10.66151 85.39259 16.724 0.837  5399
4200 10.82487 85.38397 14.927 0.763  5645
4208 10.84172 85.37329 17.102 0.980  4967
4209 10.4932 85.37075 17.792 1.023   4848
4220 10.96632 85.35525 17.326 0.899  5205
4228 10.59604 85.34271 13.942 1.047  4918
4230 10.84944 85.34241 15.080 0.534  6501
4232 10.88883 85.34085 16.551 0.769  5624
4239 10.5295 85.3334 17.867 1.035    4816
4240 11.00588 85.33238 15.988 0.698  5873
4248 10.45883 85.32066 15.848 0.695  5884
4249 10.93031 85.31911 17.696 0.993  4930
4250 10.74419 85.31856 15.830 0.676  5953
4254 10.62626 85.31082 15.816 0.684  5924
4257 10.97013 85.30978 14.914 0.713  5819
4261 10.45421 85.30445 17.937 1.049  4778
4267 10.98308 85.30207 15.335 0.693  5891
4268 10.88195 85.29941 14.916 0.742  5717
4271 10.70705 85.29841 16.968 0.864  5313
4275 10.60408 85.29368 15.784 0.692  5895
4279 10.96375 85.29169 17.558 0.982  4961
4280 10.82379 85.29032 14.922 0.786  5567
4289 10.66855 85.28044 15.326 0.984  5055
4290 10.52744 85.2798 14.174 0.584   6302
4292 10.50358 85.27364 14.368 1.067  4876
4294 10.60666 85.2728 12.945 1.175   4666
4301 10.80175 85.26745 16.987 0.867  5304
4304 10.4609 85.26299 16.144 0.724   5780
4306 10.58603 85.26097 13.347 0.534  6501
4307 10.95397 85.25997 17.223 0.911  5168
4311 10.74723 85.25731 17.571 0.977  4975
4312 11.01792 85.25737 17.923 1.047  4784
4317 10.67873 85.24877 15.492 0.688  5909
4318 10.99259 85.24864 15.861 0.706  5844
4322 10.79822 85.24571 15.998 0.720  5795
4328 11.00783 85.23966 15.728 0.697  5877
4331 10.98821 85.23849 15.603 0.702  5859
4332 10.89202 85.23689 18.017 1.067  4732
4333 10.58448 85.23402 15.868 0.705  5848
4336 10.99254 85.2308 16.098 0.722   5787
4340 10.79999 85.22923 17.896 1.049  4778
4341 10.72216 85.22747 15.256 0.678  5946
4343 10.9723 85.22528 15.727 0.690   5902
4346 10.64722 85.22379 13.621 0.976  5073
4348 10.9231 85.22147 14.681 0.466   6783
4350 10.82314 85.22157 18.027 1.078  4703
4362 10.75409 85.20877 17.081 0.876  5275
4364 10.79171 85.20672 15.029 0.677  5949
4365 10.97748 85.20511 16.715 0.950  5053
4369 10.59389 85.2019 15.553 0.676   5953
4372 10.53466 85.20026 15.278 0.685  5920
4373 10.70276 85.19635 15.508 0.686  5917
4374 10.87792 85.19578 16.937 0.849  5361
4375 11.01225 85.19507 15.139 1.019  4978
4376 10.77235 85.19343 16.491 0.799  5523
4379 10.9915 85.19158 15.888 0.716   5809
4380 10.77069 85.19007 16.097 0.737  5735
4381 10.98689 85.18866 15.966 0.710  5830
4384 10.97059 85.18751 17.056 0.952  5047
4386 10.60804 85.18529 15.450 0.683  5928
4388 10.68649 85.18338 16.804 0.840  5389
4389 10.58169 85.18218 17.922 1.174  4471
4390 10.77103 85.18068 15.669 0.755  5672
4392 10.92494 85.17868 15.196 0.674  5960
4396 10.84583 85.17246 16.600 0.787  5563
4399 10.60627 85.16709 16.761 0.833  5412
4411 11.00694 85.15182 15.709 0.736  5738
4422 10.78135 85.14391 17.768 1.004  4900
4447 11.08924 85.44167 13.287 0.308  7489
4451 11.56753 85.43487 15.762 0.716  5809
4464 11.29361 85.41397 16.659 0.832  5415
4465 11.43542 85.4104 15.693 0.694   5888
4474 11.06526 85.40066 16.051 0.674  5960
4487 11.6186 85.37961 17.251 0.906   5183
4488 11.41766 85.37772 18.340 1.150  4527
4491 11.37647 85.37317 15.685 0.682  5931
4494 11.31572 85.36917 16.291 0.745  5707
4502 11.46422 85.35803 15.088 0.657  6023
4504 11.61941 85.3567 18.190 1.120   4598
4506 11.15132 85.35277 14.883 0.654  6034
4508 11.12465 85.34855 16.121 0.751  5686
4512 11.53969 85.34569 16.212 0.740  5724
4513 11.32649 85.34578 16.080 0.724  5780
4516 11.10373 85.34403 15.681 0.670  5975
4519 11.19909 85.34094 17.558 0.958  5030
4523 11.55818 85.33629 15.228 0.671  5971
4524 11.58231 85.33575 12.468 1.195  4629
4532 11.18378 85.33255 18.201 1.097  4655
4535 11.09883 85.32838 14.856 0.486  6699
4536 11.56155 85.32801 17.537 0.985  4953
4538 11.5072 85.327 15.774 0.686     5917
4540 11.32641 85.32219 13.857 0.521  6554
4545 11.32229 85.31861 17.984 1.062  4744
4549 11.18622 85.31503 15.161 0.660  6012
4554 11.43333 85.31035 15.039 0.678  5946
4559 11.08998 85.30541 15.016 0.674  5960
4560 11.50583 85.30495 15.073 0.678  5946
4565 11.4631 85.30232 12.439 1.325   4404
4569 11.13846 85.30093 16.566 0.761  5652
4577 11.39972 85.29537 15.157 0.683  5928
4580 11.38526 85.29395 14.928 0.720  5795
4581 11.48633 85.29158 14.147 0.536  6493
4582 11.57043 85.29164 16.946 0.849  5361
4584 11.0966 85.28915 15.387 0.667   5986
4585 11.07008 85.28891 15.822 0.683  5928
4586 11.37996 85.28819 15.288 0.675  5957
4587 11.53633 85.28793 16.380 0.748  5696
4589 11.59615 85.28708 14.995 0.595  6259
4592 11.36719 85.28473 17.983 1.185  4446
4593 11.31866 85.28354 16.481 0.838  5396
4596 11.29864 85.2825 16.242 0.739   5728
4601 11.18064 85.27814 17.755 1.016  4867
4602 11.24193 85.27793 15.389 0.679  5942
4603 11.05858 85.27611 17.753 1.140  4550
4607 11.05385 85.27436 15.793 0.686  5917
4609 11.62044 85.27036 15.339 0.713  5819
4614 11.61865 85.26614 16.080 0.705  5848
4616 11.25032 85.26542 14.973 0.686  5917
4618 11.21728 85.26513 15.789 0.722  5787
4623 11.51041 85.25993 17.965 1.058  4755
4624 11.42441 85.25984 16.997 0.872  5288
4625 11.48188 85.25901 14.926 0.731  5756
4627 11.58119 85.25657 15.694 0.677  5949
4628 11.19114 85.25673 15.086 0.687  5913
4630 11.1689 85.25593 14.989 0.781   5584
4634 11.32582 85.25368 16.455 0.782  5580
4641 11.5692 85.24869 17.024 1.003   4903
4644 11.47698 85.24587 17.357 0.972  4989
4651 11.47336 85.24207 15.227 0.649  6053
4656 11.15232 85.23962 14.898 0.716  5809
4659 11.38346 85.23784 16.348 0.832  5415
4660 11.59625 85.23741 15.739 0.695  5884
4661 11.30202 85.23704 15.437 0.645  6068
4662 11.39079 85.2366 15.882 0.683   5928
4663 11.11462 85.23643 15.078 0.696  5880
4666 11.2635 85.23539 15.998 0.694   5888
4668 11.21851 85.23492 12.319 1.294  4456
4670 11.27823 85.23464 15.049 0.857  5366
4673 11.41885 85.234 14.886 0.736    5738
4675 11.26759 85.23317 16.089 0.719  5798
4680 11.05995 85.2291 17.702 1.081   4696
4687 11.56612 85.22625 18.320 1.133  4567
4688 11.18799 85.22508 15.082 0.652  6042
4695 11.16981 85.21922 15.648 0.549  6441
4699 11.61283 85.21486 16.268 0.754  5676
4702 11.12844 85.21253 16.166 0.739  5728
4705 11.34401 85.21064 13.964 0.962  5105
4707 11.1956 85.21011 16.538 0.803   5510
4708 11.341 85.20741 15.985 0.701    5862
4709 11.46872 85.20675 15.764 0.692  5895
4710 11.48759 85.20647 14.852 0.687  5913
4712 11.32208 85.20608 15.333 0.675  5957
4713 11.23044 85.2058 15.583 0.677   5949
4719 11.47427 85.20162 16.159 0.737  5735
4720 11.39983 85.19975 17.167 0.924  5129
4723 11.24732 85.19739 15.061 0.662  6005
4725 11.50238 85.1953 17.363 0.933   5103
4726 11.17976 85.19367 15.307 0.675  5957
4728 11.60631 85.19273 17.058 0.910  5171
4730 11.60713 85.18582 15.996 0.541  6473
4732 11.55879 85.18225 15.468 0.737  5735
4734 11.35555 85.17724 14.953 1.007  5004
4735 11.18128 85.1758 17.801 1.012   4878
4736 11.21753 85.17365 15.098 0.982  5060
4742 11.2037 85.1681 17.476 0.939    5085
4748 11.15465 85.16383 16.999 0.857  5335
4749 11.32366 85.16333 15.065 0.697  5877
4750 11.26151 85.16306 16.410 0.752  5683
4754 11.36011 85.16014 17.494 0.967  5004
4756 11.05142 85.15871 11.404 1.529  4074
4760 11.11147 85.15581 15.458 0.660  6012
4763 11.25677 85.15047 15.287 0.673  5964
4769 11.33638 85.13856 16.370 0.753  5679
4780 11.33832 85.12678 16.980 0.839  5393
4784 11.58424 85.12395 16.596 0.772  5614
4785 11.31263 85.12199 17.567 0.941  5079
4787 11.49893 85.1191 16.087 0.713   5819
4789 11.89683 85.45368 16.951 0.869  5297
4800 11.93679 85.44587 14.910 0.793  5543
4802 11.78551 85.43558 17.725 0.999  4914
4807 11.76403 85.42754 18.011 1.053  4768
4829 11.87396 85.40393 12.781 1.184  4650
4835 12.22456 85.3969 16.982 0.886   5245
4842 11.98445 85.3942 17.452 0.975   4981
4843 11.66363 85.39272 11.569 1.321  4411
4849 12.13693 85.38676 15.029 0.705  5848
4852 12.01595 85.38477 16.393 0.768  5628
4858 11.66104 85.38195 15.999 0.811  5484
4862 11.79164 85.37893 17.394 0.968  5001
4864 11.94117 85.37596 16.850 0.842  5383
4865 11.69517 85.37392 14.931 0.800  5522
4873 11.72492 85.36213 16.679 0.884  5251
4878 11.87797 85.35918 15.258 0.671  5971
4886 12.14852 85.3552 15.212 0.671   5971
4888 12.18809 85.35232 18.280 1.138  4555
4890 11.69446 85.35082 15.025 0.701  5862
4899 12.15223 85.33503 18.450 1.349  4113
4900 12.11508 85.33431 16.787 0.861  5322
4901 11.68932 85.33383 17.586 0.997  4919
4902 11.918 85.33355 16.860 0.842    5383
4904 12.22348 85.33146 15.936 0.741  5721
4907 11.85167 85.3305 14.927 0.762   5648
4909 11.82688 85.32938 13.010 1.245  4540
4910 11.86754 85.32806 15.578 0.679  5942
4914 12.00893 85.32351 16.488 0.791  5550
4918 11.96743 85.31897 16.268 -0.165 1001
4919 12.05935 85.31856 17.345 0.936  5094
4922 11.91636 85.31686 17.626 0.989  4941
4924 11.70376 85.31636 17.735 1.004  4900
4926 12.08125 85.31142 14.985 0.819  5469
4930 11.72491 85.30491 16.754 0.961  5021
4931 11.6753 85.3039 17.042 0.864    5313
4932 11.81096 85.30376 17.550 1.008  4889
4936 11.88769 85.29894 18.024 1.196  4421
4937 12.09235 85.29793 15.976 0.711  5827
4939 12.18635 85.29519 15.510 0.671  5971
4940 11.78717 85.29582 18.466 1.281  4242
4941 11.72035 85.29555 15.714 0.694  5888
4944 11.83173 85.29332 14.954 0.711  5827
4945 12.07752 85.29257 16.486 0.733  5749
4948 11.726 85.29219 18.058 1.175    4469
4953 11.64904 85.2885 17.786 1.131   4572
4954 11.68401 85.28646 17.927 1.042  4797
4956 11.70817 85.28514 15.120 0.974  5078
4958 12.04627 85.28429 17.659 0.978  4972
4960 11.78318 85.28342 17.064 0.919  5144
4962 11.68617 85.28246 15.291 0.711  5827
4963 11.85909 85.28212 16.282 0.738  5731
4965 12.06874 85.27949 15.287 0.705  5848
4967 11.72471 85.27893 17.633 0.983  4958
4968 12.07442 85.27811 16.294 0.745  5707
4969 11.75299 85.27823 15.868 0.705  5848
4970 11.80593 85.27775 14.524 0.622  6155
4973 11.90341 85.27624 15.135 0.805  5508
4980 11.80883 85.27414 17.754 1.134  4565
4981 11.96609 85.2738 15.990 0.692   5895
4982 11.88894 85.2734 16.693 0.928   5117
4983 11.66048 85.27248 15.257 0.707  5841
4984 12.18974 85.2698 16.074 0.716   5809
4985 11.90743 85.26962 17.073 0.885  5248
4986 11.67997 85.26827 15.280 0.690  5902
4987 11.7332 85.26802 17.094 0.871   5291
4989 12.09381 85.26523 16.104 0.970  4995
4991 11.79932 85.26505 17.985 1.026  4840
4992 11.89382 85.26404 15.370 0.653  6038
4993 11.81142 85.26399 14.971 0.685  5920
4995 11.73237 85.26358 16.681 0.792  5547
4997 11.96123 85.26196 15.220 0.668  5982
4998 12.12844 85.26077 14.923 0.706  5844
4999 11.70945 85.26147 15.796 0.675  5957
5003 11.93575 85.26031 16.911 0.849  5361
5004 11.81839 85.25984 16.104 0.800  5520
5005 11.83556 85.25946 15.647 0.722  5787
5006 11.93303 85.2588 15.487 0.652   6042
5011 12.14694 85.25475 16.477 0.765  5638
5015 11.87682 85.2542 16.040 0.823   5444
5018 11.90786 85.25384 14.918 0.787  5563
5019 11.82449 85.25347 15.088 0.668  5982
5020 11.96483 85.25253 14.000 0.502  6632
5023 11.97189 85.25057 14.853 0.724  5780
5024 11.76778 85.25046 17.071 0.957  5032
5026 12.13979 85.2494 17.489 0.950   5053
5027 11.98774 85.24889 11.939 1.202  4617
5028 11.72656 85.24958 15.815 0.677  5949
5029 11.79609 85.24948 15.505 0.672  5968
5032 12.02913 85.24694 16.310 0.764  5641
5033 12.05909 85.24679 14.956 0.706  5844
5034 11.78143 85.24715 17.473 0.954  5041
5035 12.07706 85.24631 14.887 0.965  5099
5037 12.21243 85.24477 17.994 1.191  4432
5039 11.8865 85.24484 16.752 0.850   5357
5040 11.66894 85.24454 15.018 0.681  5935
5045 11.83026 85.24363 16.789 0.817  5464
5046 12.10528 85.24303 17.632 1.205  4401
5047 12.1202 85.24289 17.639 0.991   4936
5048 11.64048 85.24287 13.876 1.108  4794
5052 11.77584 85.24193 15.926 0.737  5735
5055 11.93735 85.23922 14.648 1.039  4935
5057 12.18819 85.23648 17.015 0.988  4944
5062 11.70594 85.23328 17.080 0.877  5272
5065 12.04752 85.23094 15.754 0.769  5624
5066 11.75255 85.23067 15.467 0.669  5979
5067 11.92183 85.22936 14.936 0.701  5862
5071 11.96459 85.22834 15.500 0.681  5935
5074 12.18139 85.22667 16.335 0.825  5438
5075 11.76482 85.22694 15.175 0.665  5994
5078 11.79912 85.22543 14.465 0.601  6236
5080 11.96241 85.22475 14.625 0.704  5852
5083 11.83159 85.22212 15.101 0.672  5968
5084 12.15432 85.22167 15.044 0.910  5230
5085 11.74857 85.22105 12.362 1.241  4547
5087 12.01137 85.22057 16.391 0.774  5607
5089 12.09332 85.21733 16.054 0.729  5763
5094 12.02738 85.21556 16.600 0.831  5418
5095 11.94257 85.21451 14.988 0.961  5108
5101 11.65733 85.20792 14.472 0.682  5931
5102 11.93034 85.20766 14.940 0.734  5745
5103 11.978 85.2067 16.358 0.763     5645
5106 11.84993 85.20462 15.214 0.717  5805
5107 11.93961 85.20416 16.254 0.751  5686
5110 11.68123 85.20168 15.966 0.772  5614
5113 11.97122 85.19717 16.667 0.790  5553
5114 12.07989 85.19693 17.658 1.005  4897
5115 11.73729 85.1972 16.093 0.733   5749
5119 12.06934 85.1943 15.875 0.703   5855
5121 12.1779 85.19335 15.509 0.685   5920
5123 11.70458 85.19248 16.950 0.871  5291
5127 11.93211 85.1912 15.872 0.803   5510
5128 11.73769 85.18803 16.101 0.741  5721
5130 11.62905 85.18536 17.567 1.006  4894
5133 11.8841 85.18403 14.077 1.094   4822
5137 11.76515 85.18044 16.660 0.797  5530
5138 11.62432 85.17863 17.498 1.113  4616
5139 11.80037 85.17767 16.348 0.763  5645
5141 12.10999 85.17648 16.284 0.743  5714
5143 11.81909 85.17416 15.708 0.709  5834
5144 12.13918 85.17185 16.146 0.727  5770
5147 11.72997 85.17083 15.347 0.722  5787
5148 12.04572 85.1702 16.594 0.791   5550
5150 12.16037 85.1687 17.185 0.891   5229
5152 12.11352 85.16737 17.778 1.021  4853
5155 11.85818 85.16176 15.632 0.670  5975
5156 12.12973 85.1611 15.832 0.705   5848
5158 11.99336 85.15749 16.416 0.773  5611
5168 11.82615 85.14332 15.555 0.678  5946
5170 11.83787 85.13777 17.061 0.885  5248
5171 11.77525 85.13222 16.071 0.795  5537
5179 11.93172 85.12251 14.551 1.041  4931
5180 11.72821 85.11975 17.227 0.871  5291
5194 12.44317 85.43714 17.568 1.000  4911
5198 12.39894 85.43077 15.685 0.695  5884
5206 12.46869 85.41876 15.039 0.713  5819
5209 12.81243 85.41421 15.858 0.811  5484
5210 12.29335 85.41419 16.977 0.955  5038
5213 12.70293 85.40963 17.199 0.935  5097
5222 12.8508 85.40119 17.137 0.925   5126
5227 12.53228 85.39498 15.566 0.691  5898
5238 12.31141 85.38615 15.942 0.711  5827
5249 12.53607 85.3702 18.039 1.088   4678
5252 12.57748 85.36623 17.675 1.158  4508
5253 12.43666 85.36522 16.612 0.801  5517
5258 12.51158 85.35638 15.569 0.753  5679
5260 12.74968 85.3527 15.038 0.685   5920
5264 12.4866 85.34746 15.797 0.784   5573
5265 12.31297 85.34783 16.543 0.785  5570
5268 12.34072 85.34267 15.327 0.671  5971
5269 12.44507 85.34211 14.792 0.679  5942
5273 12.6429 85.33646 17.323 0.930   5111
5284 12.75109 85.32644 16.181 0.750  5690
5285 12.34257 85.32635 16.868 0.852  5351
5287 12.67234 85.32389 15.605 0.691  5898
5300 12.81962 85.30645 16.918 0.935  5097
5309 12.47252 85.29499 14.971 0.728  5766
5320 12.32221 85.28518 14.903 0.710  5830
5321 12.32221 85.28518 20.376 1.403  4019
5322 12.29354 85.28252 16.989 0.880  5263
5324 12.78566 85.2781 16.669 0.956   5035
5325 12.40401 85.27747 14.978 0.605  6220
5326 12.69309 85.27603 15.866 0.731  5756
5329 12.34021 85.27481 17.789 1.023  4848
5330 12.56012 85.27415 17.527 0.970  4995
5332 12.25256 85.27356 15.054 0.686  5917
5335 12.41909 85.27169 15.527 0.665  5994
5337 12.70828 85.26992 15.759 0.848  5364
5338 12.27293 85.27062 15.138 0.670  5975
5339 12.64161 85.26952 16.445 0.836  5402
5340 12.57627 85.269 16.129 0.743    5714
5341 12.35111 85.26931 18.195 1.167  4487
5342 12.24392 85.26644 16.330 0.760  5655
5343 12.32052 85.26636 17.907 1.047  4784
5350 12.26409 85.257 13.453 0.495    6662
5354 12.40509 85.25636 17.066 0.909  5174
5355 12.79519 85.2554 17.148 0.923   5132
5356 12.38748 85.25463 14.272 1.024  4967
5358 12.31089 85.25397 17.736 1.167  4487
5359 12.68367 85.25279 17.690 1.165  4492
5360 12.29657 85.25332 16.559 0.784  5573
5370 12.35548 85.2483 16.226 0.746   5703
5373 12.5253 85.24663 14.381 1.079   4852
5374 12.49383 85.24601 15.881 0.698  5873
5379 12.54543 85.24391 15.372 0.570  6357
5381 12.79394 85.24138 15.028 0.698  5873
5382 12.24292 85.24284 17.648 1.005  4897
5383 12.45132 85.2413 14.884 0.749   5693
5386 12.38296 85.23932 17.170 0.914  5159
5387 12.31348 85.23923 17.786 1.030  4829
5396 12.60518 85.2348 16.336 0.777   5597
5402 12.76908 85.23 16.825 0.841     5386
5403 12.35765 85.22927 17.211 0.916  5153
5405 12.76497 85.22778 16.665 0.821  5451
5408 12.63 85.22601 15.230 0.671     5971
5413 12.28614 85.22399 16.334 0.765  5638
5416 12.55815 85.22178 17.329 0.944  5070
5424 12.47223 85.21769 15.615 0.686  5917
5425 12.73416 85.2161 16.107 0.736   5738
5429 12.50477 85.21423 17.289 0.931  5109
5430 12.35115 85.21449 16.278 0.763  5645
5432 12.73043 85.21175 16.723 0.841  5386
5434 12.22733 85.2102 14.687 0.526   6534
5438 12.2461 85.20822 13.631 1.130   4751
5441 12.65582 85.20396 17.046 0.894  5220
5444 12.56131 85.20245 16.301 0.861  5322
5445 12.2191 85.20237 14.936 0.711   5827
5446 12.34563 85.20226 15.923 0.704  5852
5449 12.27547 85.20138 16.032 0.710  5830
5450 12.65835 85.20079 18.461 1.364  4086
5451 12.43604 85.20087 15.630 0.693  5891
5453 12.33005 85.20002 16.018 0.726  5773
5454 12.65728 85.19739 14.821 0.746  5703
5459 12.68586 85.19416 17.518 0.998  4916
5461 12.3924 85.19116 17.237 0.923   5132
5463 12.3667 85.19023 14.981 0.685   5920
5464 12.47444 85.18953 18.169 1.139  4553
5467 12.60416 85.18392 15.744 0.659  6016
5470 12.39695 85.1796 14.769 1.050   4912
5476 12.48882 85.17322 15.300 0.679  5942
5477 12.26205 85.17126 15.731 0.690  5902
5478 12.22903 85.1708 16.525 0.795   5537
5479 12.37853 85.16998 17.254 0.915  5156
5482 12.23845 85.16796 15.510 0.676  5953
5489 12.52349 85.16505 14.740 0.684  5924
5491 12.42033 85.16207 16.992 0.864  5313
5497 12.29119 85.15257 16.005 0.718  5802
5498 12.20016 85.15256 17.136 0.870  5294
5512 12.24107 85.1279 16.869 0.854   5345
5513 12.21341 85.12738 17.312 0.913  5162
5515 12.56239 85.1232 16.854 0.845   5373
5516 12.23332 85.12347 18.152 1.076  4708
5520 12.28285 85.11731 15.130 0.921  5203
5527 12.91846 85.44029 17.369 0.973  4987
5530 13.21181 85.43692 14.877 1.078  4854
5531 12.92118 85.43706 15.766 0.737  5735
5532 13.28204 85.43437 16.532 0.825  5438
5562 13.14802 85.39046 15.290 0.673  5964
5564 13.00675 85.38875 15.095 0.970  5087
5567 13.25949 85.38717 16.757 0.865  5310
5570 13.0597 85.38659 18.355 1.267   4270
5591 12.91773 85.35774 15.201 0.703  5855
5592 13.16901 85.35632 14.940 0.702  5859
5595 13.18994 85.35409 17.832 1.057  4757
5597 13.3989 85.34956 12.885 1.235   4558
5599 13.05852 85.34373 15.104 0.974  5078
5601 13.34272 85.34084 15.599 0.708  5837
5603 12.92576 85.33736 16.273 0.757  5665
5612 13.106 85.3243 14.916 0.729     5763
5619 13.03667 85.31832 17.881 1.057  4757
5624 13.07705 85.3085 16.746 0.851   5354
5627 13.32926 85.30373 16.291 0.769  5624
5630 13.36015 85.29862 16.702 0.958  5030
5632 13.3272 85.29813 17.708 1.020   4856
5639 13.00791 85.29419 16.038 0.738  5731
5647 13.22345 85.28357 16.002 0.761  5652
5657 13.23269 85.27291 16.446 0.786  5567
5665 12.90988 85.26533 16.146 0.732  5752
5666 12.99758 85.26427 15.218 0.689  5906
5668 13.32507 85.25979 16.279 0.763  5645
5671 13.10791 85.25775 13.600 0.659  6016
5677 13.32992 85.24947 16.882 0.870  5294
5680 13.33748 85.24794 16.351 0.780  5587
5685 13.0655 85.24572 15.213 0.692   5895
5691 13.33467 85.23973 17.928 1.057  4757
5693 13.16491 85.23934 16.174 0.754  5676
5694 13.27437 85.23631 17.004 0.872  5288
5695 13.01007 85.235 15.463 0.720    5795
5697 12.869 85.23114 14.966 0.727    5770
5699 13.06662 85.22903 14.979 0.725  5777
5700 12.90404 85.22892 14.447 1.047  4918
5705 13.20539 85.22451 15.527 0.698  5873
5706 12.95203 85.22331 17.919 1.064  4739
5710 13.26895 85.21877 14.820 0.751  5686
5715 13.324 85.21611 15.915 0.732    5752
5718 12.88404 85.21654 17.602 1.109  4625
5724 12.86643 85.21239 15.961 0.739  5728
5725 12.89368 85.21223 16.842 0.984  4956
5733 13.19138 85.20402 15.985 0.765  5638
5738 13.02879 85.19879 15.316 0.691  5898
5741 13.0133 85.19648 15.658 0.709   5834
5747 12.96824 85.18867 14.440 1.067  4876
5751 13.18184 85.18534 14.917 0.765  5638
5752 12.79919 85.18603 15.382 0.706  5844
5757 13.15971 85.18361 14.998 0.724  5780
5762 13.15688 85.17629 14.771 0.682  5931
5765 12.77079 85.16831 17.839 1.024  4845
5767 12.88763 85.16626 15.026 0.877  5313
5768 12.916 85.16569 15.638 0.941    5155
5770 13.23801 85.16202 15.006 0.728  5766
5772 13.16236 85.16025 15.127 0.918  5210
5777 12.99166 85.15782 17.459 0.962  5018
5778 12.88789 85.15745 15.558 0.688  5909
5781 12.83853 85.1564 16.788 0.841   5386
5786 13.20785 85.1461 15.442 0.704   5852
5792 12.82275 85.13778 14.955 1.036  4941
5796 12.81006 85.13247 16.724 0.794  5540
5797 12.97981 85.13113 15.864 0.714  5816
5812 10.46028 85.16354 15.028 0.812  5488
5814 10.44205 85.44971 17.077 0.905  5186
5825 11.32751 85.31028 16.728 0.836  5402
5827 11.59772 85.21262 17.825 1.005  4897
5835 12.27346 85.4355 12.717 1.204   4613
5838 11.64679 85.32561 15.684 0.694  5888
5839 12.22903 85.28686 16.708 0.812  5480
5840 12.21988 85.26215 17.506 0.965  5009
5842 11.70353 85.21227 15.199 0.681  5935
5852 13.18481 85.40366 15.473 0.697  5877
5855 12.84055 85.21048 13.352 1.200  4620
5874 12.23803 85.15986 16.726 0.959  5027
5880 12.92347 85.20939 16.180 0.767  5631
5884 12.4421 85.18122 15.447 0.683   5928
5886 12.07676 85.22471 15.089 0.673  5964
5887 11.99668 85.19232 12.135 1.452  4198
5894 11.62494 85.19778 14.052 1.090  4830
5895 11.61168 85.19654 15.049 0.698  5873
5896 11.4572 85.18427 15.022 1.005   5008
5897 11.449 85.18497 15.426 0.676    5953
5898 11.38601 85.20515 16.556 0.783  5577
5899 11.37476 85.20452 15.060 0.674  5960
5900 11.37139 85.20372 15.823 0.689  5906
5901 11.36248 85.20487 15.066 0.658  6019
5907 11.05156 85.19339 16.388 0.782  5580
5908 10.911 85.19179 15.738 0.699    5870
5909 10.90674 85.19092 18.279 1.122  4594
5911 11.55941 85.23316 15.888 0.702  5859
5912 11.55041 85.23388 16.386 0.831  5418
5927 11.40374 85.25239 13.658 1.141  4730
5934 11.72476 85.24365 14.342 0.456  6826
5935 11.71995 85.24437 14.919 0.704  5852
5941 12.71635 85.27076 18.029 1.074  4713
5943 12.79075 85.27571 15.316 0.688  5909
5957 12.19592 85.29078 15.203 0.770  5621
5971 11.55929 85.30314 17.283 0.928  5117
5972 11.55278 85.3027 17.737 1.159   4505
5975 11.3969 85.28452 15.008 0.692   5895
5981 10.41211 85.29796 15.106 0.669  5979
5983 10.16967 85.31534 17.924 1.068  4729
6020 13.38837 85.24545 16.745 0.843  5380
6052 9.29477 85.16338 18.043 1.083   4691
6064 14.08234 85.42693 15.132 0.732  5752
6067 13.78658 85.42519 14.932 0.814  5482
6072 13.98527 85.41124 15.885 0.742  5717
6076 13.71642 85.40352 16.791 0.828  5428
6091 14.03912 85.37652 17.146 0.923  5132
6093 13.57621 85.3774 17.727 1.017   4864
6097 13.60013 85.37145 17.582 0.984  4956
6110 13.76832 85.3499 17.087 1.048   4781
6112 13.97151 85.3484 17.854 1.056   4760
6117 14.01617 85.33202 18.180 1.117  4606
6125 13.76761 85.30859 16.036 0.739  5728
6127 13.81614 85.30707 17.562 0.988  4944
6130 13.54841 85.29954 15.807 0.722  5787
6135 13.47885 85.29012 15.514 0.685  5920
6140 13.91613 85.28305 15.732 0.708  5837
6146 13.77918 85.27176 17.050 0.890  5232
6152 13.70981 85.26137 16.115 0.746  5703
6153 13.45261 85.26165 17.118 1.059  4752
6157 13.73806 85.24789 17.586 0.974  4984
6158 13.50176 85.24088 16.428 0.790  5553
6166 13.73612 85.22484 15.404 0.694  5888
6171 13.71002 85.21443 16.301 0.769  5624
6179 13.90503 85.19825 17.471 0.976  4978
6187 13.59612 85.18863 17.759 1.039  4805
6188 13.3959 85.18737 13.366 1.217   4590
6194 13.69648 85.17735 16.322 0.795  5537
6201 13.72508 85.15745 16.069 0.731  5756
6202 13.67931 85.15434 17.076 0.897  5211
6218 13.41216 85.11767 15.777 0.699  5870
6285 14.37206 85.31966 17.523 0.995  4925
6292 14.26977 85.30616 15.528 0.712  5823
6303 14.36899 85.28481 15.977 0.736  5738
6306 14.42971 85.27872 16.529 0.803  5510
6320 14.05258 85.25097 16.375 0.778  5594
6325 14.06492 85.24451 15.684 0.740  5724
6330 14.32797 85.22923 16.566 0.818  5461
6353 14.32693 85.17466 12.436 1.348  4366
6366 14.01477 85.1496 17.496 0.961   5021
6392 14.92908 85.43573 18.062 1.136  4560
6402 14.70391 85.4182 18.155 1.148   4531
6411 15.05848 85.40163 17.362 0.964  5012
6455 14.66505 85.28809 16.610 0.827  5431
6471 15.05758 85.26164 18.170 1.135  4562
6478 14.84158 85.23784 16.462 0.793  5543
6482 14.76564 85.22664 15.333 0.695  5884
6488 14.86251 85.21532 16.707 0.835  5405
6501 14.69302 85.18068 16.550 0.838  5396
6518 14.51665 85.15119 16.215 0.777  5597
6520 14.89153 85.14834 14.972 0.721  5791
6522 14.93449 85.13263 15.991 0.690  5902
6585 15.2647 85.37595 18.075 1.089   4675
6586 15.39862 85.37373 14.623 1.056  4899
6599 15.75268 85.31888 16.999 0.883  5254
6602 15.71987 85.29894 12.689 1.357  4352
6643 15.40797 85.18699 16.543 0.812  5480
6687 15.4668 85.1091 11.460 1.720    3753
6721 16.19452 85.36804 15.165 0.690  5902
6725 16.27798 85.35751 16.524 0.829  5425
6728 15.8572 85.35832 16.292 0.796   5533
6734 15.84982 85.34319 17.085 0.902  5196
6784 16.06479 85.23385 17.676 1.019  4859
6897 16.757 85.27011 17.179 0.943    5073
6920 16.37575 85.20708 15.267 0.693  5891
6935 16.42686 85.16536 17.500 0.985  4953
6982 13.54798 85.25643 12.397 1.222  4581
7285 13.51127 85.43342 18.160 1.136  4560
7288 13.40124 85.2647 15.010 0.706   5844
7289 13.32158 85.12633 17.885 1.039  4805
7341 6.65667 85.09671 17.256 0.929   5114
7453 7.63274 84.98081 14.955 0.710   5830
7474 7.92627 85.10411 17.463 0.772   5614
7533 7.93242 84.96144 16.971 0.868   5300
7571 8.51381 85.09098 15.773 0.709   5834
7581 8.40261 85.06814 15.832 0.700   5866
7586 8.737 85.04966 17.688 1.068     4729
7658 8.4067 84.91423 17.842 0.982    4961
7697 9.07425 85.0896 16.911 0.834    5409
7761 8.9434 84.9956 18.342 1.272     4260
7945 9.53498 85.07687 17.512 0.955   5038
7970 9.49476 85.02593 15.943 0.680   5938
7997 9.79432 84.97376 16.188 0.690   5902
8070 9.93847 84.83326 15.054 0.829   5441
8083 9.95876 85.09769 17.421 0.919   5144
8104 10.06462 85.06346 15.842 0.616  6178
8108 10.19143 85.06143 18.016 1.059  4752
8111 9.92616 85.05259 15.074 0.855   5371
8129 10.33242 85.02416 13.496 1.103  4804
8143 10.34665 85.00031 15.687 0.677  5949
8146 10.3217 84.99321 17.234 0.890   5232
8166 10.0514 84.96201 15.953 0.659   6016
8183 10.34873 84.93008 15.170 0.893  5272
8184 10.26647 84.92438 16.413 0.741  5721
8202 10.21001 84.89649 17.789 1.007  4892
8228 10.78102 85.10766 17.996 1.033  4821
8249 10.94144 85.07352 16.610 0.781  5584
8262 10.97553 85.05227 18.164 1.069  4726
8265 10.70176 85.04994 16.934 0.856  5338
8267 10.66511 85.04703 17.317 0.916  5153
8282 10.70525 85.02846 16.725 0.816  5467
8326 10.85411 84.92074 18.147 1.064  4739
8332 10.70451 84.91358 15.860 0.931  5109
8374 11.57026 85.11217 15.372 0.659  6016
8380 11.06527 85.10407 17.902 1.045  4789
8386 11.38895 85.09684 15.236 0.635  6106
8387 11.31609 85.0961 15.035 0.677   5949
8388 11.28249 85.09588 16.385 0.726  5773
8395 11.36059 85.08388 16.835 0.814  5474
8406 11.43724 85.07173 14.796 1.009  4999
8414 11.51196 85.05805 15.593 0.665  5994
8424 11.49106 85.03152 17.498 0.959  5027
8429 11.0569 85.02456 18.035 1.041   4800
8459 11.07752 84.97765 15.793 0.666  5990
8480 11.28849 84.93366 15.489 0.651  6046
8493 11.20265 84.90417 16.928 0.839  5393
8536 11.66716 85.11286 18.226 1.086  4683
8554 12.01687 85.07938 17.214 0.881  5260
8565 11.70556 85.06166 16.486 0.768  5628
8568 11.79002 85.05755 17.737 1.006  4894
8574 11.72699 85.04831 14.580 1.002  5015
8579 11.78004 85.03826 14.941 0.770  5621
8600 11.77283 85.01243 15.353 0.645  6068
8618 12.07452 84.97691 18.096 1.022  4851
8622 12.0499 84.97205 15.103 0.699   5870
8625 11.67366 84.96856 16.228 0.708  5837
8672 11.78621 84.86779 17.472 0.963  5015
8706 12.40184 85.10726 16.771 0.818  5461
8707 12.23164 85.10671 16.818 0.815  5470
8713 12.3429 85.09737 16.348 0.741   5721
8714 12.17524 85.09176 15.640 0.681  5935
8716 12.31085 85.08862 16.842 0.958  5030
8719 12.41791 85.07929 16.183 0.803  5510
8724 12.49524 85.07205 14.935 0.732  5752
8734 12.40421 85.05565 17.800 1.034  4818
8765 12.43801 84.98719 16.308 0.739  5728
8769 12.32992 84.98248 17.579 0.961  5021
8774 12.43144 84.96968 16.424 0.742  5717
8800 12.26454 84.90723 16.989 0.868  5300
8851 12.95472 85.09611 18.312 1.127  4581
8861 12.83437 85.07511 15.407 0.701  5862
8878 13.23019 85.04463 18.207 1.114  4613
8886 12.69767 85.01186 15.914 0.689  5906
8894 12.87348 84.99722 15.295 0.702  5859
8897 12.86222 84.99478 15.180 0.996  5028
8958 9.90288 85.10127 14.925 0.675   5957
9108 9.3603 85.00703 17.121 0.848    5364
9119 13.84088 85.08761 16.110 0.854  5345
9123 13.5032 85.08758 16.257 0.777   5597
9130 13.40758 85.07261 16.833 0.837  5399
9154 13.48831 85.03033 15.495 0.692  5895
9159 13.6526 85.02091 12.449 1.216   4592
9160 13.68138 85.02088 14.970 0.793  5543
9177 13.75148 84.98883 16.567 0.805  5503
9205 13.59551 84.92774 14.345 1.057  4897
9207 13.40417 84.92025 15.972 0.692  5895
9219 13.25555 84.89251 15.323 0.677  5949
9238 14.07832 85.08549 17.464 0.978  4972
9243 14.35521 85.07705 17.640 0.992  4933
9251 14.13832 85.06817 16.109 0.743  5714
9267 13.97819 85.03126 16.291 0.775  5604
9268 14.16518 85.02941 17.371 0.961  5021
9271 14.25061 85.0131 16.881 0.848   5364
9283 14.31643 85.00019 16.021 0.722  5787
9291 14.13763 84.97794 12.110 0.972  5082
9316 14.76538 85.09799 14.987 0.806  5505
9326 14.85129 85.07008 15.485 0.655  6031
9330 14.46161 85.0655 17.865 1.024   4845
9348 14.88217 85.02685 17.076 0.879  5266
9353 14.74953 85.01049 17.141 0.869  5297
9401 15.14515 85.05551 14.251 1.092  4826
9418 15.15104 85.00145 15.671 0.690  5902
9420 15.24274 84.99164 16.054 0.718  5802
9454 16.08993 85.06212 16.492 0.752  5683
9596 13.44586 85.02992 17.256 0.907  5180
                                 
